# Supplementary material for: Increase in Gut Microbiota after Immune Suppression in Baculovirus-infected Larvae
Source: PLoS Pathog. 2013 May 23;9(5):e1003379. doi: 10.1371/journal.ppat.1003379 (PMC3662647; doi:10.1371/journal.ppat.1003379)
Supplement: Table S2 — Unigenes differentially regulated at 4 hpi after AcMNPV infection showing homology to genes available in public sequence databases. (XLSX) [file ppat.1003379.s002.xlsx]

## Sheet: TableS2_Ac4
Table S2	Target Name*	p-value	Fold-change	Unigene	GO BP	GO CC	GO MF	First Hit		GO BP: Gene Ontology term Biological Process
Response to	C1097	0.000119539	4.63283	SE_U22361				gi|194766772|ref|XP_001965498.1| GF22424 [Drosophila ananassae] gi|190619489|gb|EDV35013.1| GF22424 [Drosophila ananassae]		GO CC: Gene Ontology term Cellular Component
AcMNPV at 4hpi	C16230_anti	0.0474471	3.34267	SE_U10608	glucose metabolic process;		phosphoglucomutase activity;	gi|47086263|ref|NP_998051.1| phosphoglucomutase 2 [Danio rerio] gi|42744584|gb|AAH66627.1| Phosphoglucomutase 2 [Danio rerio] gi|122891093|emb|CAM13046.1| novel protein similar to phosphoglucomutase 2 (PGM2, zgc:77113) [Danio rerio] gi|220679342|emb|CAX14		GO MF: Gene Ontology term Molecular Function
	C12787	0.0425207	3.16532	SE_U25359	oxidation reduction;		heme binding; monooxygenase activity; electron carrier activity;	gi|163838676|ref|NP_001106221.1| cytochrome P450 [Bombyx mori] gi|95103020|gb|ABF51451.1| cytochrome P450 [Bombyx mori]		down-regulated
	C8959	0.0373248	2.87422	SE_U06177	response to humidity; calcium ion transport;	membrane;		gi|158299356|ref|XP_319460.3| AGAP010269-PA [Anopheles gambiae str. PEST] gi|157014325|gb|EAA13954.3| AGAP010269-PA [Anopheles gambiae str. PEST]		* Target Name represents mean from two probes for the unigenes with known orientation
	C5732	0.0212617	2.83896	SE_U15683		mitochondrion;	metal ion binding; catalytic activity;	gi|160333413|ref|NP_001103763.1| fumarylacetoacetase [Bombyx mori] gi|87248327|gb|ABD36216.1| fumarylacetoacetate hydrolase isoform A [Bombyx mori]
	C14218	0.0315265	2.53296	SE_U18826			hydrolase activity;	gi|146572918|gb|ABQ42338.1| carboxylesterase [Helicoverpa armigera]
	C16392	0.0172969	2.44055	SE_U11043	signaling; transmembrane transport;		receptor activity;	gi|183979298|dbj|BAG30762.1| similar to CG5304-PA [Papilio xuthus]
	C15006_anti	0.000184742	2.40065	SE_U18886	embryonic development ending in birth or egg hatching; synaptic vesicle coating; growth; reproduction; nematode larval development; locomotion; intracellular protein transport;	clathrin coat of trans-Golgi network vesicle; synaptic vesicle; clathrin adaptor complex;	protein transporter activity; protein binding;	gi|114052214|ref|NP_001040229.1| adaptin [Bombyx mori] gi|87248449|gb|ABD36277.1| adaptin [Bombyx mori]
	C10237	0.0356879	2.35695	SE_U20027	mitochondrial electron transport, NADH to ubiquinone;	mitochondrial respiratory chain complex I;	cofactor binding; NADH dehydrogenase activity;	gi|158289654|ref|XP_311336.3| AGAP000794-PA [Anopheles gambiae str. PEST] gi|157018621|gb|EAA06952.3| AGAP000794-PA [Anopheles gambiae str. PEST]
	C19067	0.0282976	2.32225	SE_U14142				gi|170028884|ref|XP_001842324.1| conserved hypothetical protein [Culex quinquefasciatus] gi|167879374|gb|EDS42757.1| conserved hypothetical protein [Culex quinquefasciatus]
	C5754_anti	0.00448634	2.27529	SE_U13780				gi|110749179|ref|XP_623676.2| PREDICTED: similar to CG3734-PA [Apis mellifera]
	C15350_sense	0.00613144	2.19401	SE_U18292				gi|229002332|dbj|BAH57948.1| hypothetical protein [Bombyx mori]
	C4384	0.0244421	2.16313	SE_U25067	sodium ion transport; transmembrane transport;	integral to membrane;	transporter activity;	gi|157115829|ref|XP_001658302.1| sodium/solute symporter [Aedes aegypti] gi|108883472|gb|EAT47697.1| sodium/solute symporter [Aedes aegypti] gi|122937740|gb|ABM68585.1| AAEL001198-PA [Aedes aegypti]
	C14777	0.0216676	2.09746	SE_U09738	cellular process; positive regulation of biological process; growth; multicellular organismal development; anatomical structure morphogenesis;		transferase activity, transferring hexosyl groups; UDP-glycosyltransferase activity;	gi|47156063|gb|AAT11926.1| beta 1,4-N-acetylgalactosaminyltransferase [Trichoplusia ni]
	C8114	0.045479	-2.03384	SE_U20444				gi|195034847|ref|XP_001988988.1| GH11467 [Drosophila grimshawi] gi|193904988|gb|EDW03855.1| GH11467 [Drosophila grimshawi]
	C13540_sense	0.0247507	-2.04254	SE_U09983		A band;		gi|226903597|gb|ACO90369.1| myofilin variant A [Bombyx mori]
	C5171	0.0275367	-2.29013	SE_U19898	cellular metabolic process;		transferase activity, transferring acyl groups;	gi|157133978|ref|XP_001663102.1| malate synthase [Aedes aegypti] gi|108881471|gb|EAT45696.1| malate synthase [Aedes aegypti]
	C4744_sense	0.0269816	-2.30195	SE_U11540				gi|242012237|ref|XP_002426840.1| conserved hypothetical protein [Pediculus humanus corporis] gi|212511053|gb|EEB14102.1| conserved hypothetical protein [Pediculus humanus corporis]
	C12243	0.0313655	-2.65261	SE_U16295			juvenile-hormone esterase activity;	gi|73921301|gb|AAG42021.2|AF327882_1 juvenile hormone esterase precursor [Manduca sexta]
	C7977_sense	0.0175438	-2.80852	SE_U18942				gi|156543166|ref|XP_001605960.1| PREDICTED: similar to venom acid phosphatase [Nasonia vitripennis]
	C19236	0.00339511	-2.87458	SE_U12143	aerobic respiration; transport; electron transport chain;	mitochondrial inner membrane; respiratory chain; integral to membrane;	copper ion binding; electron carrier activity; heme binding; cytochrome-c oxidase activity;	gi|84098598|gb|ABC53066.1| cytochrome oxidase subunit 1 [Ouleus sp. Janzen01]
	C3173	0.0359793	-3.01646	SE_U31820				gi|340541634|gb|JN166083.1| repat8 [Spodoptera exigua]
	C2171	0.0434056	-3.45254	SE_U09088				gi|239809562|gb|ACS26248.1| repat7 [Spodoptera exigua]
	C827	0.045566	-3.62898	SE_U18092				gi|146345325|gb|ABQ23674.1| very high density lipoprotein [Helicoverpa zea]
	C2106_anti	0.031789	-4.15965	SE_U14143	response to oxidative stress; negative regulation of cell size; response to starvation; triglyceride metabolic process; regulation of cell growth; antibacterial humoral response; negative regulation of translational initiation;		translation initiation factor activity; eukaryotic initiation factor 4E binding;	gi|114050837|ref|NP_001040409.1| eukaryotic translation initiation factor 4E-binding protein 2 [Bombyx mori] gi|95102784|gb|ABF51333.1| eukaryotic translation initiation factor 4E-binding protein 2 [Bombyx mori]
	C1695	0.0279151	-4.31717	SE_U18222			catalytic activity;	gi|171740897|gb|ACB54943.1| lipase [Helicoverpa armigera]
