# Supplementary material for: Increase in Gut Microbiota after Immune Suppression in Baculovirus-infected Larvae
Source: PLoS Pathog. 2013 May 23;9(5):e1003379. doi: 10.1371/journal.ppat.1003379 (PMC3662647; doi:10.1371/journal.ppat.1003379)
Supplement: Table S3 — Unigenes differentially regulated at 4 hpi after SeMNPV infection showing homology to genes available in public sequence databases. (XLSX) [file ppat.1003379.s003.xlsx]

## Sheet: TableS3_Se4
Table S3	Target Name*	p-value	Fold-change	Unigene	GO BP	GO CC	GO MF	First Hit		GO BP: Gene Ontology term Biological Process
Response to	C6388_sense	0.027064	6.54307	SE_U11234	defense response to bacterium; immune response;	extracellular region;		gi|61660433|gb|AAX51193.1| HacD [Helicoverpa armigera] gi|157313410|gb|ABV32572.1| HacD [Helicoverpa armigera]		GO CC: Gene Ontology term Cellular Component
SeMNPV at 4hpi	C18222	0.0135382	4.60124	SE_U43383			hydrolase activity; nucleic acid binding; metal ion binding;	gi|215262118|emb|CAR92522.1| putative dsRNase [Spodoptera littoralis]		GO MF: Gene Ontology term Molecular Function
	C16633	0.010206	3.44963	SE_U09584	proteolysis;	membrane;	metallopeptidase activity; zinc ion binding; aminopeptidase activity;	gi|37788338|gb|AAP44965.1| midgut class 2 aminopeptidase N [Spodoptera exigua]		down-regulated
	C15239	0.0015519	3.29911	SE_U22522				gi|48094611|ref|XP_394224.1| PREDICTED: similar to CG9503-PA [Apis mellifera]		* Target Name represents mean from two probes for the unigenes with known orientation
	C15341	0.040744	2.89659	SE_U12076			catalytic activity;	gi|114051738|ref|NP_001040426.1| alcohol dehydrogenase [Bombyx mori] gi|95102848|gb|ABF51365.1| alcohol dehydrogenase [Bombyx mori]
	C13459	0.0180746	2.87927	SE_U23007	signal transduction; dsRNA transport;			gi|195036656|ref|XP_001989784.1| GH18985 [Drosophila grimshawi] gi|193893980|gb|EDV92846.1| GH18985 [Drosophila grimshawi]
	C1700	0.0277705	2.72615	SE_U15555				gi|194762093|ref|XP_001963193.1| GF15826 [Drosophila ananassae] gi|190616890|gb|EDV32414.1| GF15826 [Drosophila ananassae]
	C4211_anti	0.0157504	2.72202	SE_U10333	regulation of alternative nuclear mRNA splicing, via spliceosome; translational initiation; mitotic spindle elongation; imaginal disc growth; female germ-line stem cell division; instar larval development; DNA unwinding involved in replication; germ-line	eukaryotic translation initiation factor 4F complex; cytosol; nucleus;	translation initiation factor activity; single-stranded DNA-dependent ATP-dependent DNA helicase activity; RNA cap binding; ATP binding; mRNA binding;	gi|164683438|gb|ABY66383.1| eukaryotic initiation factor 4A [Plutella xylostella]
	C9268	0.00367425	2.47106	SE_U19986				gi|118777275|ref|XP_307795.3| AGAP003289-PA [Anopheles gambiae str. PEST] gi|116132955|gb|EAA03529.3| AGAP003289-PA [Anopheles gambiae str. PEST]
	C18756	0.00912581	2.04576	SE_U27862		membrane;		gi|91090224|ref|XP_968385.1| PREDICTED: similar to UPF0466 protein CG17680, mitochondrial [Tribolium castaneum] gi|270013459|gb|EFA09907.1| hypothetical protein TcasGA2_TC012057 [Tribolium castaneum]
	C17654_anti	0.0301465	2.01474	SE_U20453				gi|91081025|ref|XP_975319.1| PREDICTED: similar to GA16583-PA [Tribolium castaneum] gi|270005993|gb|EFA02441.1| hypothetical protein TcasGA2_TC008128 [Tribolium castaneum]
	C1527	0.0322059	2.01085	SE_U18542				gi|157118499|ref|XP_001659136.1| protein disulfide isomerase [Aedes aegypti] gi|108875688|gb|EAT39913.1| protein disulfide isomerase [Aedes aegypti]
	C8415	0.0121714	2.00872	SE_U25291	metabolic process;	cytosol;	FMN adenylyltransferase activity;	gi|157128366|ref|XP_001661422.1| molybdopterin-binding [Aedes aegypti] gi|108872631|gb|EAT36856.1| molybdopterin-binding [Aedes aegypti]
	C19236	0.0222001	-2.05158	SE_U12143	aerobic respiration; transport; electron transport chain;	mitochondrial inner membrane; respiratory chain; integral to membrane;	copper ion binding; electron carrier activity; heme binding; cytochrome-c oxidase activity;	gi|84098598|gb|ABC53066.1| cytochrome oxidase subunit 1 [Ouleus sp. Janzen01]
	C18530_anti	0.011585	-2.08285	SE_U19325	glutamine metabolic process; retina development in camera-type eye; 'de novo' pyrimidine base biosynthetic process;		dihydroorotase activity; amino acid binding; ATP binding; carbamoyl-phosphate synthase (ammonia) activity; aspartate carbamoyltransferase activity;	gi|91090153|ref|XP_972190.1| PREDICTED: similar to carbamoyl-phosphate synthase large chain [Tribolium castaneum] gi|270013749|gb|EFA10197.1| hypothetical protein TcasGA2_TC012392 [Tribolium castaneum]
	C3236	0.0406446	-2.11521	SE_U14488				gi|91089305|ref|XP_971708.1| PREDICTED: similar to mucin-like protein 1 [Tribolium castaneum] gi|270011446|gb|EFA07894.1| hypothetical protein TcasGA2_TC005469 [Tribolium castaneum]
	C9357	0.0183595	-2.19607	SE_U10921				gi|270002924|gb|EEZ99371.1| hypothetical protein TcasGA2_TC005237 [Tribolium castaneum]
	C12243	0.0429075	-2.26125	SE_U16295			juvenile-hormone esterase activity;	gi|73921301|gb|AAG42021.2|AF327882_1 juvenile hormone esterase precursor [Manduca sexta]
	C9889_anti	0.0228186	-2.30686	SE_U22628	protein amino acid phosphorylation; proteolysis; transmembrane receptor protein tyrosine kinase signaling pathway;	membrane;	serine-type endopeptidase activity; transmembrane receptor protein tyrosine kinase activity; ATP binding;	gi|1167860|emb|CAA93116.1| Endoprotease FURIN [Spodoptera frugiperda]
	C5171	0.045139	-2.34152	SE_U19898	cellular metabolic process;		transferase activity, transferring acyl groups;	gi|157133978|ref|XP_001663102.1| malate synthase [Aedes aegypti] gi|108881471|gb|EAT45696.1| malate synthase [Aedes aegypti]
	C706	0.0362009	-2.6755	SE_U20901				gi|170040623|ref|XP_001848092.1| conserved hypothetical protein [Culex quinquefasciatus] gi|167864231|gb|EDS27614.1| conserved hypothetical protein [Culex quinquefasciatus]
	C362	0.0143388	-3.0165	SE_U04294	peptidoglycan metabolic process; defense response to Gram-positive bacterium;	extracellular region;	hydrolase activity, acting on carbon-nitrogen (but not peptide) bonds, in linear amides; protein binding; peptidoglycan binding;	gi|113208232|dbj|BAF03520.1| peptidoglycan recognition protein B [Samia cynthia ricini]
	C3504_sense	0.0228822	-3.45299	SE_U21904	peptidoglycan metabolic process; defense response to Gram-positive bacterium;	extracellular region;	hydrolase activity, acting on carbon-nitrogen (but not peptide) bonds, in linear amides; protein binding; peptidoglycan binding;	gi|113208232|dbj|BAF03520.1| peptidoglycan recognition protein B [Samia cynthia ricini]
	C1695	0.0278602	-4.13752	SE_U18222			catalytic activity;	gi|171740897|gb|ACB54943.1| lipase [Helicoverpa armigera]
