# Supplementary material for: Increase in Gut Microbiota after Immune Suppression in Baculovirus-infected Larvae
Source: PLoS Pathog. 2013 May 23;9(5):e1003379. doi: 10.1371/journal.ppat.1003379 (PMC3662647; doi:10.1371/journal.ppat.1003379)
Supplement: Table S4 — Unigenes differentially regulated at 12 hpi after AcMNPV infection showing homology to genes available in public sequence databases. (XLSX) [file ppat.1003379.s004.xlsx]

## Sheet: TableS4_Ac12
Table S4	Target Name*	p-value	Fold-change	Unigene	GO BP	GO CC	GO MF	First Hit		GO BP: Gene Ontology term Biological Process
Response to	C6290	0.0115758	14.8385	SE_U11535				gi|91091066|ref|XP_967020.1| PREDICTED: similar to mCG21945 [Tribolium castaneum] gi|270013155|gb|EFA09603.1| hypothetical protein TcasGA2_TC011723 [Tribolium castaneum]		GO CC: Gene Ontology term Cellular Component
AcMNPV at 12hpi	C3683_sense	0.00131599	11.3313	SE_U18797				gi|170039812|ref|XP_001847716.1| conserved hypothetical protein [Culex quinquefasciatus] gi|167863395|gb|EDS26778.1| conserved hypothetical protein [Culex quinquefasciatus]		GO MF: Gene Ontology term Molecular Function
	C4969_anti	0.0155931	9.89389	SE_U12610	rRNA processing;	cytoplasm; nuclear exosome (RNase complex);	3'-5'-exoribonuclease activity;	gi|237648986|ref|NP_001153670.1| exosome complex exonuclease Rrp40 [Bombyx mori] gi|224814347|gb|ACN65392.1| exosome complex exonuclease [Bombyx mori]		down-regulated
	C4279	0.0232019	6.46357	SE_U08943	pachytene; oocyte maturation; male meiosis I; DNA repair; spermatid development; ovarian follicle development; reciprocal meiotic recombination;	condensed nuclear chromosome; cytoplasm;	double-stranded DNA binding; ATP binding; recombinase activity; protein binding; single-stranded DNA binding; DNA-dependent ATPase activity;	gi|112982765|ref|NP_001037552.1| Dmc1 homolog [Bombyx mori] gi|2058711|gb|AAB53331.1| Dmc1 homolog [Bombyx mori]		* Target Name represents mean from two probes for the unigenes with known orientation
	C1260	0.0142338	4.54537	SE_U12038				gi|270010290|gb|EFA06738.1| hypothetical protein TcasGA2_TC009671 [Tribolium castaneum]
	C6148	0.0212069	4.39306	SE_U12365				gi|170032190|ref|XP_001843965.1| sugar transporter [Culex quinquefasciatus] gi|167872081|gb|EDS35464.1| sugar transporter [Culex quinquefasciatus]
	C4108	0.0493026	4.25061	SE_U25844			serine-type peptidase activity;	gi|171740887|gb|ACB54938.1| trypsin [Helicoverpa armigera]
	C19095	0.00834903	4.19234	SE_U09484	defense response; immune response;	extracellular region;		gi|1703758|sp|P50725.1|ATTA_TRINI RecName: Full=Attacin-A; Flags: Precursor gi|1177888|gb|AAC47327.1| preproattacin A [Trichoplusia ni]
	C15350_sense	0.00236163	4.08457	SE_U18292				gi|229002332|dbj|BAH57948.1| hypothetical protein [Bombyx mori]
	C10666	0.0216254	4.08305	SE_U27966	proteolysis;		metallocarboxypeptidase activity; zinc ion binding;	gi|224924536|gb|ACN69214.1| caboxypeptidase 4 [Mamestra configurata]
	C10885	0.00857354	3.97403	SE_U38515				gi|91079790|ref|XP_968123.1| PREDICTED: similar to CG11041 CG11041-PA [Tribolium castaneum]
	C1408	0.0113649	3.93555	SE_U28617	response to stimulus;			gi|1703758|sp|P50725.1|ATTA_TRINI RecName: Full=Attacin-A; Flags: Precursor gi|1177888|gb|AAC47327.1| preproattacin A [Trichoplusia ni]
	C19274	0.00696932	3.93532	SE_U02710				gi|237869126|gb|AAF91316.3|AF242202_1 immulectin-2 [Manduca sexta]
	C18926_sense	0.0107962	3.93028	SE_U20831	innate immune response; defense response to bacterium;	extracellular region;		gi|1703758|sp|P50725.1|ATTA_TRINI RecName: Full=Attacin-A; Flags: Precursor gi|1177888|gb|AAC47327.1| preproattacin A [Trichoplusia ni]
	C16991_sense	0.0308722	3.90979	SE_U18456				gi|170063054|ref|XP_001866937.1| scavenger receptor cysteine-rich protein [Culex quinquefasciatus] gi|167880823|gb|EDS44206.1| scavenger receptor cysteine-rich protein [Culex quinquefasciatus]
	C2063	0.00646388	3.89283	SE_U53547	defense response; immune response;			gi|1703758|sp|P50725.1|ATTA_TRINI RecName: Full=Attacin-A; Flags: Precursor gi|1177888|gb|AAC47327.1| preproattacin A [Trichoplusia ni]
	C1845	0.0109539	3.88519	SE_U27531				gi|224381231|gb|ACN41859.1| immulectin-2b [Manduca sexta]
	C19063	0.0107635	3.87192	SE_U09484	defense response; immune response;	extracellular region;		gi|1703758|sp|P50725.1|ATTA_TRINI RecName: Full=Attacin-A; Flags: Precursor gi|1177888|gb|AAC47327.1| preproattacin A [Trichoplusia ni]
	C5635_sense	0.0274344	3.75378	SE_U15899	wing disc development; protein amino acid glycosylation;		binding; acetylglucosaminyltransferase activity;	gi|110760723|ref|XP_623820.2| PREDICTED: similar to O-glycosyltransferase CG10392-PB, isoform B [Apis mellifera]
	C9067	0.0423577	3.71738	SE_U24728				gi|22450123|emb|CAD33828.1| glucosinolate sulphatase [Plutella xylostella]
	C4211_anti	0.0313333	3.63102	SE_U10333	regulation of alternative nuclear mRNA splicing, via spliceosome; translational initiation; mitotic spindle elongation; imaginal disc growth; female germ-line stem cell division; instar larval development; DNA unwinding involved in replication; germ-line	eukaryotic translation initiation factor 4F complex; cytosol; nucleus;	translation initiation factor activity; single-stranded DNA-dependent ATP-dependent DNA helicase activity; RNA cap binding; ATP binding; mRNA binding;	gi|164683438|gb|ABY66383.1| eukaryotic initiation factor 4A [Plutella xylostella]
	C18947	0.0470039	3.59999	SE_U17929				gi|156554280|ref|XP_001602139.1| PREDICTED: hypothetical protein [Nasonia vitripennis]
	C7588	0.00193684	3.39878	SE_U14359				gi|156551145|ref|XP_001604073.1| PREDICTED: similar to RIKEN cDNA 4930418G15 [Nasonia vitripennis]
	C18209	0.0367043	3.07593	SE_U14505				gi|194757910|ref|XP_001961205.1| GF13751 [Drosophila ananassae] gi|190622503|gb|EDV38027.1| GF13751 [Drosophila ananassae]
	C437	0.0497022	3.05828	SE_U11512				gi|156554280|ref|XP_001602139.1| PREDICTED: hypothetical protein [Nasonia vitripennis]
	C17759	0.0276731	3.02274	SE_U55411				gi|91083531|ref|XP_973193.1| PREDICTED: similar to predicted protein [Tribolium castaneum] gi|270010851|gb|EFA07299.1| hypothetical protein TcasGA2_TC014539 [Tribolium castaneum]
	C2526	0.00154347	2.97891	SE_U15586	innate immune response; defense response to bacterium;	extracellular region;		gi|1703758|sp|P50725.1|ATTA_TRINI RecName: Full=Attacin-A; Flags: Precursor gi|1177888|gb|AAC47327.1| preproattacin A [Trichoplusia ni]
	C16751	0.00081565	2.97459	SE_U20080				gi|270010864|gb|EFA07312.1| hypothetical protein TcasGA2_TC015905 [Tribolium castaneum]
	C5951	0.0190971	2.90916	SE_U07124				gi|242004536|ref|XP_002423139.1| conserved hypothetical protein [Pediculus humanus corporis] gi|212506085|gb|EEB10401.1| conserved hypothetical protein [Pediculus humanus corporis]
	C19067	0.00892445	2.87308	SE_U14142				gi|170028884|ref|XP_001842324.1| conserved hypothetical protein [Culex quinquefasciatus] gi|167879374|gb|EDS42757.1| conserved hypothetical protein [Culex quinquefasciatus]
	C16879	0.00451199	2.86356	SE_U20911	chromatin modification; primary metabolic process; regulation of biological process; cellular macromolecule metabolic process;		zinc ion binding; protein binding;	gi|56711280|ref|NP_001008672.1| inhibitor of growth family, member 3 [Xenopus (Silurana) tropicalis] gi|82181471|sp|Q66KD5.1|ING3_XENTR RecName: Full=Inhibitor of growth protein 3 gi|51513439|gb|AAH80450.1| inhibitor of growth family, member 3 [Xenopus (S
	C16429	0.0208353	2.85048	SE_U12714	defense response; immune response;	extracellular region;		gi|238915975|gb|ACR78454.1| attacin [Heliothis virescens]
	C12796	0.0439476	2.84361	SE_U24076			metal ion binding; oxidoreductase activity;	gi|91091572|ref|XP_967642.1| PREDICTED: similar to cytochrome P450 [Tribolium castaneum] gi|270001269|gb|EEZ97716.1| cytochrome P450-like protein [Tribolium castaneum]
	C12137	0.00875316	2.83202	SE_U14734	wing disc dorsal/ventral pattern formation; compound eye morphogenesis; dorsal/ventral lineage restriction, imaginal disc; cuticle pattern formation; imaginal disc-derived wing margin morphogenesis; protein amino acid O-linked glycosylation; fucose metabo	integral to membrane; Golgi stack; endoplasmic reticulum;	O-fucosylpeptide 3-beta-N-acetylglucosaminyltransferase activity;	gi|29469035|gb|AAO38754.1| fringe [Junonia coenia]
	C18383_anti	0.0284812	2.77667	SE_U09342		integral to membrane;		gi|9624381|gb|AAF90148.1|AF274022_1 tetraspanin D76 [Manduca sexta]
	C18887	0.0252223	2.77399	SE_U08212	defense response; immune response;	extracellular region;		gi|238915975|gb|ACR78454.1| attacin [Heliothis virescens]
	C2922	0.0109072	2.76714	SE_U18098	translation;	mitochondrial large ribosomal subunit;	structural constituent of ribosome; nucleotide binding;	gi|87248357|gb|ABD36231.1| ribosomal protein L23 [Bombyx mori]
	C15338_sense	0.0366841	2.76434	SE_U17969				gi|229002332|dbj|BAH57948.1| hypothetical protein [Bombyx mori]
	C17016	0.0353136	2.76045	SE_U20608	oxidation reduction;		binding; oxidoreductase activity, acting on the CH-OH group of donors, NAD or NADP as acceptor;	gi|116789445|gb|ABK25249.1| unknown [Picea sitchensis]
	C17003	0.0301287	2.6976	SE_U12244				gi|1403598|gb|AAC47136.1| retinol dehydratase [Spodoptera frugiperda]
	C7121	0.0284538	2.62201	SE_U09569				gi|193657209|ref|XP_001945672.1| PREDICTED: similar to pol-like protein [Acyrthosiphon pisum]
	C2792	0.0155931	2.62074	SE_U27261	female meiosis sister chromatid cohesion; male meiosis I; spermatogenesis;		crossover junction endodeoxyribonuclease activity;	gi|72085537|ref|XP_788113.1| PREDICTED: similar to RAD51L2/RAD51C protein [Strongylocentrotus purpuratus] gi|115974679|ref|XP_001193914.1| PREDICTED: similar to RAD51L2/RAD51C protein [Strongylocentrotus purpuratus]
	C4904	0.0446406	2.60415	SE_U19737	oxidation reduction;	endoplasmic reticulum membrane; microsome;	electron carrier activity; heme binding; aromatase activity;	gi|281398674|gb|ADA68173.1| cytochrome p450 6B29v1 [Spodoptera litura]
	C7085_anti	0.00558263	2.56041	SE_U21618			kinase activity;	gi|260837380|ref|XP_002613682.1| hypothetical protein BRAFLDRAFT_107090 [Branchiostoma floridae] gi|229299070|gb|EEN69691.1| hypothetical protein BRAFLDRAFT_107090 [Branchiostoma floridae]
	C7280	0.0243444	2.52072	SE_U13511	sex differentiation; regulation of transcription, DNA-dependent; nematode larval development; organ development; positive regulation of growth; response to stress;		binding;	gi|242019384|ref|XP_002430141.1| heat shock transcription factor, putative [Pediculus humanus corporis] gi|212515232|gb|EEB17403.1| heat shock transcription factor, putative [Pediculus humanus corporis]
	C2350	0.0268291	2.50647	SE_U18185	defense response; immune response;	extracellular region;		gi|238915975|gb|ACR78454.1| attacin [Heliothis virescens]
	C619	0.0128212	2.47572	SE_U18285	pyruvate biosynthetic process; glyoxylate metabolic process; protein targeting to peroxisome; glycine biosynthetic process, by transamination of glyoxylate; response to glucocorticoid stimulus; oxalic acid secretion; response to cAMP;	peroxisome; mitochondrial matrix;	alanine-glyoxylate transaminase activity; amino acid binding; protein homodimerization activity; pyridoxal phosphate binding;	gi|56972365|gb|AAH88133.1| Agxt protein [Rattus norvegicus]
	C13282	0.0251781	2.47384	SE_U30419			kinase activity; protein binding;	gi|126314043|ref|XP_001376037.1| PREDICTED: similar to NIMA-related kinase 8 [Monodelphis domestica]
	C14891	0.0101597	2.46648	SE_U15330				gi|156540552|ref|XP_001601944.1| PREDICTED: similar to pol-like protein [Nasonia vitripennis]
	C2629	0.0153669	2.36409	SE_U16497			hydrolase activity;	gi|62002225|gb|AAX58712.1| pheromone-degrading enzyme 2 [Antheraea polyphemus]
	C5180	0.0426476	2.36371	SE_U07107				gi|58385944|ref|XP_314330.2| AGAP004861-PA [Anopheles gambiae str. PEST] gi|55240277|gb|EAA09730.2| AGAP004861-PA [Anopheles gambiae str. PEST]
	C83	0.0356395	2.33536	SE_U12196				gi|55977182|gb|AAV68385.1| ommochrome binding protein 1 [Ostrinia nubilalis]
	C14890	0.00910728	2.31559	SE_U15330				gi|156540552|ref|XP_001601944.1| PREDICTED: similar to pol-like protein [Nasonia vitripennis]
	C2199	0.0335075	2.25679	SE_U12095	response to toxin; aromatic compound catabolic process;	endoplasmic reticulum membrane; microsome; integral to membrane;	oxidoreductase activity; cis-stilbene-oxide hydrolase activity; epoxide hydrolase activity;	gi|2661096|gb|AAB88192.1| epoxide hydrolase [Trichoplusia ni]
	C13575_sense	0.0451729	2.20627	SE_U27133	methylglyoxal metabolic process; carbohydrate metabolic process; glutathione metabolic process; anti-apoptosis;	soluble fraction;	zinc ion binding; lactoylglutathione lyase activity;	gi|195123123|ref|XP_002006059.1| GI20823 [Drosophila mojavensis] gi|193911127|gb|EDW09994.1| GI20823 [Drosophila mojavensis]
	C910	0.0400011	2.19193	SE_U13576	metabolic process;		binding; catalytic activity;	gi|157129132|ref|XP_001655303.1| alcohol dehydrogenase [Aedes aegypti] gi|157129134|ref|XP_001655304.1| alcohol dehydrogenase [Aedes aegypti] gi|108872344|gb|EAT36569.1| alcohol dehydrogenase [Aedes aegypti] gi|108872345|gb|EAT36570.1| alcohol dehydrogena
	C1898	0.0357691	2.19048	SE_U24413		membrane;	nucleoside-triphosphatase activity;	gi|195455298|ref|XP_002074656.1| GK23049 [Drosophila willistoni] gi|194170741|gb|EDW85642.1| GK23049 [Drosophila willistoni]
	C12178_anti	0.0166271	2.1863	SE_U22713				gi|66533059|ref|XP_395449.2| PREDICTED: similar to CG1443-PA isoform 1 [Apis mellifera]
	C18775_anti	0.0283192	2.17606	SE_U21015	metabolic process;	mitochondrial nucleoid; mitochondrial alpha-ketoglutarate dehydrogenase complex;	transferase activity, transferring acyl groups other than amino-acyl groups; cofactor binding;	gi|281339091|gb|EFB14675.1| hypothetical protein PANDA_009610 [Ailuropoda melanoleuca]
	C17500	0.033401	2.14668	SE_U21175	oxidation reduction;		heme binding; monooxygenase activity; electron carrier activity;	gi|21552589|gb|AAM54724.1| cytochrome P450 monooxygenase CYP321A1 [Helicoverpa zea]
	C3772_anti	0.00837075	2.12778	SE_U19907	protein folding; regulation of post-mating oviposition;		peptidyl-prolyl cis-trans isomerase activity;	gi|114052358|ref|NP_001040520.1| peptidylprolyl isomerase [Bombyx mori] gi|95102760|gb|ABF51321.1| peptidylprolyl isomerase [Bombyx mori]
	C9558	0.0220622	2.12672	SE_U00477				gi|91087961|ref|XP_972932.1| PREDICTED: similar to multiple inositol polyphosphate phosphatase [Tribolium castaneum] gi|270012039|gb|EFA08487.1| hypothetical protein TcasGA2_TC006139 [Tribolium castaneum]
	C15401_sense	0.039769	2.08847	SE_U12570			zinc ion binding;	gi|5833948|gb|AAD53751.1|AF172845_1 death-associated LIM only protein DALP [Manduca sexta]
	C5483_sense	0.0144056	2.07973	SE_U25065	Nebenkern assembly; axon transport of mitochondrion; sperm mitochondrion organization; mitochondrion distribution;	mitochondrion;	protein binding;	gi|270013061|gb|EFA09509.1| hypothetical protein TcasGA2_TC011611 [Tribolium castaneum]
	C18985_sense	0.00369413	2.06948	SE_U05114	defense response; immune response;			gi|74767320|sp|Q5MGE6.1|DFP3_LONON RecName: Full=Defense protein 3; Short=DFP-3; Flags: Precursor gi|56462342|gb|AAV91454.1| defense protein 3 [Lonomia obliqua]
	C2755	0.0274496	2.06605	SE_U21764			structural constituent of cuticle;	gi|56462126|gb|AAV91346.1| cuticle protein 1 [Lonomia obliqua]
	C3557	0.0474236	2.04619	SE_U03845				gi|156540199|ref|XP_001599800.1| PREDICTED: similar to ENSANGP00000010363 [Nasonia vitripennis]
	C13321	0.0330232	2.02346	SE_U23960	metabolic process;		binding; catalytic activity;	gi|91092056|ref|XP_970271.1| PREDICTED: similar to dihydropyrimidine dehydrogenase [Tribolium castaneum] gi|270004691|gb|EFA01139.1| hypothetical protein TcasGA2_TC010364 [Tribolium castaneum]
	C5747	0.0378269	2.02268	SE_U11731	transport; spermatid nucleus differentiation; autophagy;	synaptosome; plasma membrane; synapse;	small GTPase regulator activity; protein binding;	gi|189237479|ref|XP_970444.2| PREDICTED: similar to predicted protein [Tribolium castaneum]
	C10302	0.00335985	2.01836	SE_U05618	cellular macromolecule metabolic process; nucleobase, nucleoside, nucleotide and nucleic acid metabolic process;		transferase activity;	gi|54297107|ref|YP_123476.1| hypothetical protein lpp1152 [Legionella pneumophila str. Paris] gi|53750892|emb|CAH12303.1| hypothetical protein [Legionella pneumophila str. Paris]
	C17905	0.0038514	2.00076	SE_U18951				gi|91084815|ref|XP_973232.1| PREDICTED: similar to CRAL/TRIO domain-containing protein [Tribolium castaneum] gi|270008959|gb|EFA05407.1| hypothetical protein TcasGA2_TC015583 [Tribolium castaneum]
	C17366_sense	0.025578	-2.01277	SE_U18723	defense response;			gi|3182995|sp|Q25481.1|ES16_MANSE RecName: Full=Ecdysteroid-regulated 16 kDa protein; Flags: Precursor gi|1117824|gb|AAB08704.1| ecdysteroid regulated 16 kDa [Manduca sexta]
	C7372	0.037789	-2.01577	SE_U10118				gi|183979251|dbj|BAG30787.1| hypothetical protein [Papilio xuthus]
	C6713	0.0181277	-2.03278	SE_U15793			nucleoside-triphosphatase activity; binding;	gi|156551549|ref|XP_001600929.1| PREDICTED: hypothetical protein [Nasonia vitripennis]
	C11762	0.00179933	-2.05023	SE_U03252			structural constituent of cuticle;	gi|158295141|ref|XP_316035.4| AGAP005993-PA [Anopheles gambiae str. PEST] gi|157015894|gb|EAA11739.4| AGAP005993-PA [Anopheles gambiae str. PEST]
	C15118	0.0477261	-2.06684	SE_U08493				gi|115678887|ref|XP_790463.2| PREDICTED: hypothetical protein [Strongylocentrotus purpuratus] gi|115963075|ref|XP_001182197.1| PREDICTED: hypothetical protein [Strongylocentrotus purpuratus]
	C2080	0.0121999	-2.07532	SE_U22309				gi|21355663|ref|NP_650536.1| CG10311 [Drosophila melanogaster] gi|195501005|ref|XP_002097616.1| GE26321 [Drosophila yakuba] gi|7300137|gb|AAF55304.1| CG10311 [Drosophila melanogaster] gi|21064621|gb|AAM29540.1| RE61190p [Drosophila melanogaster] gi|194183
	C9889_anti	0.04484	-2.11012	SE_U22628	protein amino acid phosphorylation; proteolysis; transmembrane receptor protein tyrosine kinase signaling pathway;	membrane;	serine-type endopeptidase activity; transmembrane receptor protein tyrosine kinase activity; ATP binding;	gi|1167860|emb|CAA93116.1| Endoprotease FURIN [Spodoptera frugiperda]
	C7323_sense	0.00160885	-2.12016	SE_U19440				gi|270010801|gb|EFA07249.1| hypothetical protein TcasGA2_TC013275 [Tribolium castaneum] gi|270010847|gb|EFA07295.1| hypothetical protein TcasGA2_TC014530 [Tribolium castaneum]
	C5345	0.0387908	-2.12118	SE_U01336			structural constituent of cuticle;	gi|223671356|tpd|FAA00630.1| TPA: putative cuticle protein [Bombyx mori]
	C15303	0.0440916	-2.12894	SE_U23896			binding;	gi|156551549|ref|XP_001600929.1| PREDICTED: hypothetical protein [Nasonia vitripennis]
	C5770_sense	0.0183674	-2.13444	SE_U09638	erythrocyte differentiation;	membrane;		gi|251757331|sp|Q5EAC0.2|S2538_BOVIN RecName: Full=Solute carrier family 25 member 38 gi|151554909|gb|AAI48054.1| Solute carrier family 25, member 38 [Bos taurus]
	C7690	0.0158561	-2.17048	SE_U22721	response to stimulus;			gi|189241860|ref|XP_001810132.1| PREDICTED: similar to metalloproteinase inhibitor 3 [Tribolium castaneum] gi|270015708|gb|EFA12156.1| hypothetical protein TcasGA2_TC002305 [Tribolium castaneum]
	C9489	0.018633	-2.18518	SE_U06451			peptidase activity;	gi|2463060|emb|CAA72950.1| trypsin-like protease [Helicoverpa armigera] gi|145843822|gb|ABP96918.1| serine protease 5 [Helicoverpa armigera]
	C9357	0.00887215	-2.20207	SE_U10921				gi|270002924|gb|EEZ99371.1| hypothetical protein TcasGA2_TC005237 [Tribolium castaneum]
	C3236	0.0448867	-2.20855	SE_U14488				gi|91089305|ref|XP_971708.1| PREDICTED: similar to mucin-like protein 1 [Tribolium castaneum] gi|270011446|gb|EFA07894.1| hypothetical protein TcasGA2_TC005469 [Tribolium castaneum]
	C15674_sense	0.00202564	-2.21503	SE_U14085	carboxylic acid metabolic process; cellular amino acid and derivative metabolic process;		pyridoxal phosphate binding; carboxy-lyase activity;	gi|15824041|dbj|BAB68549.1| dopa decarboxylase [Mythimna separata]
	C17570_anti	0.00773534	-2.24139	SE_U05440			hydrolase activity; nucleic acid binding; metal ion binding;	gi|83583695|gb|ABC24707.1| hemicentin-like protein 2 [Spodoptera frugiperda]
	C13654_anti	0.0121028	-2.25119	SE_U20068	proteolysis;		serine-type endopeptidase activity;	gi|2463076|emb|CAA72958.1| chymotrypsin-like protease [Helicoverpa armigera]
	C297	0.0463051	-2.2835	SE_U12323	aerobic respiration; transport; electron transport chain;	mitochondrial inner membrane; respiratory chain; integral to membrane;	copper ion binding; electron carrier activity; heme binding; cytochrome-c oxidase activity;	gi|110566874|emb|CAJ18355.1| cytochrome oxidase subunit I [Olepa schleini] gi|110566876|emb|CAJ18356.1| cytochrome oxidase subunit I [Olepa schleini] gi|110566878|emb|CAJ18357.1| cytochrome oxidase subunit I [Olepa schleini] gi|110566880|emb|CAJ18358.1| c
	C6469	0.00371815	-2.29006	SE_U14085	carboxylic acid metabolic process; cellular amino acid and derivative metabolic process;		pyridoxal phosphate binding; carboxy-lyase activity;	gi|15824041|dbj|BAB68549.1| dopa decarboxylase [Mythimna separata]
	C2720_anti	0.0463128	-2.3112	SE_U18034				gi|158292057|ref|XP_562083.2| AGAP004340-PA [Anopheles gambiae str. PEST] gi|157017252|gb|EAL40514.2| AGAP004340-PA [Anopheles gambiae str. PEST]
	C13545	0.0305156	-2.3434	SE_U17145				gi|4090964|gb|AAD09279.1| immune-related Hdd1 [Hyphantria cunea]
	C15797	0.00368915	-2.34657	SE_U11796				gi|91076018|ref|XP_971559.1| PREDICTED: similar to CG14567 CG14567-PA [Tribolium castaneum] gi|270014604|gb|EFA11052.1| hypothetical protein TcasGA2_TC004646 [Tribolium castaneum]
	C15649_sense	0.0357905	-2.35039	SE_U09450	cytokinesis; cellularization; nuclear axial expansion; regulation of actin cytoskeleton organization; imaginal disc-derived wing hair organization; border follicle cell migration; establishment of planar polarity; ovarian nurse cell to oocyte transport;	midbody; unconventional myosin complex; cleavage furrow; cytoplasm; spindle midzone;	calcium ion binding; ATPase activity, coupled; myosin heavy chain binding;	gi|160333484|ref|NP_001103768.1| myosin light polypeptide 9 isoform B [Bombyx mori] gi|87248543|gb|ABD36324.1| myosin light polypeptide 9 isoform 1 [Bombyx mori]
	C15557_sense	0.000925042	-2.43193	SE_U14085	carboxylic acid metabolic process; cellular amino acid and derivative metabolic process;		pyridoxal phosphate binding; carboxy-lyase activity;	gi|15824041|dbj|BAB68549.1| dopa decarboxylase [Mythimna separata]
	C14136_anti	0.00822726	-2.43318	SE_U10847				gi|110762568|ref|XP_001121713.1| PREDICTED: similar to CG32521-PA, isoform A [Apis mellifera]
	C13454	0.0207317	-2.43629	SE_U23075	triglyceride homeostasis; determination of adult lifespan; carbohydrate homeostasis; response to oxidative stress;	extracellular space;	binding;	gi|156547534|ref|XP_001607285.1| PREDICTED: similar to ENSANGP00000012317 [Nasonia vitripennis]
	C14804_anti	0.0420977	-2.45788	SE_U14077	metabolic process;		catalytic activity;	gi|229556834|ref|ZP_04444623.1| NADPH:quinone reductase [Listeria grayi DSM 20601] gi|229310675|gb|EEN76650.1| NADPH:quinone reductase [Listeria grayi DSM 20601]
	C3109	0.0333062	-2.46252	SE_U05504				gi|4090964|gb|AAD09279.1| immune-related Hdd1 [Hyphantria cunea]
	C9211	0.00133614	-2.4737	SE_U16669	metabolic process;		hydrolase activity, acting on glycosyl bonds;	gi|118788042|ref|XP_557100.2| AGAP006426-PA [Anopheles gambiae str. PEST] gi|116127088|gb|EAL40075.2| AGAP006426-PA [Anopheles gambiae str. PEST]
	C17425	0.0356626	-2.5268	SE_U17145				gi|4090964|gb|AAD09279.1| immune-related Hdd1 [Hyphantria cunea]
	C908	0.0308376	-2.53542	SE_U13897				gi|156540764|ref|XP_001599249.1| PREDICTED: hypothetical protein [Nasonia vitripennis]
	C16097	0.00581224	-2.55808	SE_U18520	inositol and derivative phosphorylation;		calmodulin binding; calcium-dependent protein binding; inositol trisphosphate 3-kinase activity;	gi|158284946|ref|XP_565625.3| AGAP002194-PA [Anopheles gambiae str. PEST] gi|157020837|gb|EAL42027.3| AGAP002194-PA [Anopheles gambiae str. PEST]
	C14668_anti	0.0252221	-2.57171	SE_U17095				gi|242006589|ref|XP_002424132.1| restnol dehydrogenase, putative [Pediculus humanus corporis] gi|212507449|gb|EEB11394.1| restnol dehydrogenase, putative [Pediculus humanus corporis]
	C12243	0.0309186	-2.63157	SE_U16295			juvenile-hormone esterase activity;	gi|73921301|gb|AAG42021.2|AF327882_1 juvenile hormone esterase precursor [Manduca sexta]
	C4744_sense	0.0247342	-2.6603	SE_U11540				gi|242012237|ref|XP_002426840.1| conserved hypothetical protein [Pediculus humanus corporis] gi|212511053|gb|EEB14102.1| conserved hypothetical protein [Pediculus humanus corporis]
	C7263	0.0471481	-2.67835	SE_U13901	oxidation reduction; glycine decarboxylation via glycine cleavage system;	glycine cleavage complex;	glycine dehydrogenase (decarboxylating) activity; pyridoxal phosphate binding; lyase activity;	gi|242004819|ref|XP_002423274.1| glycine dehydrogenase, putative [Pediculus humanus corporis] gi|212506276|gb|EEB10536.1| glycine dehydrogenase, putative [Pediculus humanus corporis]
	C3904_sense	0.0274948	-2.77978	SE_U20138				gi|18496019|emb|CAD11970.1| pacifastin-related serine protease inhibitor precursor [Locusta migratoria migratorioides]
	C164_sense	0.0183029	-2.80498	SE_U17332	proteolysis;		serine-type endopeptidase activity;	gi|56718390|gb|AAW24481.1| prophenol oxidase activating enzyme 3 [Spodoptera litura]
	C8482	0.0141651	-2.8054	SE_U00701	response to heat;			gi|70905472|gb|AAZ14793.1| 33.6 kDa small heat shock protein [Choristoneura fumiferana]
	C1507	0.0214841	-2.82179	SE_U10656				gi|157104417|ref|XP_001648400.1| hypothetical protein AaeL_AAEL004066 [Aedes aegypti] gi|108880384|gb|EAT44609.1| conserved hypothetical protein [Aedes aegypti]
	C4232	0.022351	-2.83047	SE_U19694	proteolysis;		serine-type endopeptidase activity;	gi|56718390|gb|AAW24481.1| prophenol oxidase activating enzyme 3 [Spodoptera litura]
	C7500	0.00821962	-2.8653	SE_U27393	carbohydrate metabolic process;		hydrolase activity, hydrolyzing O-glycosyl compounds; cation binding;	gi|118788040|ref|XP_316461.3| AGAP006425-PA [Anopheles gambiae str. PEST] gi|116127087|gb|EAA11668.3| AGAP006425-PA [Anopheles gambiae str. PEST]
	C18723_sense	0.0166221	-2.90172	SE_U28620	proteolysis;		serine-type endopeptidase activity;	gi|56718390|gb|AAW24481.1| prophenol oxidase activating enzyme 3 [Spodoptera litura]
	C15557_anti	0.00305574	-2.93395	SE_U14085	carboxylic acid metabolic process; cellular amino acid and derivative metabolic process;		pyridoxal phosphate binding; carboxy-lyase activity;	gi|15824041|dbj|BAB68549.1| dopa decarboxylase [Mythimna separata]
	C12578_sense	0.00419028	-2.9574	SE_U03752	positive regulation of Notch signaling pathway; regulation of transcription, DNA-dependent; imaginal disc-derived leg morphogenesis; elongation of arista core; bristle development; proximal/distal pattern formation, imaginal disc; negative regulation of t	protein complex; nucleus;	sequence-specific DNA binding; transcription factor activity; specific RNA polymerase II transcription factor activity;	gi|281485132|gb|ADA70356.1| paired-like family homeodomain transcription factor [Heliconius erato]
	C4230_sense	0.0123518	-2.973	SE_U17332	proteolysis;		serine-type endopeptidase activity;	gi|56718390|gb|AAW24481.1| prophenol oxidase activating enzyme 3 [Spodoptera litura]
	C6700	0.0421576	-3.10765	SE_U05217				gi|193709431|ref|XP_001944171.1| PREDICTED: similar to putative transposase yabusame-1 [Acyrthosiphon pisum]
	C18732_sense	0.0126121	-3.1626	SE_U19694	proteolysis;		serine-type endopeptidase activity;	gi|56718390|gb|AAW24481.1| prophenol oxidase activating enzyme 3 [Spodoptera litura]
	C7158	0.0230892	-3.17726	SE_U20458	positive regulation of growth rate; imaginal disc-derived leg joint morphogenesis; pharyngeal pumping; regulation of transcription; periodic partitioning by pair rule gene; nematode larval development; hindgut morphogenesis; locomotion;	nucleus;	zinc ion binding; DNA binding;	gi|31224828|ref|XP_317494.1| AGAP007974-PA [Anopheles gambiae str. PEST] gi|75010140|sp|Q7PN68.1|DRM_ANOGA RecName: Full=Protein drumstick gi|30175441|gb|EAA12665.2| AGAP007974-PA [Anopheles gambiae str. PEST]
	C14840	0.0382362	-3.25787	SE_U15658	catecholamine biosynthetic process; carboxylic acid metabolic process;		pyridoxal phosphate binding; aromatic-L-amino-acid decarboxylase activity;	gi|15799267|dbj|BAB68545.1| dopa decarboxylase [Mamestra brassicae]
	C5108	0.00361377	-3.3936	SE_U15470			signal transducer activity;	gi|157127998|ref|XP_001661266.1| hypothetical protein AaeL_AAEL010982 [Aedes aegypti] gi|108872748|gb|EAT36973.1| conserved hypothetical protein [Aedes aegypti]
	C18723_anti	0.0342306	-3.40889	SE_U16717	proteolysis;		serine-type endopeptidase activity;	gi|56718390|gb|AAW24481.1| prophenol oxidase activating enzyme 3 [Spodoptera litura]
	C4230_anti	0.0218015	-3.56301	SE_U19694	proteolysis;		serine-type endopeptidase activity;	gi|56718390|gb|AAW24481.1| prophenol oxidase activating enzyme 3 [Spodoptera litura]
	C9268	0.000490622	-3.56354	SE_U19986				gi|118777275|ref|XP_307795.3| AGAP003289-PA [Anopheles gambiae str. PEST] gi|116132955|gb|EAA03529.3| AGAP003289-PA [Anopheles gambiae str. PEST]
	C11539	0.00648192	-3.56711	SE_U04158				gi|193676576|ref|XP_001949797.1| PREDICTED: hypothetical protein [Acyrthosiphon pisum]
	C13320	0.00436326	-3.90981	SE_U18431			signal transducer activity;	gi|242021463|ref|XP_002431164.1| class B secretin-like G-protein coupled receptor GPRmth4, putative [Pediculus humanus corporis] gi|212516413|gb|EEB18426.1| class B secretin-like G-protein coupled receptor GPRmth4, putative [Pediculus humanus corporis]
	C2106_anti	0.0332789	-4.00695	SE_U14143	response to oxidative stress; negative regulation of cell size; response to starvation; triglyceride metabolic process; regulation of cell growth; antibacterial humoral response; negative regulation of translational initiation;		translation initiation factor activity; eukaryotic initiation factor 4E binding;	gi|114050837|ref|NP_001040409.1| eukaryotic translation initiation factor 4E-binding protein 2 [Bombyx mori] gi|95102784|gb|ABF51333.1| eukaryotic translation initiation factor 4E-binding protein 2 [Bombyx mori]
	C164_anti	0.00817459	-4.25423	SE_U16717	proteolysis;		serine-type endopeptidase activity;	gi|56718390|gb|AAW24481.1| prophenol oxidase activating enzyme 3 [Spodoptera litura]
	C15104	0.0130574	-5.39949	SE_U28272		chorion;		gi|270011021|gb|EFA07469.1| cathepsin B precursor [Tribolium castaneum]
	C19072	0.00530961	-7.92238	SE_U28272		chorion;		gi|270011021|gb|EFA07469.1| cathepsin B precursor [Tribolium castaneum]
	C14894	0.00649352	-8.33465	SE_U21611		chorion;		gi|182509202|ref|NP_001116812.1| tubulointerstitial nephritis antigen [Bombyx mori] gi|81303350|gb|ABB71105.1| TIN-ag-RP [Bombyx mori]
