# Supplementary material for: Increase in Gut Microbiota after Immune Suppression in Baculovirus-infected Larvae
Source: PLoS Pathog. 2013 May 23;9(5):e1003379. doi: 10.1371/journal.ppat.1003379 (PMC3662647; doi:10.1371/journal.ppat.1003379)
Supplement: Table S5 — Unigenes differentially regulated at 12 hpi after SeMNPV infection showing homology to genes available in public sequence databases. (XLSX) [file ppat.1003379.s005.xlsx]

## Sheet: TableS5_Se12
Table S5	Target Name*	p-value	Fold change	Unigene	GO BP	GO CC	GO MF	First Hit		GO BP: Gene Ontology term Biological Process
Response to	C13333	0.000345633	431.08	SE_U17995				gi|221120185|ref|XP_002166754.1| PREDICTED: similar to predicted protein [Hydra magnipapillata]		GO CC: Gene Ontology term Cellular Component
SeMNPV at 12hpi	C1700	0.00246825	17.0597	SE_U15555				gi|194762093|ref|XP_001963193.1| GF15826 [Drosophila ananassae] gi|190616890|gb|EDV32414.1| GF15826 [Drosophila ananassae]		GO MF: Gene Ontology term Molecular Function
	C4397_sense	0.0023104	15.1904	SE_U08259		membrane;		gi|66522056|ref|XP_391948.2| PREDICTED: similar to CG15211-PA isoform 1 [Apis mellifera]		down-regulated
	C17117	0.0400015	13.5032	SE_U14227	carbohydrate metabolic process; transport;	cytoplasm; membrane;	beta-fructofuranosidase activity; transporter activity;	gi|260765451|gb|ACX49763.1| beta-fructofuranosidase 2 [Manduca sexta]		* Target Name represents mean from two probes for the unigenes with known orientation
	C17067	0.00505093	12.4911	SE_U03471				gi|58585256|ref|NP_001011654.1| troponin C type IIb [Apis mellifera] gi|38639841|tpg|DAA01877.1| TPA_inf: troponin C type IIb [Apis mellifera]
	C15341	0.00751791	12.261	SE_U12076			catalytic activity;	gi|114051738|ref|NP_001040426.1| alcohol dehydrogenase [Bombyx mori] gi|95102848|gb|ABF51365.1| alcohol dehydrogenase [Bombyx mori]
	C17610	0.00462182	11.2487	SE_U05619				gi|157132175|ref|XP_001662499.1| lipase 1 precursor [Aedes aegypti] gi|108871266|gb|EAT35491.1| lipase 1 precursor [Aedes aegypti]
	C8728	0.00468375	10.8558	SE_U02213				gi|66517919|ref|XP_391853.2| PREDICTED: similar to CG7442-PA [Apis mellifera]
	C11744_anti	0.0196478	10.7643	SE_U08673				gi|170065513|ref|XP_001867970.1| synaptic vesicle glycoprotein 2A [Culex quinquefasciatus] gi|167862489|gb|EDS25872.1| synaptic vesicle glycoprotein 2A [Culex quinquefasciatus]
	C2940	0.038271	10.6155	SE_U17987	apoptosis; negative regulation of biological process; primary metabolic process; cellular macromolecule metabolic process; cellular component organization; regulation of metabolic process; signal transmission; neurological system process; reproductive pro	intracellular organelle; cytoplasmic part;	metal ion binding; protein binding;	gi|266808630|gb|ACY78421.1| diapause bioclock protein-like protein [Helicoverpa armigera]
	C3799_sense	0.037989	9.88566	SE_U05437			calcium ion binding;	gi|56462266|gb|AAV91416.1| troponin C 2 [Lonomia obliqua]
	C17003	0.0022593	9.62856	SE_U12244				gi|1403598|gb|AAC47136.1| retinol dehydratase [Spodoptera frugiperda]
	C17264	0.000152668	9.5634	SE_U16641				gi|1403598|gb|AAC47136.1| retinol dehydratase [Spodoptera frugiperda]
	C6721	0.000397595	8.6427	SE_U07411	feeding behavior; thermotaxis; transmembrane transport; ion transport; sensory perception of pain;	integral to membrane;	receptor activity; ion channel activity;	gi|193652403|ref|XP_001950177.1| PREDICTED: similar to GA13986-PA [Acyrthosiphon pisum]
	C16848	0.0099201	8.44722	SE_U20987				gi|226342878|ref|NP_001139701.1| serpin 7 [Bombyx mori] gi|195972020|gb|ACG61172.1| serpin-7 [Bombyx mori]
	C4857_sense	0.00144843	8.39522	SE_U09600	cellular process;		protein kinase activity; nucleotide binding;	gi|242016558|ref|XP_002428853.1| cAMP-dependent protein kinase catalytic subunit, putative [Pediculus humanus corporis] gi|212513589|gb|EEB16115.1| cAMP-dependent protein kinase catalytic subunit, putative [Pediculus humanus corporis]
	C15767	0.00145215	8.18538	SE_U01898				gi|122894086|gb|ABM67689.1| chemosensory protein CSP2 [Spodoptera exigua]
	C2501	0.0271775	7.53948	SE_U11774				gi|158296219|ref|XP_316671.4| AGAP006643-PA [Anopheles gambiae str. PEST] gi|157016407|gb|EAA11654.4| AGAP006643-PA [Anopheles gambiae str. PEST]
	C10957	0.00724036	7.16027	SE_U20686				gi|195455671|ref|XP_002074817.1| GK23263 [Drosophila willistoni] gi|194170902|gb|EDW85803.1| GK23263 [Drosophila willistoni]
	C5188	0.0478193	7.13557	SE_U03106			structural constituent of cuticle;	gi|223671042|tpd|FAA00472.1| TPA: putative cuticle protein [Bombyx mori]
	C2954	0.0396165	7.08235	SE_U11524	glucose metabolic process;		alpha-glucosidase activity;	gi|195024823|ref|XP_001985943.1| GH20813 [Drosophila grimshawi] gi|193901943|gb|EDW00810.1| GH20813 [Drosophila grimshawi]
	C6465	0.00851743	7.03592	SE_U17006				gi|193650233|ref|XP_001952082.1| PREDICTED: similar to F57G4.9 [Acyrthosiphon pisum]
	C8387	0.00544882	7.0068	SE_U27270			transferase activity, transferring hexosyl groups; UDP-glycosyltransferase activity;	gi|242006641|ref|XP_002424157.1| Chondroitin sulfate synthase, putative [Pediculus humanus corporis] gi|212507482|gb|EEB11419.1| Chondroitin sulfate synthase, putative [Pediculus humanus corporis]
	C12386	0.0213479	6.76546	SE_U24463				gi|157103960|ref|XP_001648197.1| hypothetical protein AaeL_AAEL014205 [Aedes aegypti] gi|108869292|gb|EAT33517.1| conserved hypothetical protein [Aedes aegypti]
	C10510	0.00777744	6.71707	SE_U02722	proteolysis;		serine-type endopeptidase activity;	gi|237700851|gb|ACR16007.1| serine protease 18 [Mamestra configurata]
	C17396	0.00114282	6.6404	SE_U21678	ion transport;	integral to membrane;	receptor activity; extracellular ligand-gated ion channel activity;	gi|158186764|ref|NP_001103399.1| nicotinic acetylcholine receptor subunit alpha 9 [Bombyx mori] gi|157367310|gb|ABV45523.1| nicotinic acetylcholine receptor subunit alpha 9 [Bombyx mori]
	C7008	0.0195542	6.57094	SE_U10367	proteolysis;		serine-type endopeptidase activity;	gi|8347638|gb|AAF74733.1|AF261971_1 trypsin precursor AiT9 [Agrotis ipsilon] gi|9892203|gb|AAF74752.2| trypsin precursor AiT9 [Agrotis ipsilon]
	C15927_anti	0.0334735	6.41267	SE_U11186	oxidation reduction;		zinc ion binding; oxidoreductase activity;	gi|114051702|ref|NP_001040423.1| zinc-containing alcohol dehydrogenase [Bombyx mori] gi|95102840|gb|ABF51361.1| zinc-containing alcohol dehydrogenase [Bombyx mori]
	C18775_sense	0.0467447	6.27048	SE_U21015	metabolic process;	mitochondrial nucleoid; mitochondrial alpha-ketoglutarate dehydrogenase complex;	transferase activity, transferring acyl groups other than amino-acyl groups; cofactor binding;	gi|281339091|gb|EFB14675.1| hypothetical protein PANDA_009610 [Ailuropoda melanoleuca]
	C14388	0.0176079	6.20264	SE_U23518				gi|118794610|ref|XP_001238514.1| AGAP001505-PA [Anopheles gambiae str. PEST] gi|116116377|gb|EAU75684.1| AGAP001505-PA [Anopheles gambiae str. PEST]
	C16943	0.046731	6.18363	SE_U15619	oxidation reduction;		heme binding; monooxygenase activity; electron carrier activity;	gi|205277485|dbj|BAG71410.1| cytochrome P450 9A9 [Spodoptera exigua]
	C18409	0.0144721	5.98977	SE_U12365				gi|170032190|ref|XP_001843965.1| sugar transporter [Culex quinquefasciatus] gi|167872081|gb|EDS35464.1| sugar transporter [Culex quinquefasciatus]
	C14933_anti	0.000160634	5.80789	SE_U21360				gi|91091726|ref|XP_967236.1| PREDICTED: similar to AGAP005420-PA [Tribolium castaneum] gi|270000859|gb|EEZ97306.1| hypothetical protein TcasGA2_TC011115 [Tribolium castaneum]
	C17359	0.0463125	5.6827	SE_U08508				gi|156552047|ref|XP_001604312.1| PREDICTED: similar to ENSANGP00000027535 [Nasonia vitripennis]
	C15642	0.000196267	5.63278	SE_U09501	signal transduction;	integral to membrane;	transmembrane receptor activity;	gi|158286516|ref|XP_565221.2| Toll-like receptor (AGAP006974-PA) [Anopheles gambiae str. PEST] gi|157020506|gb|EAL41903.2| Toll-like receptor (AGAP006974-PA) [Anopheles gambiae str. PEST]
	C16793	0.000982589	5.62669	SE_U21678	ion transport;	integral to membrane;	receptor activity; extracellular ligand-gated ion channel activity;	gi|158186764|ref|NP_001103399.1| nicotinic acetylcholine receptor subunit alpha 9 [Bombyx mori] gi|157367310|gb|ABV45523.1| nicotinic acetylcholine receptor subunit alpha 9 [Bombyx mori]
	C6148	0.0106258	5.35841	SE_U12365				gi|170032190|ref|XP_001843965.1| sugar transporter [Culex quinquefasciatus] gi|167872081|gb|EDS35464.1| sugar transporter [Culex quinquefasciatus]
	C5341	0.0255463	5.29247	SE_U09997				gi|189238885|ref|XP_001813154.1| PREDICTED: similar to GA21108-PA [Tribolium castaneum] gi|270011022|gb|EFA07470.1| matotopetli [Tribolium castaneum]
	C15950	0.0486731	5.206	SE_U18050	metabolic process;		oxidoreductase activity;	gi|114051738|ref|NP_001040426.1| alcohol dehydrogenase [Bombyx mori] gi|95102848|gb|ABF51365.1| alcohol dehydrogenase [Bombyx mori]
	C18616	0.000339987	4.99554	SE_U21680			peptidase inhibitor activity;	gi|226342878|ref|NP_001139701.1| serpin 7 [Bombyx mori] gi|195972020|gb|ACG61172.1| serpin-7 [Bombyx mori]
	C4546_sense	0.0214504	4.97594	SE_U12650				gi|116782397|gb|ABK22491.1| unknown [Picea sitchensis]
	C626	0.0435262	4.9224	SE_U19785				gi|1403598|gb|AAC47136.1| retinol dehydratase [Spodoptera frugiperda]
	C3904_sense	0.0294125	4.90893	SE_U20138				gi|18496019|emb|CAD11970.1| pacifastin-related serine protease inhibitor precursor [Locusta migratoria migratorioides]
	C16837_sense	0.0211716	4.85268	SE_U12365				gi|170032190|ref|XP_001843965.1| sugar transporter [Culex quinquefasciatus] gi|167872081|gb|EDS35464.1| sugar transporter [Culex quinquefasciatus]
	C5429	0.0209993	4.77931	SE_U09252			hydrolase activity;	gi|218505911|gb|ACK77613.1| FI09240p [Drosophila melanogaster]
	C16581	0.0493515	4.75553	SE_U21015	metabolic process;	mitochondrial nucleoid; mitochondrial alpha-ketoglutarate dehydrogenase complex;	transferase activity, transferring acyl groups other than amino-acyl groups; cofactor binding;	gi|281339091|gb|EFB14675.1| hypothetical protein PANDA_009610 [Ailuropoda melanoleuca]
	C17502	0.0426146	4.71203	SE_U19969			serine-type peptidase activity;	gi|56462302|gb|AAV91434.1| serine protease 3 [Lonomia obliqua]
	C14243	0.0100857	4.70515	SE_U12365				gi|170032190|ref|XP_001843965.1| sugar transporter [Culex quinquefasciatus] gi|167872081|gb|EDS35464.1| sugar transporter [Culex quinquefasciatus]
	C950	0.00942382	4.66628	SE_U22310	oxidation reduction;		heme binding; monooxygenase activity; electron carrier activity;	gi|81248548|gb|ABB69055.1| cytochrome P450 [Helicoverpa armigera]
	C16108	0.00238411	4.62507	SE_U12233	microtubule-based process;	microtubule cytoskeleton; protein complex; cytoskeletal part;		gi|195173403|ref|XP_002027481.1| GL15298 [Drosophila persimilis] gi|198473112|ref|XP_001356175.2| GA18416 [Drosophila pseudoobscura pseudoobscura] gi|194113341|gb|EDW35384.1| GL15298 [Drosophila persimilis] gi|198139306|gb|EAL33235.2| GA18416 [Drosophila
	C19067	5.19331e-06	4.28791	SE_U14142				gi|170028884|ref|XP_001842324.1| conserved hypothetical protein [Culex quinquefasciatus] gi|167879374|gb|EDS42757.1| conserved hypothetical protein [Culex quinquefasciatus]
	C16794	0.00841706	4.23724	SE_U21678	ion transport;	integral to membrane;	receptor activity; extracellular ligand-gated ion channel activity;	gi|158186764|ref|NP_001103399.1| nicotinic acetylcholine receptor subunit alpha 9 [Bombyx mori] gi|157367310|gb|ABV45523.1| nicotinic acetylcholine receptor subunit alpha 9 [Bombyx mori]
	C12130	0.00865802	4.19101	SE_U16903				gi|193659845|ref|XP_001945501.1| PREDICTED: similar to conserved hypothetical protein [Acyrthosiphon pisum]
	C15063	0.0185922	4.18655	SE_U08720				gi|114051738|ref|NP_001040426.1| alcohol dehydrogenase [Bombyx mori] gi|95102848|gb|ABF51365.1| alcohol dehydrogenase [Bombyx mori]
	C17905	0.0134553	4.1721	SE_U18951				gi|91084815|ref|XP_973232.1| PREDICTED: similar to CRAL/TRIO domain-containing protein [Tribolium castaneum] gi|270008959|gb|EFA05407.1| hypothetical protein TcasGA2_TC015583 [Tribolium castaneum]
	C3090	0.0384365	4.08014	SE_U20689	nucleobase, nucleoside and nucleotide metabolic process;		transferase activity, transferring pentosyl groups;	gi|66512834|ref|XP_395069.2| PREDICTED: similar to CG6330-PA, isoform A [Apis mellifera]
	C19720	0.0131338	4.07966	SE_U19342	proteolysis;		serine-type endopeptidase activity;	gi|237700829|gb|ACR15998.1| serine protease 39 [Mamestra configurata]
	C16623	0.0307189	4.04524	SE_U07747				gi|169245757|gb|ACA50924.1| carboxylesterase [Loxostege sticticalis]
	C18876_sense	0.0169105	4.00693	SE_U29414				gi|58585256|ref|NP_001011654.1| troponin C type IIb [Apis mellifera] gi|38639841|tpg|DAA01877.1| TPA_inf: troponin C type IIb [Apis mellifera]
	C18833	0.00269916	3.97441	SE_U18055	transport;		receptor activity; oxygen transporter activity; nutrient reservoir activity;	gi|5869985|emb|CAB55603.1| moderately methionine rich storage protein [Spodoptera litura]
	C6530_anti	0.0352754	3.96914	SE_U00849				gi|34099638|gb|AAQ57129.1| endonuclease and reverse transcriptase-like protein [Bombyx mori]
	C1526	0.0225596	3.95488	SE_U14506	response to heat;		structural constituent of eye lens;	gi|56462154|gb|AAV91360.1| heat shock protein 1 [Lonomia obliqua]
	C18902	0.0436662	3.91877	SE_U15542				gi|195029849|ref|XP_001987784.1| GH19761 [Drosophila grimshawi] gi|193903784|gb|EDW02651.1| GH19761 [Drosophila grimshawi]
	C8812	0.01723	3.86875	SE_U59400				gi|156555592|ref|XP_001605229.1| PREDICTED: similar to conserved hypothetical protein [Nasonia vitripennis]
	C18756	0.00910289	3.83828	SE_U27862		membrane;		gi|91090224|ref|XP_968385.1| PREDICTED: similar to UPF0466 protein CG17680, mitochondrial [Tribolium castaneum] gi|270013459|gb|EFA09907.1| hypothetical protein TcasGA2_TC012057 [Tribolium castaneum]
	C7243	0.0268556	3.83621	SE_U00142				gi|221090997|ref|XP_002169552.1| PREDICTED: similar to conserved hypothetical protein [Hydra magnipapillata]
	C2887	0.00340716	3.78008	SE_U59975				gi|56462320|gb|AAV91443.1| putative secreted peptide 30 [Lonomia obliqua]
	C19422	0.012021	3.76056	SE_U35344				gi|242021065|ref|XP_002430967.1| membrane-associated protein, putative [Pediculus humanus corporis] gi|212516187|gb|EEB18229.1| membrane-associated protein, putative [Pediculus humanus corporis]
	C7551	0.0388933	3.75572	SE_U06265	growth;			gi|157103783|ref|XP_001648128.1| amino acid transporter [Aedes aegypti] gi|108880483|gb|EAT44708.1| amino acid transporter [Aedes aegypti]
	C14218	0.0344446	3.75249	SE_U18826			hydrolase activity;	gi|146572918|gb|ABQ42338.1| carboxylesterase [Helicoverpa armigera]
	C283	0.0412711	3.70864	SE_U07795	proteolysis;		metallocarboxypeptidase activity; zinc ion binding;	gi|22218871|pdb|1JQG|A Chain A, Crystal Structure Of The Carboxypeptidase A From Helicoverpa Armigera gi|3929731|emb|CAA06418.1| carboxypeptidase A [Helicoverpa armigera]
	C13757	0.0415573	3.67044	SE_U13578	response to heat;		structural constituent of eye lens;	gi|56462154|gb|AAV91360.1| heat shock protein 1 [Lonomia obliqua]
	C516	0.0282304	3.65132	SE_U17634	ribonucleotide metabolic process; nucleotide biosynthetic process; positive regulation of neuron maturation; purine nucleotide metabolic process;	neuron projection; perinuclear region of cytoplasm;	adenylate kinase activity; binding;	gi|189237161|ref|XP_001814182.1| PREDICTED: similar to adenylate kinase 1b [Tribolium castaneum] gi|270007470|gb|EFA03918.1| hypothetical protein TcasGA2_TC014052 [Tribolium castaneum]
	C4051_sense	0.0236929	3.63928	SE_U21308			binding;	gi|193596779|ref|XP_001952570.1| PREDICTED: similar to BEL12_AG transposon polyprotein [Acyrthosiphon pisum]
	C1655	0.0267323	3.56943	SE_U01742	oxidation reduction;	membrane;	heme binding; monooxygenase activity; electron carrier activity;	gi|24181418|gb|AAL48300.1| cytochrome P450 CYP4L4 [Mamestra brassicae]
	C6166_anti	0.0456718	3.45383	SE_U20521				gi|91090366|ref|XP_968305.1| PREDICTED: similar to AGAP011964-PA [Tribolium castaneum] gi|270013408|gb|EFA09856.1| hypothetical protein TcasGA2_TC012004 [Tribolium castaneum]
	C6371	0.0172078	3.43451	SE_U39516			metal ion binding;	gi|272979598|gb|ACZ97415.1| cytochrome P450 CYP333B8 [Zygaena filipendulae]
	C16039	0.0301511	3.43217	SE_U20309	nucleobase, nucleoside, nucleotide and nucleic acid metabolic process;		adenylate kinase activity; ATP binding;	gi|91085653|ref|XP_971037.1| PREDICTED: similar to GTP:AMP phosphotransferase mitochondrial [Tribolium castaneum] gi|270010032|gb|EFA06480.1| hypothetical protein TcasGA2_TC009374 [Tribolium castaneum]
	C19922	0.0244705	3.40265	SE_U18387	ribosome biogenesis;	ribosome;		gi|161015755|gb|ABX55885.1| ribosomal protein L7A [Spodoptera exigua]
	C5063	0.0114901	3.39536	SE_U18865				gi|229487379|emb|CAY54146.1| unnamed protein product [Heliconius melpomene]
	C16600	0.0297215	3.37217	SE_U19403			homocysteine S-methyltransferase activity;	gi|114052514|ref|NP_001040249.1| homocysteine S-methyltransferase [Bombyx mori] gi|87248513|gb|ABD36309.1| homocysteine S-methyltransferase [Bombyx mori]
	C17759	0.00723023	3.29585	SE_U55411				gi|91083531|ref|XP_973193.1| PREDICTED: similar to predicted protein [Tribolium castaneum] gi|270010851|gb|EFA07299.1| hypothetical protein TcasGA2_TC014539 [Tribolium castaneum]
	C17783_sense	0.0306959	3.27242	SE_U20689	nucleobase, nucleoside and nucleotide metabolic process;		transferase activity, transferring pentosyl groups;	gi|66512834|ref|XP_395069.2| PREDICTED: similar to CG6330-PA, isoform A [Apis mellifera]
	C13923	0.00427357	3.26733	SE_U18364				gi|156539973|ref|XP_001601956.1| PREDICTED: hypothetical protein [Nasonia vitripennis]
	C10572	0.0413099	3.24679	SE_U25685	carbohydrate metabolic process;		hydrolase activity, hydrolyzing O-glycosyl compounds; cation binding;	gi|156551900|ref|XP_001606799.1| PREDICTED: similar to ENSANGP00000020847 [Nasonia vitripennis]
	C7030	0.0012451	3.24307	SE_U16381	pyruvate biosynthetic process; glyoxylate metabolic process; protein targeting to peroxisome; glycine biosynthetic process, by transamination of glyoxylate; response to glucocorticoid stimulus; oxalic acid secretion; response to cAMP;	peroxisome; mitochondrial matrix;	alanine-glyoxylate transaminase activity; amino acid binding; protein homodimerization activity; pyridoxal phosphate binding;	gi|56972365|gb|AAH88133.1| Agxt protein [Rattus norvegicus]
	C19886	0.0256558	3.23713	SE_U12546	oxidation reduction;		alcohol dehydrogenase (NAD) activity; binding;	gi|112983250|ref|NP_001037610.1| putative alcohol dehydrogenase [Bombyx mori] gi|98978764|gb|ABF59817.1| putative alcohol dehydrogenase [Bombyx mori]
	C795	0.0295479	3.18519	SE_U33476	innate immune response; defense response to bacterium; killing of cells of another organism; antifungal humoral response;	extracellular region;	calcium channel inhibitor activity;	gi|156891151|gb|ABU96713.1| diapausin precursor [Spodoptera litura]
	C2233	0.0331143	3.17726	SE_U20654				gi|1403598|gb|AAC47136.1| retinol dehydratase [Spodoptera frugiperda]
	C16482	0.00935556	3.16406	SE_U18050	metabolic process;		oxidoreductase activity;	gi|114051738|ref|NP_001040426.1| alcohol dehydrogenase [Bombyx mori] gi|95102848|gb|ABF51365.1| alcohol dehydrogenase [Bombyx mori]
	C18734	0.042779	3.1385	SE_U21071			peptidase activity;	gi|6690636|gb|AAF24228.1|AF173498_1 trypsin-like PiT2c precursor [Plodia interpunctella]
	C13677	0.0134072	3.13068	SE_U17789	oxidation reduction;		heme binding; monooxygenase activity; electron carrier activity;	gi|81248548|gb|ABB69055.1| cytochrome P450 [Helicoverpa armigera]
	C4345	0.0367136	3.1038	SE_U10210	microtubule cytoskeleton organization;	microtubule;		gi|112983630|ref|NP_001036873.1| testis specific tektin [Bombyx mori] gi|13359380|dbj|BAB33388.1| testis specific tektin [Bombyx mori]
	C542	0.00182509	3.04763	SE_U17166				gi|158962511|dbj|BAF91716.1| chemosensory protein [Papilio xuthus]
	C19488	0.0116572	3.01121	SE_U24507				gi|270008563|gb|EFA05011.1| hypothetical protein TcasGA2_TC015092 [Tribolium castaneum]
	C2605	0.0215317	3.00107	SE_U24144		ribonucleoprotein complex;	nucleic acid binding;	gi|156555275|ref|XP_001603335.1| PREDICTED: similar to U3 small nucleolar ribonucleoprotein protein imp4 [Nasonia vitripennis]
	C9908_sense	0.0303824	2.99315	SE_U17559			metal ion binding; phosphatase activity;	gi|157103493|ref|XP_001648006.1| alkaline phosphatase [Aedes aegypti] gi|108880537|gb|EAT44762.1| alkaline phosphatase [Aedes aegypti]
	C6640	0.0444336	2.97537	SE_U09348	glycine catabolic process;	lipid particle; glycine cleavage complex;	transferase activity;	gi|189238264|ref|XP_974499.2| PREDICTED: similar to chloride channel protein 2 [Tribolium castaneum]
	C8492	0.0200043	2.96772	SE_U44077			metal ion binding;	gi|67513958|dbj|BAD99563.1| cytochrome P450 [Papilio xuthus]
	C8617	0.0405069	2.92604	SE_U23740				gi|193700062|ref|XP_001945955.1| PREDICTED: similar to conserved hypothetical protein [Acyrthosiphon pisum]
	C19095	0.0131075	2.92584	SE_U09484	defense response; immune response;	extracellular region;		gi|1703758|sp|P50725.1|ATTA_TRINI RecName: Full=Attacin-A; Flags: Precursor gi|1177888|gb|AAC47327.1| preproattacin A [Trichoplusia ni]
	C2286	0.0408582	2.90845	SE_U15800				gi|193664492|ref|XP_001942608.1| PREDICTED: similar to adenylate cyclase [Acyrthosiphon pisum]
	C14444	0.025703	2.87066	SE_U18085				gi|195394318|ref|XP_002055792.1| GJ10576 [Drosophila virilis] gi|194142501|gb|EDW58904.1| GJ10576 [Drosophila virilis]
	C8477_anti	0.0338547	2.85701	SE_U26165	neurotransmitter transport;	membrane;	neurotransmitter transporter activity; syntaxin binding;	gi|253683501|ref|NP_001156645.1| complexin [Acyrthosiphon pisum] gi|253683503|ref|NP_001156646.1| complexin [Acyrthosiphon pisum] gi|239791501|dbj|BAH72206.1| ACYPI007078 [Acyrthosiphon pisum] gi|239792042|dbj|BAH72407.1| ACYPI007078 [Acyrthosiphon pisum]
	C3130	0.000887074	2.85676	SE_U18855				gi|116007790|ref|NP_001036593.1| CG7422, isoform B [Drosophila melanogaster] gi|113194887|gb|ABI31242.1| CG7422, isoform B [Drosophila melanogaster]
	C159	0.0148919	2.80243	SE_U22019	response to hormone stimulus; lipid catabolic process; digestion;	extracellular region; membrane;	triglyceride lipase activity;	gi|147953428|gb|ABK29468.1| lipase [Helicoverpa armigera]
	C1756	0.0080517	2.79875	SE_U01641				gi|195448399|ref|XP_002071640.1| GK25033 [Drosophila willistoni] gi|194167725|gb|EDW82626.1| GK25033 [Drosophila willistoni]
	C19122	0.0471739	2.79033	SE_U18664				gi|170052299|ref|XP_001862159.1| conserved hypothetical protein [Culex quinquefasciatus] gi|167873184|gb|EDS36567.1| conserved hypothetical protein [Culex quinquefasciatus]
	C13800	0.0230404	2.78387	SE_U19067				gi|169234678|ref|NP_001108460.1| glutathione S-transferase 9 [Bombyx mori] gi|154000792|gb|ABS56977.1| glutathione S-transferase 9 [Bombyx mori]
	C10235_sense	0.0266361	2.7739	SE_U26550	blood coagulation; sulfate assimilation; bone development;		sulfate adenylyltransferase (ATP) activity; ATP binding; adenylylsulfate kinase activity;	gi|156402905|ref|XP_001639830.1| predicted protein [Nematostella vectensis] gi|156226961|gb|EDO47767.1| predicted protein [Nematostella vectensis]
	C20123	0.032307	2.77115	SE_U19970			catalytic activity;	gi|187884606|gb|ACD37364.1| pancreatic lipase 2 [Mamestra configurata]
	C19053	0.00968228	2.73755	SE_U10330				gi|195427657|ref|XP_002061893.1| GK16944 [Drosophila willistoni] gi|194157978|gb|EDW72879.1| GK16944 [Drosophila willistoni]
	C4676	0.000315361	2.73165	SE_U20152				gi|196017646|ref|XP_002118597.1| hypothetical protein TRIADDRAFT_34455 [Trichoplax adhaerens] gi|190578662|gb|EDV18916.1| hypothetical protein TRIADDRAFT_34455 [Trichoplax adhaerens]
	C19645	0.0127611	2.72322	SE_U60097				gi|158962511|dbj|BAF91716.1| chemosensory protein [Papilio xuthus]
	C13424_sense	0.0425584	2.66661	SE_U05263				gi|223671157|tpd|FAA00530.1| TPA: putative cuticle protein [Bombyx mori]
	C11408	0.0447863	2.65025	SE_U25175	G-protein coupled receptor protein signaling pathway; signal transduction;		guanyl nucleotide binding; signal transducer activity;	gi|261245109|ref|NP_001159624.1| G protein alpha subunit 73B-like protein [Bombyx mori] gi|217069564|gb|ACJ83251.1| G protein alpha subunit Galpha73B [Bombyx mori]
	C19063	0.0121864	2.62407	SE_U09484	defense response; immune response;	extracellular region;		gi|1703758|sp|P50725.1|ATTA_TRINI RecName: Full=Attacin-A; Flags: Precursor gi|1177888|gb|AAC47327.1| preproattacin A [Trichoplusia ni]
	C15923	0.013277	2.61964	SE_U08104	organ development;			gi|195107831|ref|XP_001998497.1| GI24004 [Drosophila mojavensis] gi|193915091|gb|EDW13958.1| GI24004 [Drosophila mojavensis]
	C14661	0.00510837	2.60443	SE_U04034		lipid particle; membrane;	iron ion binding;	gi|164448654|ref|NP_001106739.1| cytochrome b5 [Bombyx mori] gi|95102684|gb|ABF51280.1| cytochrome b5 [Bombyx mori]
	C15387_anti	0.0139259	2.57276	SE_U09162	L-methionine salvage from methylthioadenosine; oxidation reduction;		metal ion binding; oxidoreductase activity, acting on single donors with incorporation of molecular oxygen, incorporation of two atoms of oxygen;	gi|189234193|ref|XP_970277.2| PREDICTED: similar to AGAP005618-PA [Tribolium castaneum] gi|270002697|gb|EEZ99144.1| hypothetical protein TcasGA2_TC012925 [Tribolium castaneum]
	C2477	0.0482343	2.57203	SE_U10243	cellular amino acid biosynthetic process;		catalytic activity;	gi|170750412|ref|YP_001756672.1| pyridoxal-5'-phosphate-dependent protein beta subunit [Methylobacterium radiotolerans JCM 2831] gi|170656934|gb|ACB25989.1| Pyridoxal-5'-phosphate-dependent protein beta subunit [Methylobacterium radiotolerans JCM 2831]
	C1765	0.000550006	2.57097	SE_U27148				gi|383932008|gb|JQ619228.1| repat46 [Spodoptera exigua]
	C13925	0.00025432	2.54433	SE_U18330		cell part;	transporter activity;	gi|156547520|ref|XP_001605887.1| PREDICTED: similar to mitochondrial carrier protein ymc [Nasonia vitripennis]
	C15765	0.0247884	2.53592	SE_U05969			dipeptidyl-peptidase activity;	gi|170038257|ref|XP_001846968.1| dipeptidyl peptidase 4 [Culex quinquefasciatus] gi|167881827|gb|EDS45210.1| dipeptidyl peptidase 4 [Culex quinquefasciatus]
	C9678	0.00971115	2.5351	SE_U04034		lipid particle; membrane;	iron ion binding;	gi|164448654|ref|NP_001106739.1| cytochrome b5 [Bombyx mori] gi|95102684|gb|ABF51280.1| cytochrome b5 [Bombyx mori]
	C18228	0.0173365	2.53274	SE_U39872				gi|195437803|ref|XP_002066829.1| GK24686 [Drosophila willistoni] gi|194162914|gb|EDW77815.1| GK24686 [Drosophila willistoni]
	C18630	0.0160917	2.52786	SE_U15852	response to stress;		ATP binding;	gi|125535351|gb|EAY81899.1| hypothetical protein OsI_37065 [Oryza sativa Indica Group]
	C702	0.0368058	2.52525	SE_U20626	cellular amino acid biosynthetic process;		catalytic activity;	gi|170750412|ref|YP_001756672.1| pyridoxal-5'-phosphate-dependent protein beta subunit [Methylobacterium radiotolerans JCM 2831] gi|170656934|gb|ACB25989.1| Pyridoxal-5'-phosphate-dependent protein beta subunit [Methylobacterium radiotolerans JCM 2831]
	C18926_sense	0.0131804	2.51108	SE_U20831	innate immune response; defense response to bacterium;	extracellular region;		gi|1703758|sp|P50725.1|ATTA_TRINI RecName: Full=Attacin-A; Flags: Precursor gi|1177888|gb|AAC47327.1| preproattacin A [Trichoplusia ni]
	C1408	0.0134221	2.50479	SE_U28617	response to stimulus;			gi|1703758|sp|P50725.1|ATTA_TRINI RecName: Full=Attacin-A; Flags: Precursor gi|1177888|gb|AAC47327.1| preproattacin A [Trichoplusia ni]
	C8557	0.0186969	2.49042	SE_U18384				gi|156549977|ref|XP_001603755.1| PREDICTED: similar to alcohol dehydrogenase [Nasonia vitripennis]
	C2063	0.0171647	2.48611	SE_U53547	defense response; immune response;			gi|1703758|sp|P50725.1|ATTA_TRINI RecName: Full=Attacin-A; Flags: Precursor gi|1177888|gb|AAC47327.1| preproattacin A [Trichoplusia ni]
	C18436_anti	0.010468	2.46712	SE_U14576				gi|109127201|ref|XP_001118630.1| PREDICTED: similar to SPRY domain-containing SOCS box protein SSB-3 [Macaca mulatta]
	C18509_anti	0.0443308	2.46162	SE_U17835	cellular iron ion homeostasis; oxidation reduction; iron ion transport;		oxidoreductase activity; ferric iron binding;	gi|67463961|pdb|1Z6O|M Chain M, Crystal Structure Of Trichoplusia Ni Secreted Ferritin gi|67463962|pdb|1Z6O|N Chain N, Crystal Structure Of Trichoplusia Ni Secreted Ferritin gi|67463963|pdb|1Z6O|O Chain O, Crystal Structure Of Trichoplusia Ni Secreted Fer
	C15315_anti	0.0361692	2.42063	SE_U12865	proteolysis;		serine-type endopeptidase activity;	gi|237700790|gb|ACR15979.1| serine protease 40 [Mamestra configurata]
	C334	0.0319294	2.41239	SE_U18139	regulation of tube length, open tracheal system; chitin metabolic process;	cytoplasm; extracellular region;	chitin binding; chitin deacetylase activity;	gi|171740927|gb|ACB54958.1| chitin deacetylase [Helicoverpa armigera]
	C16814	0.0462754	2.40922	SE_U21576				gi|7862150|gb|AAF70499.1|AF255341_1 3-dehydroecdysone 3alpha-reductase [Spodoptera littoralis]
	C14977_anti	0.0448193	2.40781	SE_U11186	oxidation reduction;		zinc ion binding; oxidoreductase activity;	gi|114051702|ref|NP_001040423.1| zinc-containing alcohol dehydrogenase [Bombyx mori] gi|95102840|gb|ABF51361.1| zinc-containing alcohol dehydrogenase [Bombyx mori]
	C19658	0.000104081	2.40491	SE_U14342				gi|66535769|ref|XP_623944.1| PREDICTED: similar to CG6428-PA [Apis mellifera]
	C16675	0.0309057	2.39236	SE_U13743	transmembrane transport; generation of precursor metabolites and energy;	integral to plasma membrane; mitochondrial inner membrane;	binding; phosphate:hydrogen symporter activity; phosphate carrier activity;	gi|114051634|ref|NP_001040419.1| mitochondrial inorganic phosphate carrier [Bombyx mori] gi|95102814|gb|ABF51348.1| mitochondrial inorganic phosphate carrier [Bombyx mori]
	C1527	0.0166889	2.38956	SE_U18542				gi|157118499|ref|XP_001659136.1| protein disulfide isomerase [Aedes aegypti] gi|108875688|gb|EAT39913.1| protein disulfide isomerase [Aedes aegypti]
	C16850	0.0273102	2.31812	SE_U09348	glycine catabolic process;	lipid particle; glycine cleavage complex;	transferase activity;	gi|189238264|ref|XP_974499.2| PREDICTED: similar to chloride channel protein 2 [Tribolium castaneum]
	C18776_sense	0.0106679	2.31781	SE_U04203	response to stimulus;			gi|12005280|gb|AAG44367.1|AF233590_1 gloverin precursor [Trichoplusia ni]
	C13944	0.0147718	2.30169	SE_U18050	metabolic process;		oxidoreductase activity;	gi|114051738|ref|NP_001040426.1| alcohol dehydrogenase [Bombyx mori] gi|95102848|gb|ABF51365.1| alcohol dehydrogenase [Bombyx mori]
	C17923	0.0420391	2.29561	SE_U49930				gi|91089779|ref|XP_967531.1| PREDICTED: similar to GA11424-PA [Tribolium castaneum] gi|270013605|gb|EFA10053.1| hypothetical protein TcasGA2_TC012227 [Tribolium castaneum]
	C16993	0.0219724	2.23153	SE_U22097	arginine biosynthetic process; urea cycle;	mitochondrion;	ATP binding; argininosuccinate synthase activity;	gi|91091728|ref|XP_967315.1| PREDICTED: similar to argininosuccinate synthetase [Tribolium castaneum] gi|270001069|gb|EEZ97516.1| hypothetical protein TcasGA2_TC011361 [Tribolium castaneum]
	C4084	0.0172164	2.22056	SE_U22182	oxidation reduction;		heme binding; monooxygenase activity; electron carrier activity;	gi|81248548|gb|ABB69055.1| cytochrome P450 [Helicoverpa armigera]
	C13799_sense	0.0498379	2.20124	SE_U12913				gi|169234678|ref|NP_001108460.1| glutathione S-transferase 9 [Bombyx mori] gi|154000792|gb|ABS56977.1| glutathione S-transferase 9 [Bombyx mori]
	C13048	0.035861	2.19822	SE_U08123			binding;	gi|195107088|ref|XP_001998148.1| GI23796 [Drosophila mojavensis] gi|193914742|gb|EDW13609.1| GI23796 [Drosophila mojavensis]
	C14873_anti	0.0237555	2.18739	SE_U19368	cellular iron ion homeostasis; oxidation reduction; iron ion transport;		oxidoreductase activity; ferric iron binding;	gi|67463949|pdb|1Z6O|A Chain A, Crystal Structure Of Trichoplusia Ni Secreted Ferritin gi|67463950|pdb|1Z6O|B Chain B, Crystal Structure Of Trichoplusia Ni Secreted Ferritin gi|67463951|pdb|1Z6O|C Chain C, Crystal Structure Of Trichoplusia Ni Secreted Fer
	C2330	0.00849113	2.13679	SE_U23000	transmembrane transport; citrate transport;	integral to membrane;	L-tyrosine transmembrane transporter activity; arsenite transmembrane transporter activity; citrate transmembrane transporter activity;	gi|195148124|ref|XP_002015024.1| GL19493 [Drosophila persimilis] gi|194106977|gb|EDW29020.1| GL19493 [Drosophila persimilis]
	C15867_sense	0.0110159	2.1264	SE_U06094	proteolysis;		serine-type endopeptidase activity;	gi|208972549|gb|ACI32835.1| serine proteinase-like protein 1 [Helicoverpa armigera]
	C2386_sense	0.0395184	2.12601	SE_U18412				gi|157167572|ref|XP_001655048.1| gamma glutamyl transpeptidases [Aedes aegypti] gi|108872802|gb|EAT37027.1| gamma glutamyl transpeptidases [Aedes aegypti]
	C1894	0.0479122	2.12416	SE_U20439	proteolysis;		serine-type endopeptidase activity;	gi|156891153|gb|ABU96714.1| trypsin-like serine protease [Spodoptera litura]
	C615	0.00745844	2.11675	SE_U10501				gi|159792906|gb|ABW98673.1| chitin-binding protein [Spodoptera exigua]
	C11712	0.0396511	2.11619	SE_U26159				gi|110749645|ref|XP_397003.3| PREDICTED: similar to CG7397-PA [Apis mellifera]
	C5002	0.0371854	2.10519	SE_U09380			transferase activity;	gi|1403598|gb|AAC47136.1| retinol dehydratase [Spodoptera frugiperda]
	C18365	0.0117858	2.07838	SE_U19729			oxidoreductase activity; iron ion binding;	gi|116292895|gb|ABJ97708.1| CYP6AB4 [Bombyx mandarina]
	C2526	0.00533366	2.06284	SE_U15586	innate immune response; defense response to bacterium;	extracellular region;		gi|1703758|sp|P50725.1|ATTA_TRINI RecName: Full=Attacin-A; Flags: Precursor gi|1177888|gb|AAC47327.1| preproattacin A [Trichoplusia ni]
	C5828_anti	0.00385512	2.05103	SE_U15580	establishment or maintenance of epithelial cell apical/basal polarity;	cytoplasm; cytoskeleton; adherens junction; extrinsic to membrane;	actin binding;	gi|193652527|ref|XP_001942978.1| PREDICTED: similar to moesin/ezrin/radixin [Acyrthosiphon pisum]
	C11525_sense	0.000528425	2.035	SE_U15185				gi|110749424|ref|XP_624517.2| PREDICTED: similar to CG10175-PC, isoform C [Apis mellifera]
	C8239_sense	0.0397035	2.02393	SE_U37812				gi|224044629|ref|XP_002187988.1| PREDICTED: negative regulator of ubiquitin-like proteins 1 [Taeniopygia guttata]
	C16653	0.0463357	2.0109	SE_U32358	metabolic process;	mitochondrial inner membrane; mitochondrial matrix;	acetyl-CoA C-acetyltransferase activity; protein binding; potassium ion binding;	gi|153791621|ref|NP_001093296.1| acetoacetyl-CoA thiolase [Bombyx mori] gi|146424692|dbj|BAF62106.1| acetoacetyl-CoA thiolase [Bombyx mori]
	C4713	0.0400092	2.00846	SE_U25332	macromolecule metabolic process; primary metabolic process;		nucleic acid binding; hydrolase activity;	gi|7243249|dbj|BAA92689.1| protease and reverse transcriptase-like protein [Bombyx mori]
	C9154_sense	0.00484357	-2.00043	SE_U48326	protein maturation by peptide bond cleavage; phosphoinositide phosphorylation; regulation of protein secretion; response to leucine; phosphoinositide-mediated signaling; endosome organization; protein amino acid phosphorylation;	phosphoinositide 3-kinase complex;	protein kinase activity; manganese ion binding; 1-phosphatidylinositol-3-kinase activity; ATP binding; protein binding;	gi|156540828|ref|XP_001603270.1| PREDICTED: similar to Pik3c3-prov protein, partial [Nasonia vitripennis]
	C17591	0.0245487	-2.00427	SE_U00999	inositol and derivative phosphorylation;		calmodulin binding; calcium-dependent protein binding; inositol trisphosphate 3-kinase activity;	gi|242024467|ref|XP_002432649.1| Inositol-trisphosphate 3-kinase A, putative [Pediculus humanus corporis] gi|212518119|gb|EEB19911.1| Inositol-trisphosphate 3-kinase A, putative [Pediculus humanus corporis]
	C16563	0.00799147	-2.00442	SE_U20259				gi|270012658|gb|EFA09106.1| hypothetical protein TcasGA2_TC015228 [Tribolium castaneum]
	C1383	0.0138264	-2.00827	SE_U18789	oxidation reduction;	integral to membrane; mitochondrion;	NADH dehydrogenase (ubiquinone) activity;	gi|552886|gb|AAA32079.1| ND-1 protein [Spodoptera frugiperda]
	C7244	0.0488767	-2.00862	SE_U04865			retinal binding;	gi|91082385|ref|XP_968820.1| PREDICTED: similar to alpha-tocopherol transfer protein [Tribolium castaneum] gi|270007501|gb|EFA03949.1| hypothetical protein TcasGA2_TC014093 [Tribolium castaneum]
	C17366_sense	0.0228202	-2.00992	SE_U18723	defense response;			gi|3182995|sp|Q25481.1|ES16_MANSE RecName: Full=Ecdysteroid-regulated 16 kDa protein; Flags: Precursor gi|1117824|gb|AAB08704.1| ecdysteroid regulated 16 kDa [Manduca sexta]
	C13612	0.0241455	-2.01074	SE_U16154			dipeptidyl-peptidase activity;	gi|195129123|ref|XP_002009008.1| GI11500 [Drosophila mojavensis] gi|193920617|gb|EDW19484.1| GI11500 [Drosophila mojavensis]
	C17654_anti	0.00117565	-2.01412	SE_U20453				gi|91081025|ref|XP_975319.1| PREDICTED: similar to GA16583-PA [Tribolium castaneum] gi|270005993|gb|EFA02441.1| hypothetical protein TcasGA2_TC008128 [Tribolium castaneum]
	C8186_anti	0.0438496	-2.01734	SE_U20982	lipid transport; Wnt receptor signaling pathway;	extracellular region;	lipid transporter activity; lipid binding;	gi|2498144|sp|Q25490.1|APLP_MANSE RecName: Full=Apolipophorins; Contains: RecName: Full=Apolipophorin-2; AltName: Full=Apolipophorin II; AltName: Full=apoLp-2; Contains: RecName: Full=Apolipophorin-1; AltName: Full=Apolipophorin I; AltName: Full=apoLp-1;
	C13062	0.0138713	-2.02906	SE_U25397			binding;	gi|194755789|ref|XP_001960165.1| GF13231 [Drosophila ananassae] gi|190621463|gb|EDV36987.1| GF13231 [Drosophila ananassae]
	C15775_anti	0.007405	-2.03192	SE_U15875		cytoplasm;	RNA binding;	gi|148298652|ref|NP_001091832.1| eukaryotic initiation factor 4E-1 [Bombyx mori] gi|119496911|gb|ABL75549.1| eukaryotic initiation factor 4E-1 [Bombyx mori]
	C4540	0.0054717	-2.0368	SE_U05643	cellular process; cellular component organization;			gi|283046732|ref|NP_001164313.1| peroxidase [Tribolium castaneum]
	C19097	0.0444919	-2.03862	SE_U09207	phagocytosis, engulfment;	actin filament; cytosol;		gi|194743582|ref|XP_001954279.1| GF18195 [Drosophila ananassae] gi|190627316|gb|EDV42840.1| GF18195 [Drosophila ananassae]
	C15674_sense	0.000349497	-2.05203	SE_U14085	carboxylic acid metabolic process; cellular amino acid and derivative metabolic process;		pyridoxal phosphate binding; carboxy-lyase activity;	gi|15824041|dbj|BAB68549.1| dopa decarboxylase [Mythimna separata]
	C9911	0.00794402	-2.05276	SE_U26298	cellular process; signaling;	plasma membrane part;		gi|47214649|emb|CAG05169.1| unnamed protein product [Tetraodon nigroviridis]
	C18777_anti	0.0127101	-2.05309	SE_U19362	flight; glycogen catabolic process;	protein complex;	glycogen phosphorylase activity; pyridoxal phosphate binding;	gi|224999285|gb|ACN78408.1| glycogen phosphorylase [Spodoptera exigua]
	C2664_anti	0.00152786	-2.05368	SE_U19746	modification-dependent protein catabolic process; protein ubiquitination; neural tube closure;	intracellular;	zinc ion binding; nucleic acid binding; ubiquitin-protein ligase activity;	gi|242008012|ref|XP_002424807.1| hect E3 ubiquitin ligase, putative [Pediculus humanus corporis] gi|212508345|gb|EEB12069.1| hect E3 ubiquitin ligase, putative [Pediculus humanus corporis]
	C8482	0.0392635	-2.06098	SE_U00701	response to heat;			gi|70905472|gb|AAZ14793.1| 33.6 kDa small heat shock protein [Choristoneura fumiferana]
	C14536	0.0105995	-2.06315	SE_U22669	cell migration; cell proliferation;	neuronal cell body;		gi|48096771|ref|XP_392519.1| PREDICTED: similar to sortilin-related receptor containing LDLR class A repeats preproprotein [Apis mellifera]
	C13607_anti	0.0332443	-2.07139	SE_U16154			dipeptidyl-peptidase activity;	gi|195129123|ref|XP_002009008.1| GI11500 [Drosophila mojavensis] gi|193920617|gb|EDW19484.1| GI11500 [Drosophila mojavensis]
	C5526	0.0126895	-2.07512	SE_U11105			binding;	gi|270008864|gb|EFA05312.1| hypothetical protein TcasGA2_TC015470 [Tribolium castaneum]
	C9110_sense	0.00349172	-2.0872	SE_U00647				gi|158299586|ref|XP_319684.4| AGAP008930-PA [Anopheles gambiae str. PEST] gi|157013588|gb|EAA15002.4| AGAP008930-PA [Anopheles gambiae str. PEST]
	C17708	0.00766508	-2.09005	SE_U13095	sleep; RNA interference; response to heat;	lipid particle; endoplasmic reticulum;	ATPase activity; ATP binding;	gi|27260894|gb|AAN86047.1| heat shock cognate 70 protein [Spodoptera frugiperda]
	C5020_sense	0.0332356	-2.09669	SE_U15386		cell part;	carbon-nitrogen ligase activity, with glutamine as amido-N-donor;	gi|91089461|ref|XP_968383.1| PREDICTED: similar to amidase [Tribolium castaneum]
	C17671	0.0413186	-2.09742	SE_U18340			transferase activity;	gi|112983138|ref|NP_001037040.1| phenol UDP-glucosyltransferase [Bombyx mori] gi|18028141|gb|AAL55994.1|AF324465_1 phenol UDP-glucosyltransferase [Bombyx mori]
	C15458_anti	0.0220999	-2.10536	SE_U18087	metabolic process;		N-acetyltransferase activity;	gi|114052422|ref|NP_001040128.1| glucosamine-6-phosphate N-acetyltransferase [Bombyx mori] gi|87248141|gb|ABD36123.1| glucosamine-6-phosphate N-acetyltransferase [Bombyx mori]
	C2886_anti	0.032923	-2.11487	SE_U22222			cysteine-type peptidase activity;	gi|255497642|gb|ACU11588.1| caspase-1-like protein [Heliconius melpomene]
	C17383	0.0458963	-2.11652	SE_U21812				gi|156550372|ref|XP_001599366.1| PREDICTED: similar to GA15837-PA [Nasonia vitripennis]
	C8019	0.0410073	-2.12076	SE_U16084			transferase activity;	gi|157113975|ref|XP_001657923.1| phosphatidyltransferase [Aedes aegypti] gi|108877475|gb|EAT41700.1| phosphatidyltransferase [Aedes aegypti]
	C7661	0.0051037	-2.12835	SE_U24983			hydrolase activity; zinc ion binding;	gi|242022432|ref|XP_002431644.1| histone deacetylase hda2, putative [Pediculus humanus corporis] gi|212516952|gb|EEB18906.1| histone deacetylase hda2, putative [Pediculus humanus corporis]
	C10997	8.6606e-05	-2.13014	SE_U22415				gi|229487383|emb|CAY54150.1| unnamed protein product [Heliconius melpomene]
	C6295	0.00793671	-2.13761	SE_U25323				gi|211065521|ref|NP_001122410.2| hypothetical protein LOC100169974 [Nasonia vitripennis]
	C3970_anti	0.00506675	-2.15665	SE_U05787	translation;	ribosome;	structural constituent of ribosome;	gi|112982751|ref|NP_001037554.1| ribosomal protein L38 [Bombyx mori] gi|74904852|sp|Q5UAP8.1|RL38_BOMMO RecName: Full=60S ribosomal protein L38 gi|54609273|gb|AAV34852.1| ribosomal protein L38 [Bombyx mori]
	C2780_sense	0.0023085	-2.15736	SE_U23377				gi|270003857|gb|EFA00305.1| hypothetical protein TcasGA2_TC003140 [Tribolium castaneum]
	C3434_anti	0.0160495	-2.16646	SE_U06637			cysteine-type peptidase activity;	gi|168823407|ref|NP_001108337.1| death related ced-3/Nedd2-like protein [Bombyx mori] gi|164605307|dbj|BAF98475.1| initiator caspase dredd [Bombyx mori]
	C14805	0.0490359	-2.16676	SE_U11456				gi|226342888|ref|NP_001139706.1| serpin 14 [Bombyx mori] gi|195972030|gb|ACG61177.1| serpin-14 [Bombyx mori]
	C15557_sense	0.000364765	-2.17017	SE_U14085	carboxylic acid metabolic process; cellular amino acid and derivative metabolic process;		pyridoxal phosphate binding; carboxy-lyase activity;	gi|15824041|dbj|BAB68549.1| dopa decarboxylase [Mythimna separata]
	C19578	0.00373959	-2.17204	SE_U11092			binding;	gi|270012581|gb|EFA09029.1| hypothetical protein TcasGA2_TC006740 [Tribolium castaneum]
	C17120	0.0482155	-2.17234	SE_U19550				gi|221112326|ref|XP_002156741.1| PREDICTED: similar to conserved hypothetical protein, partial [Hydra magnipapillata]
	C14392	0.0418082	-2.17241	SE_U10826				gi|91084485|ref|XP_971691.1| PREDICTED: similar to angiotensin-converting enzyme 8 (AGAP007982-PA) [Tribolium castaneum] gi|270008677|gb|EFA05125.1| hypothetical protein TcasGA2_TC015240 [Tribolium castaneum]
	C19939	0.000183999	-2.17371	SE_U20034	oxygen transport; response to cadmium ion;	cell part;	oxygen transporter activity; heme binding; oxygen binding;	gi|215764931|dbj|BAG86629.1| globin [Samia cynthia ricini]
	C13640	0.00112942	-2.17379	SE_U21489	peptidoglycan metabolic process; defense response to Gram-positive bacterium;	extracellular region;	hydrolase activity, acting on carbon-nitrogen (but not peptide) bonds, in linear amides; protein binding;	gi|112983866|ref|NP_001036858.1| Bacteriophage T7 lysozyme-like protein 1 (BTL-LP1) [Bombyx mori] gi|13359090|dbj|BAB33294.1| Bacteriophage T7 lysozyme-like protein 1 (BTL-LP1) [Bombyx mori]
	C9938	0.00366851	-2.17573	SE_U26134	dorsal/ventral axis specification; protein processing; proteolysis;		serine-type endopeptidase activity;	gi|56418419|gb|AAV91017.1| hemolymph proteinase 19 [Manduca sexta]
	C16717_anti	0.0282104	-2.17831	SE_U15983				gi|157114191|ref|XP_001652204.1| hypothetical protein AaeL_AAEL006718 [Aedes aegypti] gi|108877438|gb|EAT41663.1| conserved hypothetical protein [Aedes aegypti]
	C13161_anti	0.0123457	-2.18293	SE_U16771	heart development;		protein binding;	gi|225707470|gb|ACO09581.1| Motile sperm domain-containing protein 1 [Osmerus mordax]
	C13654_anti	0.0148098	-2.18346	SE_U20068	proteolysis;		serine-type endopeptidase activity;	gi|2463076|emb|CAA72958.1| chymotrypsin-like protease [Helicoverpa armigera]
	C11762	0.00174354	-2.19118	SE_U03252			structural constituent of cuticle;	gi|158295141|ref|XP_316035.4| AGAP005993-PA [Anopheles gambiae str. PEST] gi|157015894|gb|EAA11739.4| AGAP005993-PA [Anopheles gambiae str. PEST]
	C13545	0.00337956	-2.19892	SE_U17145				gi|4090964|gb|AAD09279.1| immune-related Hdd1 [Hyphantria cunea]
	C12390	0.0493988	-2.20878	SE_U15600	transport;			gi|158294455|ref|XP_315613.4| AGAP005600-PA [Anopheles gambiae str. PEST] gi|157015573|gb|EAA11457.4| AGAP005600-PA [Anopheles gambiae str. PEST]
	C7480_sense	0.00534167	-2.21294	SE_U12475	cellular process; proteolysis;		cobalt ion binding; metalloexopeptidase activity; aminopeptidase activity;	gi|48097712|ref|XP_393865.1| PREDICTED: similar to CG13630-PA [Apis mellifera]
	C2570	0.0101507	-2.22083	SE_U18499	sleep; RNA interference; response to heat;	lipid particle; endoplasmic reticulum;	ATPase activity; ATP binding;	gi|27260894|gb|AAN86047.1| heat shock cognate 70 protein [Spodoptera frugiperda]
	C12243	0.0358657	-2.22247	SE_U16295			juvenile-hormone esterase activity;	gi|73921301|gb|AAG42021.2|AF327882_1 juvenile hormone esterase precursor [Manduca sexta]
	C7498	0.0424846	-2.22609	SE_U19626			binding;	gi|91087345|ref|XP_975608.1| PREDICTED: similar to putative lysosomal glucocerebrosidase [Tribolium castaneum]
	C12815	0.0224323	-2.2262	SE_U58225	oxidation reduction;		heme binding; monooxygenase activity; electron carrier activity;	gi|222142704|gb|ACM45975.1| cytochrome P450 CYP306A1 [Spodoptera littoralis]
	C5360_sense	0.0141175	-2.22912	SE_U19078	dopamine transport; circadian sleep/wake cycle; cellular biogenic amine catabolic process; biological regulation; catecholamine metabolic process;		cocaine binding; aralkylamine N-acetyltransferase activity; arylamine N-acetyltransferase activity; dopamine transmembrane transporter activity;	gi|160333514|ref|NP_001073122.1| arylalkylamine N-acetyltransferase [Bombyx mori] gi|81295915|gb|ABB70231.1| arylalkylamine N-acetyltransferase [Bombyx mori]
	C3899_anti	0.00885703	-2.23361	SE_U16108			transferase activity, transferring glycosyl groups;	gi|267844869|ref|NP_001161187.1| UDP-glucosyltransferase protein 3 [Bombyx mori] gi|229458989|gb|ACQ66003.1| UDP-glucosyltransferase protein 3 [Bombyx mori]
	C17192_anti	0.005166	-2.23847	SE_U12760				gi|157117564|ref|XP_001658828.1| hypothetical protein AaeL_AAEL008025 [Aedes aegypti] gi|108875999|gb|EAT40224.1| conserved hypothetical protein [Aedes aegypti]
	C362	0.046537	-2.2408	SE_U04294	peptidoglycan metabolic process; defense response to Gram-positive bacterium;	extracellular region;	hydrolase activity, acting on carbon-nitrogen (but not peptide) bonds, in linear amides; protein binding; peptidoglycan binding;	gi|113208232|dbj|BAF03520.1| peptidoglycan recognition protein B [Samia cynthia ricini]
	C3109	0.0035328	-2.24135	SE_U05504				gi|4090964|gb|AAD09279.1| immune-related Hdd1 [Hyphantria cunea]
	C11001	0.00211437	-2.25674	SE_U53844	oxidation reduction;		laccase activity; copper ion binding;	gi|194346222|tpg|DAA06286.1| TPA: multicopper oxidase 1 [Bombyx mori]
	C10534	0.0102133	-2.25689	SE_U31852	oenocyte delamination; dendrite morphogenesis; negative regulation of photoreceptor cell differentiation; muscle fiber development; regulation of hemocyte differentiation; dorsal closure; positive regulation of R7 cell differentiation; induction of apopto	nucleus;	protein binding; DNA binding; transcription repressor activity;	gi|270005727|gb|EFA02175.1| hypothetical protein TcasGA2_TC007831 [Tribolium castaneum]
	C11230_sense	0.00308538	-2.25773	SE_U10301	potassium ion transport;	voltage-gated potassium channel complex;	voltage-gated potassium channel activity; protein binding; 3',5'-cyclic-nucleotide phosphodiesterase activity;	gi|158295484|ref|XP_316233.3| AGAP006173-PA [Anopheles gambiae str. PEST] gi|157016060|gb|EAA11352.3| AGAP006173-PA [Anopheles gambiae str. PEST]
	C13113_anti	0.00070931	-2.25865	SE_U01836			nucleic acid binding; nucleotide binding;	gi|112983080|ref|NP_001037670.1| Rsf1 [Bombyx mori] gi|95115206|gb|ABF55969.1| Rsf1 [Bombyx mori]
	C8231	0.0280866	-2.26865	SE_U25770			oxidoreductase activity;	gi|158299960|ref|XP_553121.2| AGAP009187-PA [Anopheles gambiae str. PEST] gi|157013770|gb|EAL39065.2| AGAP009187-PA [Anopheles gambiae str. PEST]
	C8771	0.0293461	-2.2713	SE_U15131				gi|270007965|gb|EFA04413.1| hypothetical protein TcasGA2_TC014713 [Tribolium castaneum]
	C10551_anti	0.00165746	-2.27854	SE_U22448			binding;	gi|157127156|ref|XP_001661060.1| hypothetical protein AaeL_AAEL010731 [Aedes aegypti] gi|108873025|gb|EAT37250.1| conserved hypothetical protein [Aedes aegypti]
	C17425	0.00910079	-2.29537	SE_U17145				gi|4090964|gb|AAD09279.1| immune-related Hdd1 [Hyphantria cunea]
	C10992	0.0361945	-2.29941	SE_U27827				gi|157123542|ref|XP_001660194.1| hypothetical protein AaeL_AAEL009538 [Aedes aegypti] gi|108874362|gb|EAT38587.1| conserved hypothetical protein [Aedes aegypti]
	C908	0.0204362	-2.30173	SE_U13897				gi|156540764|ref|XP_001599249.1| PREDICTED: hypothetical protein [Nasonia vitripennis]
	C12422	0.0306302	-2.30974	SE_U23046				gi|193704789|ref|XP_001948373.1| PREDICTED: similar to conserved hypothetical protein [Acyrthosiphon pisum]
	C4430_sense	0.0143004	-2.31162	SE_U18411	protein folding;	cytoskeleton; cytoplasm; nucleus;	peptidyl-prolyl cis-trans isomerase activity; DNA binding;	gi|91087021|ref|XP_974228.1| PREDICTED: similar to peptidyl-prolyl cis-trans isomerase [Tribolium castaneum] gi|270010516|gb|EFA06964.1| hypothetical protein TcasGA2_TC009923 [Tribolium castaneum]
	C13501	0.0216788	-2.32991	SE_U28166				gi|114051772|ref|NP_001040180.1| COMMD4 protein [Bombyx mori] gi|87248299|gb|ABD36202.1| COMMD4 protein [Bombyx mori]
	C14667_anti	0.0236001	-2.33391	SE_U17095				gi|242006589|ref|XP_002424132.1| restnol dehydrogenase, putative [Pediculus humanus corporis] gi|212507449|gb|EEB11394.1| restnol dehydrogenase, putative [Pediculus humanus corporis]
	C6668	0.0313261	-2.33855	SE_U22519	regulation of small GTPase mediated signal transduction;	intracellular;	guanyl-nucleotide exchange factor activity; protein binding;	gi|270004579|gb|EFA01027.1| hypothetical protein TcasGA2_TC003942 [Tribolium castaneum]
	C14115	0.0229589	-2.34505	SE_U58088	entrainment of circadian clock; response to hydrogen peroxide; response to light stimulus; DNA repair;	transcription factor complex;	protein binding; DNA photolyase activity;	gi|148533563|gb|ABQ84983.1| antennal cryptochrome 2 [Spodoptera littoralis]
	C1660	0.0134386	-2.34688	SE_U12612				gi|170028307|ref|XP_001842037.1| lysosomal acid lipase [Culex quinquefasciatus] gi|167874192|gb|EDS37575.1| lysosomal acid lipase [Culex quinquefasciatus]
	C8000	0.00499329	-2.3522	SE_U24990				gi|270004570|gb|EFA01018.1| hypothetical protein TcasGA2_TC003932 [Tribolium castaneum]
	C11312	0.0482363	-2.35768	SE_U00833		intracellular;	metal ion binding;	gi|224096413|ref|XP_002198181.1| PREDICTED: jumonji, AT rich interactive domain 1A [Taeniopygia guttata]
	C9347_sense	0.0295127	-2.36559	SE_U25930		integral to membrane;		gi|163838586|dbj|BAF95807.1| sid-1-like protein2 [Bombyx mori]
	C2022_anti	0.0416808	-2.3707	SE_U11033	flight; glycogen catabolic process;	protein complex;	glycogen phosphorylase activity; pyridoxal phosphate binding;	gi|224999285|gb|ACN78408.1| glycogen phosphorylase [Spodoptera exigua]
	C16369	0.0399717	-2.38498	SE_U09518	protein amino acid dephosphorylation; cell cycle; liver development; regulation of glycogen biosynthetic process; regulation of glycogen catabolic process; cell division;	nucleolus; protein phosphatase type 1 complex; MLL5-L complex; glycogen granule;	manganese ion binding; protein serine/threonine phosphatase activity; protein binding; iron ion binding;	gi|156538338|ref|XP_001604472.1| PREDICTED: similar to protein phosphatase 1 [Nasonia vitripennis]
	C14834_anti	0.0166327	-2.39865	SE_U14788		nucleus;	binding;	gi|170030344|ref|XP_001843049.1| CDK-activating kinase assembly factor MAT1 [Culex quinquefasciatus] gi|167866941|gb|EDS30324.1| CDK-activating kinase assembly factor MAT1 [Culex quinquefasciatus]
	C4744_sense	0.0251951	-2.40573	SE_U11540				gi|242012237|ref|XP_002426840.1| conserved hypothetical protein [Pediculus humanus corporis] gi|212511053|gb|EEB14102.1| conserved hypothetical protein [Pediculus humanus corporis]
	C10778	0.0106207	-2.4059	SE_U42841				gi|110760714|ref|XP_391894.3| PREDICTED: similar to DISCO Interacting Protein 2 CG7020-PA [Apis mellifera]
	C17794_anti	0.0195886	-2.4294	SE_U15487	protein amino acid methylation; protein repair;	endoplasmic reticulum;	identical protein binding; protein-L-isoaspartate (D-aspartate) O-methyltransferase activity;	gi|242014348|ref|XP_002427853.1| protein-L-isoaspartate O-methyltransferase, putative [Pediculus humanus corporis] gi|212512322|gb|EEB15115.1| protein-L-isoaspartate O-methyltransferase, putative [Pediculus humanus corporis]
	C18573_anti	0.00791783	-2.43171	SE_U18160	extracellular matrix organization;	extracellular matrix;	peptidase inhibitor activity; binding; extracellular matrix structural constituent; metallopeptidase activity;	gi|6164595|gb|AAF04457.1|AF078161_1 lacunin [Manduca sexta]
	C17588_anti	0.0499823	-2.43379	SE_U18708				gi|157114191|ref|XP_001652204.1| hypothetical protein AaeL_AAEL006718 [Aedes aegypti] gi|108877438|gb|EAT41663.1| conserved hypothetical protein [Aedes aegypti]
	C16777_sense	0.00605668	-2.44673	SE_U09662	protein amino acid deacetylation; regulation of transcription;	mitochondrial intermembrane space; mitochondrial matrix;	metal ion binding; hydrolase activity;	gi|118086377|ref|XP_418925.2| PREDICTED: similar to LOC496346 protein [Gallus gallus]
	C15557_anti	0.0323191	-2.46215	SE_U14085	carboxylic acid metabolic process; cellular amino acid and derivative metabolic process;		pyridoxal phosphate binding; carboxy-lyase activity;	gi|15824041|dbj|BAB68549.1| dopa decarboxylase [Mythimna separata]
	C7818_anti	0.0308524	-2.46711	SE_U00567	neuromuscular junction development; adult locomotory behavior;		nucleic acid binding; nucleotide binding;	gi|110758825|ref|XP_392590.3| PREDICTED: similar to TBPH CG10327-PA, isoform A [Apis mellifera]
	C17772_sense	0.0115983	-2.47244	SE_U12722	peptidoglycan metabolic process; defense response to Gram-positive bacterium;	extracellular region;	hydrolase activity, acting on carbon-nitrogen (but not peptide) bonds, in linear amides; protein binding;	gi|112983866|ref|NP_001036858.1| Bacteriophage T7 lysozyme-like protein 1 (BTL-LP1) [Bombyx mori] gi|13359090|dbj|BAB33294.1| Bacteriophage T7 lysozyme-like protein 1 (BTL-LP1) [Bombyx mori]
	C12021	0.03305	-2.48027	SE_U00298	G-protein coupled receptor protein signaling pathway; response to stress;	membrane;	G-protein coupled receptor activity;	gi|83583697|gb|ABC24708.1| G protein-coupled receptor [Spodoptera frugiperda]
	C19304	0.028328	-2.48842	SE_U25722	protein amino acid phosphorylation; MAPKKK cascade; response to oxidative stress;		MAP kinase kinase kinase activity; nucleotide binding;	gi|193688306|ref|XP_001943417.1| PREDICTED: similar to mitogen-activated protein kinase kinase kinase 4 [Acyrthosiphon pisum]
	C17772_anti	0.0352157	-2.49106	SE_U12722	peptidoglycan metabolic process; defense response to Gram-positive bacterium;	extracellular region;	hydrolase activity, acting on carbon-nitrogen (but not peptide) bonds, in linear amides; protein binding;	gi|112983866|ref|NP_001036858.1| Bacteriophage T7 lysozyme-like protein 1 (BTL-LP1) [Bombyx mori] gi|13359090|dbj|BAB33294.1| Bacteriophage T7 lysozyme-like protein 1 (BTL-LP1) [Bombyx mori]
	C4070_anti	2.4955e-05	-2.49224	SE_U15895	protein deneddylation;		NEDD8-specific protease activity;	gi|157110061|ref|XP_001650938.1| hypothetical protein AaeL_AAEL005475 [Aedes aegypti] gi|108878832|gb|EAT43057.1| conserved hypothetical protein [Aedes aegypti]
	C15088_sense	0.018773	-2.51032	SE_U18191	metabolic process;		acyl-CoA dehydrogenase activity;	gi|170050078|ref|XP_001859196.1| short-chain specific acyl-CoA dehydrogenase, mitochondrial [Culex quinquefasciatus] gi|167871659|gb|EDS35042.1| short-chain specific acyl-CoA dehydrogenase, mitochondrial [Culex quinquefasciatus]
	C14668_anti	0.00128085	-2.52405	SE_U17095				gi|242006589|ref|XP_002424132.1| restnol dehydrogenase, putative [Pediculus humanus corporis] gi|212507449|gb|EEB11394.1| restnol dehydrogenase, putative [Pediculus humanus corporis]
	C11622	0.000493864	-2.5268	SE_U26262			O-acyltransferase activity;	gi|242022653|ref|XP_002431753.1| Dihydroxyacetone phosphate acyltransferase, putative [Pediculus humanus corporis] gi|212517078|gb|EEB19015.1| Dihydroxyacetone phosphate acyltransferase, putative [Pediculus humanus corporis]
	C4522_anti	0.0129639	-2.5364	SE_U20576	peptidoglycan metabolic process; defense response to Gram-positive bacterium;	extracellular region;	hydrolase activity, acting on carbon-nitrogen (but not peptide) bonds, in linear amides; protein binding; peptidoglycan binding;	gi|154240658|dbj|BAF74637.1| peptidoglycan recognition protein-D [Samia cynthia ricini]
	C798	0.0428553	-2.54477	SE_U18785				gi|116788150|gb|ABK24774.1| unknown [Picea sitchensis]
	C3416_sense	0.00298395	-2.55407	SE_U19304				gi|112983600|ref|NP_001037364.1| cellular retinoic acid binding protein [Bombyx mori] gi|73746295|gb|AAZ82096.1| putative cellular retinoic acid binding protein [Bombyx mori] gi|87248479|gb|ABD36292.1| cellular retinoic acid binding protein [Bombyx mori]
	C17872	0.0406991	-2.56624	SE_U09058				gi|270013523|gb|EFA09971.1| hypothetical protein TcasGA2_TC012129 [Tribolium castaneum]
	C13465_anti	0.046061	-2.56805	SE_U23744	transmembrane transport; ion transport;	integral to membrane;	ATPase activity, coupled to transmembrane movement of substances; chloride channel activity; ATP binding;	gi|156538333|ref|XP_001604413.1| PREDICTED: similar to ATP-binding cassette transporter [Nasonia vitripennis]
	C16681_anti	0.00826692	-2.58142	SE_U11032				gi|195441681|ref|XP_002068631.1| GK20321 [Drosophila willistoni] gi|194164716|gb|EDW79617.1| GK20321 [Drosophila willistoni]
	C2569_anti	0.019903	-2.59534	SE_U19040				gi|270013410|gb|EFA09858.1| hypothetical protein TcasGA2_TC012006 [Tribolium castaneum]
	C14804_anti	0.0189378	-2.62399	SE_U14077	metabolic process;		catalytic activity;	gi|229556834|ref|ZP_04444623.1| NADPH:quinone reductase [Listeria grayi DSM 20601] gi|229310675|gb|EEN76650.1| NADPH:quinone reductase [Listeria grayi DSM 20601]
	C11438	0.0284811	-2.625	SE_U25446	positive regulation of transcription from RNA polymerase II promoter; cuticle pigmentation; negative regulation of transcription from RNA polymerase II promoter; cuticle pattern formation; pheromone metabolic process; non-sensory hair organization; female	nucleus;	zinc ion binding; transcription repressor activity; sequence-specific DNA binding; transcription activator activity; RNA polymerase II transcription factor activity;	gi|158289285|ref|XP_311032.4| AGAP000114-PA [Anopheles gambiae str. PEST] gi|157018981|gb|EAA06573.5| AGAP000114-PA [Anopheles gambiae str. PEST]
	C14518_sense	0.00558094	-2.63646	SE_U15388				gi|157117953|ref|XP_001653117.1| glutamate cysteine ligase [Aedes aegypti] gi|157117955|ref|XP_001653118.1| glutamate cysteine ligase [Aedes aegypti] gi|108875912|gb|EAT40137.1| glutamate cysteine ligase [Aedes aegypti] gi|108875913|gb|EAT40138.1| glutama
	C16187	0.0267116	-2.66341	SE_U23967			binding;	gi|148298818|ref|NP_001091784.1| multi-binding protein [Bombyx mori] gi|112982635|dbj|BAF03496.1| multi-binding protein [Bombyx mori]
	C7323_sense	0.00516066	-2.66525	SE_U19440				gi|270010801|gb|EFA07249.1| hypothetical protein TcasGA2_TC013275 [Tribolium castaneum] gi|270010847|gb|EFA07295.1| hypothetical protein TcasGA2_TC014530 [Tribolium castaneum]
	C9908_anti	0.0478246	-2.70902	SE_U00734			phosphatase activity;	gi|157103493|ref|XP_001648006.1| alkaline phosphatase [Aedes aegypti] gi|108880537|gb|EAT44762.1| alkaline phosphatase [Aedes aegypti]
	C165_sense	0.0198057	-2.71441	SE_U11335			transferase activity;	gi|114051706|ref|NP_001040425.1| antennal-enriched UDP-glycosyltransferase [Bombyx mori] gi|95102846|gb|ABF51364.1| antennal-enriched UDP-glycosyltransferase [Bombyx mori]
	C3635_sense	0.0016542	-2.74181	SE_U13397	defense response to fungus; innate immune response; defense response to bacterium; killing of cells of another organism;	extracellular region;		gi|46396048|sp|Q9XZH0.1|CECB_SPOLT RecName: Full=Cecropin-B; Flags: Precursor gi|4762021|gb|AAD29439.1|AF142342_1 antibacterial protein cecropin B [Spodoptera litura]
	C14644	0.00783315	-2.74792	SE_U15846			carboxylesterase activity;	gi|156537069|ref|XP_001601996.1| PREDICTED: similar to CG3488-PA [Nasonia vitripennis]
	C8461_anti	0.0455322	-2.76412	SE_U08463	cytoplasmic transport, nurse cell to oocyte; ovarian follicle cell migration; triglyceride homeostasis; imaginal disc-derived wing morphogenesis;		transferase activity, transferring phosphorus-containing groups;	gi|156541330|ref|XP_001600737.1| PREDICTED: similar to ENSANGP00000014315 [Nasonia vitripennis]
	C4670	0.00618604	-2.82972	SE_U10930				gi|112983390|ref|NP_001036987.1| hypothetical protein LOC692536 [Bombyx mori] gi|73992802|dbj|BAE43414.1| hypothetical protein [Bombyx mori] gi|255977210|dbj|BAH97097.1| juvenile hormone binding protein [Bombyx mori]
	C5699	0.0298504	-2.88303	SE_U20554	sphingolipid metabolic process;	intracellular membrane-bounded organelle; cytoplasmic part; membrane;	hydrolase activity;	gi|157127143|ref|XP_001661054.1| sphingosine-1-phosphate phosphohydrolase [Aedes aegypti] gi|108873038|gb|EAT37263.1| sphingosine-1-phosphate phosphohydrolase [Aedes aegypti]
	C10923	0.0174956	-2.88443	SE_U00734			phosphatase activity;	gi|157103493|ref|XP_001648006.1| alkaline phosphatase [Aedes aegypti] gi|108880537|gb|EAT44762.1| alkaline phosphatase [Aedes aegypti]
	C16475_sense	0.0197424	-2.89297	SE_U13242		plasma membrane;	iodide peroxidase activity;	gi|58332238|ref|NP_001011267.1| iodotyrosine deiodinase [Xenopus (Silurana) tropicalis] gi|56789838|gb|AAH87975.1| iodotyrosine deiodinase [Xenopus (Silurana) tropicalis]
	C10115	0.0335963	-2.90735	SE_U20570	response to oxidative stress; positive regulation of transcription from RNA polymerase II promoter; response to cadmium ion;	nucleus;	zinc-mediated transcriptional activator activity; protein binding; transcription factor activity;	gi|59858257|gb|AAX08963.1| metal-regulatory transcription factor 1 [Bos taurus]
	C14710_anti	0.0112218	-2.90898	SE_U14100	apoptosis; peroxisome fission; mitochondrial fission;	integral to peroxisomal membrane; integral to mitochondrial outer membrane;	protein binding;	gi|91083777|ref|XP_972333.1| PREDICTED: similar to tetratricopeptide repeat protein [Tribolium castaneum] gi|270007915|gb|EFA04363.1| hypothetical protein TcasGA2_TC014659 [Tribolium castaneum]
	C9007	0.0375569	-2.92826	SE_U03537				gi|270013523|gb|EFA09971.1| hypothetical protein TcasGA2_TC012129 [Tribolium castaneum]
	C1507	0.0126083	-2.93647	SE_U10656				gi|157104417|ref|XP_001648400.1| hypothetical protein AaeL_AAEL004066 [Aedes aegypti] gi|108880384|gb|EAT44609.1| conserved hypothetical protein [Aedes aegypti]
	C14226_anti	0.0123539	-2.95742	SE_U09976			serine-type endopeptidase inhibitor activity;	gi|112982980|ref|NP_001037090.1| serpin-4A [Bombyx mori] gi|45594228|gb|AAS68505.1| serpin-4A [Bombyx mori]
	C16097	0.00669588	-2.97284	SE_U18520	inositol and derivative phosphorylation;		calmodulin binding; calcium-dependent protein binding; inositol trisphosphate 3-kinase activity;	gi|158284946|ref|XP_565625.3| AGAP002194-PA [Anopheles gambiae str. PEST] gi|157020837|gb|EAL42027.3| AGAP002194-PA [Anopheles gambiae str. PEST]
	C3488_sense	0.0278915	-2.98369	SE_U15412				gi|91083989|ref|XP_975221.1| PREDICTED: similar to chemokine-like factor superfamily 4 [Tribolium castaneum] gi|270007988|gb|EFA04436.1| hypothetical protein TcasGA2_TC014737 [Tribolium castaneum]
	C15446	0.0183937	-2.99525	SE_U20179				gi|189234333|ref|XP_973450.2| PREDICTED: similar to synaptic vesicle protein [Tribolium castaneum]
	C15576	0.00561401	-3.00245	SE_U24578	isoprenoid biosynthetic process;		transferase activity;	gi|193624752|ref|XP_001947385.1| PREDICTED: similar to AGAP006894-PA, partial [Acyrthosiphon pisum]
	C1916_anti	0.0316178	-3.00429	SE_U46817			heat shock protein binding;	gi|58382783|ref|XP_312173.2| AGAP002752-PA [Anopheles gambiae str. PEST] gi|55242017|gb|EAA07879.2| AGAP002752-PA [Anopheles gambiae str. PEST]
	C16837_anti	0.000445432	-3.04964	SE_U12365				gi|170032190|ref|XP_001843965.1| sugar transporter [Culex quinquefasciatus] gi|167872081|gb|EDS35464.1| sugar transporter [Culex quinquefasciatus]
	C6340_sense	0.0315081	-3.05621	SE_U02954	cytokinesis; phagocytosis, engulfment; small GTPase mediated signal transduction; protein transport;	lipid particle;	GTP binding; sphingomyelin phosphodiesterase activity;	gi|91084289|ref|XP_967046.1| PREDICTED: similar to ras-related protein Rab, putative [Tribolium castaneum] gi|270008813|gb|EFA05261.1| hypothetical protein TcasGA2_TC015416 [Tribolium castaneum]
	C9873	0.000573732	-3.06272	SE_U22460				gi|193669358|ref|XP_001948788.1| PREDICTED: similar to CG9395 CG9395-PA [Acyrthosiphon pisum]
	C7500	0.0188943	-3.08517	SE_U27393	carbohydrate metabolic process;		hydrolase activity, hydrolyzing O-glycosyl compounds; cation binding;	gi|118788040|ref|XP_316461.3| AGAP006425-PA [Anopheles gambiae str. PEST] gi|116127087|gb|EAA11668.3| AGAP006425-PA [Anopheles gambiae str. PEST]
	C1007	0.00268494	-3.10705	SE_U00619	ATP synthesis coupled proton transport;	proton-transporting two-sector ATPase complex, proton-transporting domain;	hydrolase activity; hydrogen ion transmembrane transporter activity;	gi|170038845|ref|XP_001847258.1| vacuolar proton ATPase [Culex quinquefasciatus] gi|167862449|gb|EDS25832.1| vacuolar proton ATPase [Culex quinquefasciatus]
	C4844_anti	0.0166902	-3.11839	SE_U15361	proton transport;	lipid particle;	hydrogen ion transmembrane transporter activity;	gi|153791739|ref|NP_001093279.1| H+ transporting ATP synthase subunit d [Bombyx mori] gi|95103014|gb|ABF51448.1| H+ transporting ATP synthase subunit d [Bombyx mori]
	C9227	0.0187711	-3.12393	SE_U24131				gi|183979392|dbj|BAG30748.1| hypothetical protein [Papilio xuthus]
	C8544	0.0317905	-3.14464	SE_U04632				gi|13236828|gb|AAK14793.1| sensory appendage protein-like protein [Mamestra brassicae]
	C4172_anti	0.0192132	-3.14865	SE_U19441		membrane;	transferase activity;	gi|114052765|ref|NP_001040278.1| stromal cell-derived factor 2 precursor [Bombyx mori] gi|87248597|gb|ABD36351.1| stromal cell-derived factor 2 precursor [Bombyx mori]
	C15708_sense	0.00550425	-3.17324	SE_U22121	protein targeting to Golgi; protein processing; multicellular organismal development; regulation of multicellular organism growth;			gi|91087911|ref|XP_970926.1| PREDICTED: similar to windbeutel CG7225-PA [Tribolium castaneum] gi|270012766|gb|EFA09214.1| windbeutel [Tribolium castaneum]
	C4230_anti	0.024443	-3.2371	SE_U19694	proteolysis;		serine-type endopeptidase activity;	gi|56718390|gb|AAW24481.1| prophenol oxidase activating enzyme 3 [Spodoptera litura]
	C8835	0.00121188	-3.24035	SE_U08369	inositol and derivative phosphorylation;		calmodulin binding; calcium-dependent protein binding; inositol trisphosphate 3-kinase activity;	gi|193664465|ref|XP_001951720.1| PREDICTED: similar to AGAP002194-PA [Acyrthosiphon pisum]
	C15776_anti	0.0158643	-3.30926	SE_U15875		cytoplasm;	RNA binding;	gi|148298652|ref|NP_001091832.1| eukaryotic initiation factor 4E-1 [Bombyx mori] gi|119496911|gb|ABL75549.1| eukaryotic initiation factor 4E-1 [Bombyx mori]
	C18732_sense	0.0166209	-3.38865	SE_U19694	proteolysis;		serine-type endopeptidase activity;	gi|56718390|gb|AAW24481.1| prophenol oxidase activating enzyme 3 [Spodoptera litura]
	C20198	0.00348149	-3.65421	SE_U07978		integral to membrane;	serine-type peptidase activity;	gi|66501582|ref|XP_395780.2| PREDICTED: similar to rhomboid-4 CG1697-PB, isoform B [Apis mellifera]
	C5108	0.00327076	-3.66302	SE_U15470			signal transducer activity;	gi|157127998|ref|XP_001661266.1| hypothetical protein AaeL_AAEL010982 [Aedes aegypti] gi|108872748|gb|EAT36973.1| conserved hypothetical protein [Aedes aegypti]
	C7323_anti	0.0256983	-3.69755	SE_U19440				gi|270010801|gb|EFA07249.1| hypothetical protein TcasGA2_TC013275 [Tribolium castaneum] gi|270010847|gb|EFA07295.1| hypothetical protein TcasGA2_TC014530 [Tribolium castaneum]
	C18723_anti	0.0147707	-3.70123	SE_U16717	proteolysis;		serine-type endopeptidase activity;	gi|56718390|gb|AAW24481.1| prophenol oxidase activating enzyme 3 [Spodoptera litura]
	C14840	0.0191649	-3.71755	SE_U15658	catecholamine biosynthetic process; carboxylic acid metabolic process;		pyridoxal phosphate binding; aromatic-L-amino-acid decarboxylase activity;	gi|15799267|dbj|BAB68545.1| dopa decarboxylase [Mamestra brassicae]
	C1186	0.0125291	-3.75858	SE_U21904	peptidoglycan metabolic process; defense response to Gram-positive bacterium;	extracellular region;	hydrolase activity, acting on carbon-nitrogen (but not peptide) bonds, in linear amides; protein binding; peptidoglycan binding;	gi|113208232|dbj|BAF03520.1| peptidoglycan recognition protein B [Samia cynthia ricini]
	C19581	0.0160048	-3.77373	SE_U08855			catalytic activity;	gi|121308868|dbj|BAF43531.1| serine proteinase [Samia cynthia ricini]
	C14592_anti	0.000597189	-3.82371	SE_U19770	nuclear migration; protein amino acid phosphorylation; activation of MAPKKK activity; optic lobe placode development; photoreceptor cell morphogenesis; establishment of planar polarity; dorsal closure; JNK cascade; imaginal disc fusion, thorax closure; re	cell cortex;	JUN kinase kinase kinase kinase activity; small GTPase regulator activity; ATP binding;	gi|242005592|ref|XP_002423648.1| traf2 and nck interacting kinase, tnik, putative [Pediculus humanus corporis] gi|212506808|gb|EEB10910.1| traf2 and nck interacting kinase, tnik, putative [Pediculus humanus corporis]
	C3970_sense	0.0214209	-3.95096	SE_U05787	translation;	ribosome;	structural constituent of ribosome;	gi|112982751|ref|NP_001037554.1| ribosomal protein L38 [Bombyx mori] gi|74904852|sp|Q5UAP8.1|RL38_BOMMO RecName: Full=60S ribosomal protein L38 gi|54609273|gb|AAV34852.1| ribosomal protein L38 [Bombyx mori]
	C164_sense	0.0120237	-4.02092	SE_U17332	proteolysis;		serine-type endopeptidase activity;	gi|56718390|gb|AAW24481.1| prophenol oxidase activating enzyme 3 [Spodoptera litura]
	C4690	0.00560835	-4.03431	SE_U34986	lipid homeostasis; lipid catabolic process; determination of adult lifespan; triglyceride mobilization;	lipid particle;	triglyceride lipase activity;	gi|156550911|ref|XP_001602845.1| PREDICTED: similar to iPLA-2 [Nasonia vitripennis]
	C13320	0.00212081	-4.11041	SE_U18431			signal transducer activity;	gi|242021463|ref|XP_002431164.1| class B secretin-like G-protein coupled receptor GPRmth4, putative [Pediculus humanus corporis] gi|212516413|gb|EEB18426.1| class B secretin-like G-protein coupled receptor GPRmth4, putative [Pediculus humanus corporis]
	C176	0.0158305	-4.12075	SE_U09108	negative regulation of protein kinase activity; positive regulation of cell migration; positive regulation of cell growth; positive regulation of cell proliferation;	cytosol; centrosome; perinuclear region of cytoplasm; nucleus;	protein kinase binding; protein homodimerization activity; protein tyrosine kinase inhibitor activity;	gi|91092936|ref|XP_972047.1| PREDICTED: similar to Fgfr1 oncogene partner [Tribolium castaneum] gi|270003104|gb|EEZ99551.1| hypothetical protein TcasGA2_TC000133 [Tribolium castaneum]
	C6657	0.00337116	-4.1496	SE_U24372				gi|195113077|ref|XP_002001096.1| GI22158 [Drosophila mojavensis] gi|193917690|gb|EDW16557.1| GI22158 [Drosophila mojavensis]
	C5171	0.011596	-4.24821	SE_U19898	cellular metabolic process;		transferase activity, transferring acyl groups;	gi|157133978|ref|XP_001663102.1| malate synthase [Aedes aegypti] gi|108881471|gb|EAT45696.1| malate synthase [Aedes aegypti]
	C4230_sense	0.0110829	-4.26176	SE_U17332	proteolysis;		serine-type endopeptidase activity;	gi|56718390|gb|AAW24481.1| prophenol oxidase activating enzyme 3 [Spodoptera litura]
	C18054_sense	0.00290217	-4.28387	SE_U21751			binding;	gi|148298818|ref|NP_001091784.1| multi-binding protein [Bombyx mori] gi|112982635|dbj|BAF03496.1| multi-binding protein [Bombyx mori]
	C4232	0.00973438	-4.4186	SE_U19694	proteolysis;		serine-type endopeptidase activity;	gi|56718390|gb|AAW24481.1| prophenol oxidase activating enzyme 3 [Spodoptera litura]
	C12411	0.000237255	-4.49414	SE_U23173	G-protein coupled receptor protein signaling pathway;	integral to membrane;	G-protein coupled receptor activity;	gi|195501772|ref|XP_002097936.1| GE10076 [Drosophila yakuba] gi|194184037|gb|EDW97648.1| GE10076 [Drosophila yakuba]
	C11949	0.0106246	-4.52355	SE_U04157			carboxypeptidase activity;	gi|71841605|gb|AAZ43093.1| serine carboxypeptidase 1 [Triatoma infestans]
	C18723_sense	0.00908424	-4.61233	SE_U28620	proteolysis;		serine-type endopeptidase activity;	gi|56718390|gb|AAW24481.1| prophenol oxidase activating enzyme 3 [Spodoptera litura]
	C8024_anti	0.00145782	-4.74242	SE_U10945	inositol and derivative phosphorylation;		calmodulin binding; calcium-dependent protein binding; inositol trisphosphate 3-kinase activity;	gi|158284946|ref|XP_565625.3| AGAP002194-PA [Anopheles gambiae str. PEST] gi|157020837|gb|EAL42027.3| AGAP002194-PA [Anopheles gambiae str. PEST]
	C13273_anti	0.00379837	-4.91236	SE_U09976			serine-type endopeptidase inhibitor activity;	gi|112982980|ref|NP_001037090.1| serpin-4A [Bombyx mori] gi|45594228|gb|AAS68505.1| serpin-4A [Bombyx mori]
	C164_anti	0.00300329	-4.98808	SE_U16717	proteolysis;		serine-type endopeptidase activity;	gi|56718390|gb|AAW24481.1| prophenol oxidase activating enzyme 3 [Spodoptera litura]
	C19443	0.00191436	-5.95506	SE_U16623				gi|91085179|ref|XP_971158.1| PREDICTED: similar to CG2663 CG2663-PB [Tribolium castaneum] gi|270009067|gb|EFA05515.1| hypothetical protein TcasGA2_TC015702 [Tribolium castaneum]
	C19072	0.00164019	-7.58125	SE_U28272		chorion;		gi|270011021|gb|EFA07469.1| cathepsin B precursor [Tribolium castaneum]
	C15104	0.0159896	-8.34234	SE_U28272		chorion;		gi|270011021|gb|EFA07469.1| cathepsin B precursor [Tribolium castaneum]
	C14894	0.00230566	-8.91543	SE_U21611		chorion;		gi|182509202|ref|NP_001116812.1| tubulointerstitial nephritis antigen [Bombyx mori] gi|81303350|gb|ABB71105.1| TIN-ag-RP [Bombyx mori]
	C3504_sense	0.00843073	-11.4257	SE_U21904	peptidoglycan metabolic process; defense response to Gram-positive bacterium;	extracellular region;	hydrolase activity, acting on carbon-nitrogen (but not peptide) bonds, in linear amides; protein binding; peptidoglycan binding;	gi|113208232|dbj|BAF03520.1| peptidoglycan recognition protein B [Samia cynthia ricini]
