# Supplementary material for: Increase in Gut Microbiota after Immune Suppression in Baculovirus-infected Larvae
Source: PLoS Pathog. 2013 May 23;9(5):e1003379. doi: 10.1371/journal.ppat.1003379 (PMC3662647; doi:10.1371/journal.ppat.1003379)
Supplement: Table S6 — Unigenes differentially regulated at 36 hpi after AcMNPV infection showing homology to genes available in public sequence databases. (XLSX) [file ppat.1003379.s006.xlsx]

## Sheet: TableS6_Ac36
Table S6	Target Name*	p-value	Fold change	Unigene	GO BP	GO CC	GO MF	First Hit		GO BP: Gene Ontology term Biological Process
Response to	C6290	0.00228961	168.899	SE_U11535				gi|91091066|ref|XP_967020.1| PREDICTED: similar to mCG21945 [Tribolium castaneum] gi|270013155|gb|EFA09603.1| hypothetical protein TcasGA2_TC011723 [Tribolium castaneum]		GO CC: Gene Ontology term Cellular Component
AcMNPV at 36hpi	C4279	0.00326814	45.4457	SE_U08943	pachytene; oocyte maturation; male meiosis I; DNA repair; spermatid development; ovarian follicle development; reciprocal meiotic recombination;	condensed nuclear chromosome; cytoplasm;	double-stranded DNA binding; ATP binding; recombinase activity; protein binding; single-stranded DNA binding; DNA-dependent ATPase activity;	gi|112982765|ref|NP_001037552.1| Dmc1 homolog [Bombyx mori] gi|2058711|gb|AAB53331.1| Dmc1 homolog [Bombyx mori]		GO MF: Gene Ontology term Molecular Function
	C6734	0.0197829	21.8053	SE_U10661	male genitalia morphogenesis; cell morphogenesis; homeostasis of number of cells within a tissue; male gonad development; spermatid development; fertilization;			gi|66518243|ref|XP_396715.2| PREDICTED: similar to kelch-like 10 [Apis mellifera]		down-regulated
	C7477	0.000296116	20.3766	SE_U04712	sensory perception of smell;	membrane;	olfactory receptor activity; odorant binding;	gi|240148403|gb|ACS45308.1| candidate odorant receptor 2 [Helicoverpa assulta]		* Target Name represents mean from two probes for the unigenes with known orientation
	C12386	0.00545312	19.2609	SE_U24463				gi|157103960|ref|XP_001648197.1| hypothetical protein AaeL_AAEL014205 [Aedes aegypti] gi|108869292|gb|EAT33517.1| conserved hypothetical protein [Aedes aegypti]
	C3832_anti	0.000679701	17.4543	SE_U22356	anti-apoptosis;	plasma membrane;	oligosaccharyl transferase activity;	gi|91093935|ref|XP_966764.1| PREDICTED: similar to CG13393 CG13393-PA [Tribolium castaneum] gi|270010939|gb|EFA07387.1| hypothetical protein TcasGA2_TC016366 [Tribolium castaneum]
	C15771	0.0417293	16.5197	SE_U12585	metabolic process;		6,7-dihydropteridine reductase activity;	gi|157114407|ref|XP_001652256.1| dihydropteridine reductase [Aedes aegypti] gi|94469144|gb|ABF18421.1| dihydropteridine reductase [Aedes aegypti] gi|108877300|gb|EAT41525.1| dihydropteridine reductase [Aedes aegypti]
	C11079	0.000103479	13.4634	SE_U23919	DNA metabolic process;		nucleic acid binding; catalytic activity;	gi|270011254|gb|EFA07702.1| hypothetical protein TcasGA2_TC002178 [Tribolium castaneum]
	C4278	0.0191679	13.4497	SE_U08943	pachytene; oocyte maturation; male meiosis I; DNA repair; spermatid development; ovarian follicle development; reciprocal meiotic recombination;	condensed nuclear chromosome; cytoplasm;	double-stranded DNA binding; ATP binding; recombinase activity; protein binding; single-stranded DNA binding; DNA-dependent ATPase activity;	gi|112982765|ref|NP_001037552.1| Dmc1 homolog [Bombyx mori] gi|2058711|gb|AAB53331.1| Dmc1 homolog [Bombyx mori]
	C2940	0.00212699	13.2492	SE_U17987	apoptosis; negative regulation of biological process; primary metabolic process; cellular macromolecule metabolic process; cellular component organization; regulation of metabolic process; signal transmission; neurological system process; reproductive pro	intracellular organelle; cytoplasmic part;	metal ion binding; protein binding;	gi|266808630|gb|ACY78421.1| diapause bioclock protein-like protein [Helicoverpa armigera]
	C5341	0.00637902	13.1318	SE_U09997				gi|189238885|ref|XP_001813154.1| PREDICTED: similar to GA21108-PA [Tribolium castaneum] gi|270011022|gb|EFA07470.1| matotopetli [Tribolium castaneum]
	C14086	0.025465	13.0534	SE_U15877	branched chain family amino acid biosynthetic process;	mitochondrion;	branched-chain-amino-acid transaminase activity;	gi|183979382|dbj|BAG30743.1| branched-chain-amino-acid transaminase [Papilio xuthus]
	C10885	0.00154265	12.0675	SE_U38515				gi|91079790|ref|XP_968123.1| PREDICTED: similar to CG11041 CG11041-PA [Tribolium castaneum]
	C13813	0.0144446	11.1254	SE_U16696	pachytene; oocyte maturation; male meiosis I; DNA repair; spermatid development; ovarian follicle development; reciprocal meiotic recombination;	condensed nuclear chromosome; cytoplasm;	double-stranded DNA binding; ATP binding; recombinase activity; protein binding; single-stranded DNA binding; DNA-dependent ATPase activity;	gi|112982765|ref|NP_001037552.1| Dmc1 homolog [Bombyx mori] gi|2058711|gb|AAB53331.1| Dmc1 homolog [Bombyx mori]
	C13975	0.0109129	11.0446	SE_U12585	metabolic process;		6,7-dihydropteridine reductase activity;	gi|157114407|ref|XP_001652256.1| dihydropteridine reductase [Aedes aegypti] gi|94469144|gb|ABF18421.1| dihydropteridine reductase [Aedes aegypti] gi|108877300|gb|EAT41525.1| dihydropteridine reductase [Aedes aegypti]
	C11309	0.00638537	11.0392	SE_U00089	'de novo' pyrimidine base biosynthetic process;		orotidine-5'-phosphate decarboxylase activity; orotate phosphoribosyltransferase activity;	gi|157129000|ref|XP_001655239.1| orotidine-5'-phosphate decarboxylase, putative [Aedes aegypti] gi|108872398|gb|EAT36623.1| orotidine-5'-phosphate decarboxylase, putative [Aedes aegypti]
	C15990_anti	0.000228048	10.7066	SE_U52446			catalytic activity;	gi|171740897|gb|ACB54943.1| lipase [Helicoverpa armigera]
	C13333	0.00113881	10.3085	SE_U17995				gi|221120185|ref|XP_002166754.1| PREDICTED: similar to predicted protein [Hydra magnipapillata]
	C10235_sense	0.00242009	10.2864	SE_U26550	blood coagulation; sulfate assimilation; bone development;		sulfate adenylyltransferase (ATP) activity; ATP binding; adenylylsulfate kinase activity;	gi|156402905|ref|XP_001639830.1| predicted protein [Nematostella vectensis] gi|156226961|gb|EDO47767.1| predicted protein [Nematostella vectensis]
	C16274	0.0250752	10.0098	SE_U21313	regulation of cellular process;	spindle; cytoplasmic part;	protein binding;	gi|224092691|ref|XP_002188416.1| PREDICTED: calmodulin 3 (phosphorylase kinase, delta) [Taeniopygia guttata]
	C13763	0.0384063	9.60992	SE_U10062				gi|189236506|ref|XP_001816009.1| PREDICTED: similar to AGAP002006-PA [Tribolium castaneum] gi|270005999|gb|EFA02447.1| hypothetical protein TcasGA2_TC008134 [Tribolium castaneum]
	C3804_anti	0.000629696	9.45386	SE_U52446			catalytic activity;	gi|171740897|gb|ACB54943.1| lipase [Helicoverpa armigera]
	C1260	0.00652996	8.88522	SE_U12038				gi|270010290|gb|EFA06738.1| hypothetical protein TcasGA2_TC009671 [Tribolium castaneum]
	C14388	0.000593605	8.74966	SE_U23518				gi|118794610|ref|XP_001238514.1| AGAP001505-PA [Anopheles gambiae str. PEST] gi|116116377|gb|EAU75684.1| AGAP001505-PA [Anopheles gambiae str. PEST]
	C3256	0.00237941	8.57011	SE_U48383				gi|116780369|gb|ABK21653.1| unknown [Picea sitchensis]
	C12430	0.000396255	8.51243	SE_U25610				gi|270009630|gb|EFA06078.1| hypothetical protein TcasGA2_TC008914 [Tribolium castaneum]
	C820	0.00261336	8.49471	SE_U17862				gi|116780369|gb|ABK21653.1| unknown [Picea sitchensis]
	C9923	0.0473401	8.27942	SE_U24520	cellular component movement; single fertilization;	axonemal dynein complex;	microtubule motor activity;	gi|91091812|ref|XP_971072.1| PREDICTED: similar to axonemal inner arm dynein light chain [Tribolium castaneum] gi|270000829|gb|EEZ97276.1| hypothetical protein TcasGA2_TC011080 [Tribolium castaneum]
	C9678	0.0168963	8.26656	SE_U04034		lipid particle; membrane;	iron ion binding;	gi|164448654|ref|NP_001106739.1| cytochrome b5 [Bombyx mori] gi|95102684|gb|ABF51280.1| cytochrome b5 [Bombyx mori]
	C18109	0.0349516	8.08186	SE_U00422	metabolic process;		catalytic activity;	gi|225425844|ref|XP_002265545.1| PREDICTED: hypothetical protein [Vitis vinifera] gi|270240344|emb|CBI27575.1| unnamed protein product [Vitis vinifera]
	C681	0.00963274	7.96484	SE_U24406	protein amino acid dephosphorylation;		protein tyrosine phosphatase activity; protein tyrosine/serine/threonine phosphatase activity;	gi|158296121|ref|XP_316620.3| AGAP006593-PA [Anopheles gambiae str. PEST] gi|157016361|gb|EAA11667.3| AGAP006593-PA [Anopheles gambiae str. PEST]
	C6523	0.00275477	7.90052	SE_U19646			binding;	gi|270015520|gb|EFA11968.1| hypothetical protein TcasGA2_TC004049 [Tribolium castaneum]
	C16600	0.0448904	7.78204	SE_U19403			homocysteine S-methyltransferase activity;	gi|114052514|ref|NP_001040249.1| homocysteine S-methyltransferase [Bombyx mori] gi|87248513|gb|ABD36309.1| homocysteine S-methyltransferase [Bombyx mori]
	C7321	0.00401754	7.75966	SE_U23924	response to stress;		ATP binding;	gi|21311271|gb|AAM46634.1|AF416608_1 cytoplasmic heat shock protein 70 [Ostrea edulis]
	C18775_anti	0.00018488	7.71162	SE_U21015	metabolic process;	mitochondrial nucleoid; mitochondrial alpha-ketoglutarate dehydrogenase complex;	transferase activity, transferring acyl groups other than amino-acyl groups; cofactor binding;	gi|281339091|gb|EFB14675.1| hypothetical protein PANDA_009610 [Ailuropoda melanoleuca]
	C14957	0.0459035	7.40758	SE_U28330	response to heat;	ribosome;		gi|148743498|gb|ABC68342.2| heat shock protein hsp20.8 [Sesamia nonagrioides]
	C11765	0.00433016	7.4043	SE_U25751				gi|270015743|gb|EFA12191.1| hypothetical protein TcasGA2_TC004344 [Tribolium castaneum]
	C6188	0.00101762	7.31309	SE_U01011				gi|170052636|ref|XP_001862312.1| conserved hypothetical protein [Culex quinquefasciatus] gi|167873467|gb|EDS36850.1| conserved hypothetical protein [Culex quinquefasciatus]
	C7085_anti	0.000297891	7.13918	SE_U21618			kinase activity;	gi|260837380|ref|XP_002613682.1| hypothetical protein BRAFLDRAFT_107090 [Branchiostoma floridae] gi|229299070|gb|EEN69691.1| hypothetical protein BRAFLDRAFT_107090 [Branchiostoma floridae]
	C2462	0.0274547	7.07391	SE_U22955	dendrite morphogenesis; microtubule-based movement; mushroom body development;	cytoplasm; dynein complex; microtubule;	motor activity; ATPase activity, coupled;	gi|110764754|ref|XP_001120569.1| PREDICTED: similar to roadblock CG10751-PA [Apis mellifera]
	C6721	0.00134959	7.03777	SE_U07411	feeding behavior; thermotaxis; transmembrane transport; ion transport; sensory perception of pain;	integral to membrane;	receptor activity; ion channel activity;	gi|193652403|ref|XP_001950177.1| PREDICTED: similar to GA13986-PA [Acyrthosiphon pisum]
	C6640	0.000794154	7.01969	SE_U09348	glycine catabolic process;	lipid particle; glycine cleavage complex;	transferase activity;	gi|189238264|ref|XP_974499.2| PREDICTED: similar to chloride channel protein 2 [Tribolium castaneum]
	C388_sense	0.0085484	6.8702	SE_U09541	transport;	membrane;		gi|158294548|ref|XP_315672.4| AGAP005653-PA [Anopheles gambiae str. PEST] gi|157015614|gb|EAA11727.4| AGAP005653-PA [Anopheles gambiae str. PEST]
	C658	0.000878586	6.86224	SE_U20772				gi|158295039|ref|XP_001688756.1| AGAP005941-PA [Anopheles gambiae str. PEST] gi|157015846|gb|EDO63762.1| AGAP005941-PA [Anopheles gambiae str. PEST]
	C19469	0.000155105	6.84807	SE_U60034			zinc ion binding; nucleic acid binding;	gi|223268544|emb|CAX36784.1| hypothetical protein [Papilio dardanus]
	C13596_sense	0.0132678	6.62517	SE_U19448	transport;			gi|157674461|gb|ABV60326.1| putative sugar transporter [Lutzomyia longipalpis]
	C5951	0.00834619	6.61054	SE_U07124				gi|242004536|ref|XP_002423139.1| conserved hypothetical protein [Pediculus humanus corporis] gi|212506085|gb|EEB10401.1| conserved hypothetical protein [Pediculus humanus corporis]
	C19470	0.000262608	6.49915	SE_U00508	negative regulation of cellular process;	intracellular organelle part; Golgi apparatus; nucleus;	protein binding;	gi|110763024|ref|XP_001123003.1| PREDICTED: similar to leucine-rich protein [Apis mellifera]
	C2290	0.0326663	6.45692	SE_U19403			homocysteine S-methyltransferase activity;	gi|114052514|ref|NP_001040249.1| homocysteine S-methyltransferase [Bombyx mori] gi|87248513|gb|ABD36309.1| homocysteine S-methyltransferase [Bombyx mori]
	C14661	0.00521112	6.42335	SE_U04034		lipid particle; membrane;	iron ion binding;	gi|164448654|ref|NP_001106739.1| cytochrome b5 [Bombyx mori] gi|95102684|gb|ABF51280.1| cytochrome b5 [Bombyx mori]
	C10567	0.0253569	6.40722	SE_U27261	female meiosis sister chromatid cohesion; male meiosis I; spermatogenesis;		crossover junction endodeoxyribonuclease activity;	gi|72085537|ref|XP_788113.1| PREDICTED: similar to RAD51L2/RAD51C protein [Strongylocentrotus purpuratus] gi|115974679|ref|XP_001193914.1| PREDICTED: similar to RAD51L2/RAD51C protein [Strongylocentrotus purpuratus]
	C2032	0.00195706	6.3725	SE_U09348	glycine catabolic process;	lipid particle; glycine cleavage complex;	transferase activity;	gi|189238264|ref|XP_974499.2| PREDICTED: similar to chloride channel protein 2 [Tribolium castaneum]
	C16314	0.00317428	6.372	SE_U12440	aerobic respiration; transport; electron transport chain;	mitochondrial inner membrane; respiratory chain; integral to membrane;	copper ion binding; electron carrier activity; heme binding; cytochrome-c oxidase activity;	gi|262073288|gb|ACY09489.1| cytochrome oxidase subunit 1 [Antheraea polyphemus]
	C12130	0.0014316	6.2662	SE_U16903				gi|193659845|ref|XP_001945501.1| PREDICTED: similar to conserved hypothetical protein [Acyrthosiphon pisum]
	C7280	0.00737732	6.26594	SE_U13511	sex differentiation; regulation of transcription, DNA-dependent; nematode larval development; organ development; positive regulation of growth; response to stress;		binding;	gi|242019384|ref|XP_002430141.1| heat shock transcription factor, putative [Pediculus humanus corporis] gi|212515232|gb|EEB17403.1| heat shock transcription factor, putative [Pediculus humanus corporis]
	C13282	0.00441057	6.16307	SE_U30419			kinase activity; protein binding;	gi|126314043|ref|XP_001376037.1| PREDICTED: similar to NIMA-related kinase 8 [Monodelphis domestica]
	C18826_anti	0.00190425	6.11832	SE_U12236	metal ion transport;		metal ion binding;	gi|112982713|ref|NP_001037685.1| copper chaperone [Bombyx mori] gi|110645049|gb|ABG81361.1| copper chaperone [Bombyx mori]
	C17464	0.0405849	6.11534	SE_U11112	dendrite morphogenesis; microtubule-based movement; mushroom body development;	cytoplasm; dynein complex; microtubule;	motor activity; ATPase activity, coupled;	gi|110764754|ref|XP_001120569.1| PREDICTED: similar to roadblock CG10751-PA [Apis mellifera]
	C20068	0.0130073	5.84189	SE_U06621		intracellular part;		gi|242019690|ref|XP_002430292.1| histone-lysine N-methyltransferase ASHR1, putative [Pediculus humanus corporis] gi|212515407|gb|EEB17554.1| histone-lysine N-methyltransferase ASHR1, putative [Pediculus humanus corporis]
	C5280	0.0117566	5.78969	SE_U09787			calcium ion binding;	gi|160333136|ref|NP_001103794.1| calcyphosphine [Bombyx mori] gi|95102738|gb|ABF51310.1| calcyphosphine isoform 1 [Bombyx mori]
	C20284	0.00489417	5.72987	SE_U06455			phosphatase activity;	gi|34880952|ref|XP_341157.1| PREDICTED: similar to dual specificity phosphatase 23 [Rattus norvegicus]
	C17610	6.19185e-05	5.68951	SE_U05619				gi|157132175|ref|XP_001662499.1| lipase 1 precursor [Aedes aegypti] gi|108871266|gb|EAT35491.1| lipase 1 precursor [Aedes aegypti]
	C14438	0.000240897	5.68732	SE_U19889				gi|242007074|ref|XP_002424367.1| conserved hypothetical protein [Pediculus humanus corporis] gi|212507767|gb|EEB11629.1| conserved hypothetical protein [Pediculus humanus corporis]
	C781	0.0116092	5.53358	SE_U22097	arginine biosynthetic process; urea cycle;	mitochondrion;	ATP binding; argininosuccinate synthase activity;	gi|91091728|ref|XP_967315.1| PREDICTED: similar to argininosuccinate synthetase [Tribolium castaneum] gi|270001069|gb|EEZ97516.1| hypothetical protein TcasGA2_TC011361 [Tribolium castaneum]
	C6391	0.00711722	5.52266	SE_U21356				gi|156368703|ref|XP_001627832.1| predicted protein [Nematostella vectensis] gi|156214792|gb|EDO35769.1| predicted protein [Nematostella vectensis]
	C18273_anti	0.0320022	5.4188	SE_U07543				gi|223671186|tpd|FAA00545.1| TPA: putative cuticle protein [Bombyx mori]
	C3345_anti	0.0326079	5.36356	SE_U07543				gi|223671186|tpd|FAA00545.1| TPA: putative cuticle protein [Bombyx mori]
	C17012	0.0233212	5.33794	SE_U21248				gi|109127201|ref|XP_001118630.1| PREDICTED: similar to SPRY domain-containing SOCS box protein SSB-3 [Macaca mulatta]
	C18155	0.0166257	5.26387	SE_U58003				gi|195430668|ref|XP_002063376.1| GK21425 [Drosophila willistoni] gi|194159461|gb|EDW74362.1| GK21425 [Drosophila willistoni]
	C5732	0.00203242	5.26038	SE_U15683		mitochondrion;	metal ion binding; catalytic activity;	gi|160333413|ref|NP_001103763.1| fumarylacetoacetase [Bombyx mori] gi|87248327|gb|ABD36216.1| fumarylacetoacetate hydrolase isoform A [Bombyx mori]
	C19003_sense	0.0322668	5.25632	SE_U14524			methyltransferase activity;	gi|91083213|ref|XP_966501.1| PREDICTED: similar to homocysteine S-methyltransferase isoform 1 [Tribolium castaneum] gi|270006942|gb|EFA03390.1| hypothetical protein TcasGA2_TC013376 [Tribolium castaneum]
	C13471	0.046274	5.22537	SE_U19616				gi|242007758|ref|XP_002424691.1| hypothetical protein, conserved [Pediculus humanus corporis] gi|212508184|gb|EEB11953.1| hypothetical protein, conserved [Pediculus humanus corporis]
	C10010	0.00202384	5.22348	SE_U09135				gi|242018155|ref|XP_002429546.1| hypothetical protein Phum_PHUM438750 [Pediculus humanus corporis] gi|212514494|gb|EEB16808.1| hypothetical protein Phum_PHUM438750 [Pediculus humanus corporis]
	C17759	0.0144784	5.11309	SE_U55411				gi|91083531|ref|XP_973193.1| PREDICTED: similar to predicted protein [Tribolium castaneum] gi|270010851|gb|EFA07299.1| hypothetical protein TcasGA2_TC014539 [Tribolium castaneum]
	C17332	0.0336535	5.0854	SE_U14524			methyltransferase activity;	gi|91083213|ref|XP_966501.1| PREDICTED: similar to homocysteine S-methyltransferase isoform 1 [Tribolium castaneum] gi|270006942|gb|EFA03390.1| hypothetical protein TcasGA2_TC013376 [Tribolium castaneum]
	C67	0.0471894	5.03291	SE_U50732				gi|383931982|gb JQ619215.1| REPAT33 [Spodoptera exigua]
	C17396	0.00223817	4.97197	SE_U21678	ion transport;	integral to membrane;	receptor activity; extracellular ligand-gated ion channel activity;	gi|158186764|ref|NP_001103399.1| nicotinic acetylcholine receptor subunit alpha 9 [Bombyx mori] gi|157367310|gb|ABV45523.1| nicotinic acetylcholine receptor subunit alpha 9 [Bombyx mori]
	C116	0.0224435	4.92996	SE_U10544	oxidation reduction;		oxidoreductase activity;	gi|4753912|emb|CAB41997.1| 3-dehydroecdysone 3beta-reductase [Spodoptera littoralis]
	C5553	0.00141395	4.92473	SE_U19990				gi|221119676|ref|XP_002155414.1| PREDICTED: similar to ORF2-encoded protein, partial [Hydra magnipapillata]
	C18636_anti	0.00650191	4.87957	SE_U19048			peptidase activity;	gi|56462302|gb|AAV91434.1| serine protease 3 [Lonomia obliqua]
	C16127	0.0213525	4.84769	SE_U12748				gi|272979598|gb|ACZ97415.1| cytochrome P450 CYP333B8 [Zygaena filipendulae]
	C6687	0.00105923	4.77566	SE_U12662				gi|170070131|ref|XP_001869475.1| pancreatic triacylglycerol lipase [Culex quinquefasciatus] gi|167866044|gb|EDS29427.1| pancreatic triacylglycerol lipase [Culex quinquefasciatus]
	C10666	0.00123108	4.7627	SE_U27966	proteolysis;		metallocarboxypeptidase activity; zinc ion binding;	gi|224924536|gb|ACN69214.1| caboxypeptidase 4 [Mamestra configurata]
	C13428_anti	0.00569778	4.75634	SE_U19596				gi|170056648|ref|XP_001864125.1| heat shock protein 67B2 [Culex quinquefasciatus] gi|167876222|gb|EDS39605.1| heat shock protein 67B2 [Culex quinquefasciatus]
	C4857_sense	0.00120816	4.72273	SE_U09600	cellular process;		protein kinase activity; nucleotide binding;	gi|242016558|ref|XP_002428853.1| cAMP-dependent protein kinase catalytic subunit, putative [Pediculus humanus corporis] gi|212513589|gb|EEB16115.1| cAMP-dependent protein kinase catalytic subunit, putative [Pediculus humanus corporis]
	C569_anti	0.00431791	4.64797	SE_U10879		membrane;	fucosyltransferase activity;	gi|195482439|ref|XP_002102047.1| GE15255 [Drosophila yakuba] gi|194189571|gb|EDX03155.1| GE15255 [Drosophila yakuba]
	C15895	0.00214315	4.59663	SE_U16481				gi|6560653|gb|AAF16704.1|AF117582_1 calcyphosine-like protein [Manduca sexta]
	C2792	0.0219239	4.57128	SE_U27261	female meiosis sister chromatid cohesion; male meiosis I; spermatogenesis;		crossover junction endodeoxyribonuclease activity;	gi|72085537|ref|XP_788113.1| PREDICTED: similar to RAD51L2/RAD51C protein [Strongylocentrotus purpuratus] gi|115974679|ref|XP_001193914.1| PREDICTED: similar to RAD51L2/RAD51C protein [Strongylocentrotus purpuratus]
	C5483_sense	0.00620296	4.55922	SE_U25065	Nebenkern assembly; axon transport of mitochondrion; sperm mitochondrion organization; mitochondrion distribution;	mitochondrion;	protein binding;	gi|270013061|gb|EFA09509.1| hypothetical protein TcasGA2_TC011611 [Tribolium castaneum]
	C3035	0.00651551	4.54913	SE_U22074				gi|156968297|gb|ABU98620.1| unknown [Helicoverpa armigera]
	C16850	0.00338787	4.51931	SE_U09348	glycine catabolic process;	lipid particle; glycine cleavage complex;	transferase activity;	gi|189238264|ref|XP_974499.2| PREDICTED: similar to chloride channel protein 2 [Tribolium castaneum]
	C6371	0.0146025	4.4436	SE_U39516			metal ion binding;	gi|272979598|gb|ACZ97415.1| cytochrome P450 CYP333B8 [Zygaena filipendulae]
	C14434	0.0389452	4.4302	SE_U16518				gi|170070516|ref|XP_001869607.1| monocarboxylate transporter [Culex quinquefasciatus] gi|167866410|gb|EDS29793.1| monocarboxylate transporter [Culex quinquefasciatus]
	C3930	0.0265324	4.41959	SE_U24582				gi|157132282|ref|XP_001662538.1| hypothetical protein AaeL_AAEL012387 [Aedes aegypti] gi|108871218|gb|EAT35443.1| conserved hypothetical protein [Aedes aegypti]
	C4345	0.00049491	4.4029	SE_U10210	microtubule cytoskeleton organization;	microtubule;		gi|112983630|ref|NP_001036873.1| testis specific tektin [Bombyx mori] gi|13359380|dbj|BAB33388.1| testis specific tektin [Bombyx mori]
	C16108	0.0127703	4.34789	SE_U12233	microtubule-based process;	microtubule cytoskeleton; protein complex; cytoskeletal part;		gi|195173403|ref|XP_002027481.1| GL15298 [Drosophila persimilis] gi|198473112|ref|XP_001356175.2| GA18416 [Drosophila pseudoobscura pseudoobscura] gi|194113341|gb|EDW35384.1| GL15298 [Drosophila persimilis] gi|198139306|gb|EAL33235.2| GA18416 [Drosophila
	C13596_anti	0.0325277	4.3435	SE_U19448	transport;			gi|157674461|gb|ABV60326.1| putative sugar transporter [Lutzomyia longipalpis]
	C2058	0.0392738	4.33941	SE_U18795	oxidation reduction;		heme binding; monooxygenase activity; electron carrier activity;	gi|21552589|gb|AAM54724.1| cytochrome P450 monooxygenase CYP321A1 [Helicoverpa zea]
	C2370	0.0267051	4.33265	SE_U02460	amino acid transport; transmembrane transport;	integral to membrane;	amino acid transmembrane transporter activity;	gi|270003913|gb|EFA00361.1| hypothetical protein TcasGA2_TC003203 [Tribolium castaneum]
	C6174	0.0281477	4.25281	SE_U25821	response to stress;		ATP binding;	gi|256862212|gb|ACV32640.1| heat shock protein 70 [Helicoverpa zea]
	C13693	0.015382	4.22114	SE_U21021				gi|189239749|ref|XP_001810176.1| PREDICTED: similar to conserved hypothetical protein [Tribolium castaneum] gi|270011294|gb|EFA07742.1| hypothetical protein TcasGA2_TC002222 [Tribolium castaneum]
	C16751	0.000634081	4.21262	SE_U20080				gi|270010864|gb|EFA07312.1| hypothetical protein TcasGA2_TC015905 [Tribolium castaneum]
	C19855	0.0387049	4.20037	SE_U25821	response to stress;		ATP binding;	gi|256862212|gb|ACV32640.1| heat shock protein 70 [Helicoverpa zea]
	C6133_sense	0.00273983	4.18893	SE_U24164				gi|66521047|ref|XP_396250.2| PREDICTED: similar to CG1213-PA, isoform A isoform 1, partial [Apis mellifera]
	C18890_anti	0.0280739	4.18601	SE_U23687	protein modification process;	cytoplasm; nucleolus; MLL1 complex;	protein binding;	gi|242004688|ref|XP_002423211.1| Microspherule protein, putative [Pediculus humanus corporis] gi|212506182|gb|EEB10473.1| Microspherule protein, putative [Pediculus humanus corporis]
	C2922	0.00151986	4.17181	SE_U18098	translation;	mitochondrial large ribosomal subunit;	structural constituent of ribosome; nucleotide binding;	gi|87248357|gb|ABD36231.1| ribosomal protein L23 [Bombyx mori]
	C15525	0.0385706	4.16119	SE_U25426	cell proliferation; purine ribonucleoside monophosphate biosynthetic process; hemocyte differentiation;	extracellular space;	adenosine deaminase activity;	gi|157412314|ref|NP_001098698.1| adenosine deaminase related growth factor [Bombyx mori] gi|152061156|dbj|BAF73622.1| adenosine deaminase related growth factor [Bombyx mori]
	C7588	0.00237604	4.14146	SE_U14359				gi|156551145|ref|XP_001604073.1| PREDICTED: similar to RIKEN cDNA 4930418G15 [Nasonia vitripennis]
	C17518	0.0013288	4.13601	SE_U22149	carbohydrate metabolic process;		alpha-amylase activity; cation binding;	gi|33151028|gb|AAP97393.1| alpha-amylase 2 [Diatraea saccharalis]
	C15828	0.0128858	4.10863	SE_U22687				gi|195341203|ref|XP_002037200.1| GM12789 [Drosophila sechellia] gi|195503281|ref|XP_002098586.1| GE23855 [Drosophila yakuba] gi|195574751|ref|XP_002105347.1| GD21439 [Drosophila simulans] gi|194131316|gb|EDW53359.1| GM12789 [Drosophila sechellia] gi|19418
	C13899	0.00982158	4.10509	SE_U07150			isomerase activity;	gi|160333413|ref|NP_001103763.1| fumarylacetoacetase [Bombyx mori] gi|87248327|gb|ABD36216.1| fumarylacetoacetate hydrolase isoform A [Bombyx mori]
	C5429	0.0104968	4.05426	SE_U09252			hydrolase activity;	gi|218505911|gb|ACK77613.1| FI09240p [Drosophila melanogaster]
	C8080	0.0339993	4.04239	SE_U40896			glutathione transferase activity;	gi|32188132|gb|AAP75790.1| glutathione S-transferase [Helicoverpa armigera]
	C17500	0.0463869	4.02308	SE_U21175	oxidation reduction;		heme binding; monooxygenase activity; electron carrier activity;	gi|21552589|gb|AAM54724.1| cytochrome P450 monooxygenase CYP321A1 [Helicoverpa zea]
	C1985	0.00588627	4.01486	SE_U34318				gi|195430668|ref|XP_002063376.1| GK21425 [Drosophila willistoni] gi|194159461|gb|EDW74362.1| GK21425 [Drosophila willistoni]
	C8772	0.0318604	4.01315	SE_U18778				gi|270012054|gb|EFA08502.1| hypothetical protein TcasGA2_TC006154 [Tribolium castaneum]
	C5326_sense	0.00213407	4.01196	SE_U08927				gi|157129558|ref|XP_001661724.1| hypothetical protein AaeL_AAEL011526 [Aedes aegypti] gi|108872159|gb|EAT36384.1| conserved hypothetical protein [Aedes aegypti]
	C6450	0.00178669	4.00344	SE_U01314				gi|157123534|ref|XP_001660190.1| niemann-pick C1 [Aedes aegypti] gi|108874358|gb|EAT38583.1| niemann-pick C1 [Aedes aegypti]
	C8248	0.0299499	3.98359	SE_U16534			catalytic activity;	gi|238835131|gb|ACR61289.1| female reproductive tract protease GLEANR_897 [Drosophila arizonae] gi|238835197|gb|ACR61322.1| female reproductive tract protease arizonae-2 [Drosophila arizonae]
	C5180	0.000828504	3.98132	SE_U07107				gi|58385944|ref|XP_314330.2| AGAP004861-PA [Anopheles gambiae str. PEST] gi|55240277|gb|EAA09730.2| AGAP004861-PA [Anopheles gambiae str. PEST]
	C14265	0.0341986	3.94486	SE_U15842		lipid particle; cytosol;	pyruvate kinase activity;	gi|195053328|ref|XP_001993578.1| GH20329 [Drosophila grimshawi] gi|193895448|gb|EDV94314.1| GH20329 [Drosophila grimshawi]
	C13658	0.0146714	3.91428	SE_U14528				gi|7862150|gb|AAF70499.1|AF255341_1 3-dehydroecdysone 3alpha-reductase [Spodoptera littoralis]
	C6981_sense	0.0108373	3.91041	SE_U15393				gi|114051139|ref|NP_001040394.1| vacuolar protein sorting 37B [Bombyx mori] gi|95102730|gb|ABF51306.1| vacuolar protein sorting 37B [Bombyx mori]
	C17747	0.000211856	3.85446	SE_U09974				gi|72065606|ref|XP_797150.1| PREDICTED: similar to Gene trap locus 3 [Strongylocentrotus purpuratus] gi|115748397|ref|XP_001176261.1| PREDICTED: similar to Gene trap locus 3 [Strongylocentrotus purpuratus]
	C16993	0.00384325	3.80857	SE_U22097	arginine biosynthetic process; urea cycle;	mitochondrion;	ATP binding; argininosuccinate synthase activity;	gi|91091728|ref|XP_967315.1| PREDICTED: similar to argininosuccinate synthetase [Tribolium castaneum] gi|270001069|gb|EEZ97516.1| hypothetical protein TcasGA2_TC011361 [Tribolium castaneum]
	C16793	0.00452017	3.79627	SE_U21678	ion transport;	integral to membrane;	receptor activity; extracellular ligand-gated ion channel activity;	gi|158186764|ref|NP_001103399.1| nicotinic acetylcholine receptor subunit alpha 9 [Bombyx mori] gi|157367310|gb|ABV45523.1| nicotinic acetylcholine receptor subunit alpha 9 [Bombyx mori]
	C642	0.0398116	3.75301	SE_U13458				gi|195473423|ref|XP_002088993.1| GE18879 [Drosophila yakuba] gi|194175094|gb|EDW88705.1| GE18879 [Drosophila yakuba]
	C1159	0.00252508	3.74747	SE_U10644		cytosol; nucleus;	protein kinase binding;	gi|151301117|ref|NP_001093085.1| Prpk-binding protein [Bombyx mori] gi|87248569|gb|ABD36337.1| Prpk-binding protein [Bombyx mori]
	C18551	0.0293066	3.70909	SE_U13458				gi|195473423|ref|XP_002088993.1| GE18879 [Drosophila yakuba] gi|194175094|gb|EDW88705.1| GE18879 [Drosophila yakuba]
	C6605	0.00196952	3.70044	SE_U17593				gi|115916091|ref|XP_001198200.1| PREDICTED: similar to protein F28E10.3 [imported] - Caenorhabditis elegans [Strongylocentrotus purpuratus] gi|115974535|ref|XP_001187905.1| PREDICTED: similar to protein F28E10.3 [imported] - Caenorhabditis elegans [Strong
	C19930_anti	0.0171021	3.69935	SE_U10428				gi|270001489|gb|EEZ97936.1| hypothetical protein TcasGA2_TC000324 [Tribolium castaneum]
	C5731	0.00256162	3.69493	SE_U16084			transferase activity;	gi|157113975|ref|XP_001657923.1| phosphatidyltransferase [Aedes aegypti] gi|108877475|gb|EAT41700.1| phosphatidyltransferase [Aedes aegypti]
	C7031_sense	0.00780056	3.67907	SE_U08142	pyruvate biosynthetic process; glyoxylate metabolic process; protein targeting to peroxisome; glycine biosynthetic process, by transamination of glyoxylate; response to glucocorticoid stimulus; response to cAMP;	peroxisome; mitochondrial matrix;	alanine-glyoxylate transaminase activity; amino acid binding; protein homodimerization activity; pyridoxal phosphate binding;	gi|91090758|ref|XP_968627.1| PREDICTED: similar to serine-pyruvate aminotransferase, mitochondrial [Tribolium castaneum] gi|270013276|gb|EFA09724.1| hypothetical protein TcasGA2_TC011857 [Tribolium castaneum]
	C3347_sense	0.000597487	3.6786	SE_U12899	ion transport;	mitochondrial inner membrane; proton-transporting ATP synthase complex; lipid particle;		gi|114051097|ref|NP_001040398.1| H+ transporting ATP synthase subunit g [Bombyx mori] gi|95102750|gb|ABF51316.1| H+ transporting ATP synthase subunit g [Bombyx mori]
	C13799_sense	0.047166	3.59839	SE_U12913				gi|169234678|ref|NP_001108460.1| glutathione S-transferase 9 [Bombyx mori] gi|154000792|gb|ABS56977.1| glutathione S-transferase 9 [Bombyx mori]
	C18153_anti	0.00800677	3.59109	SE_U25750				gi|270002510|gb|EEZ98957.1| hypothetical protein TcasGA2_TC004811 [Tribolium castaneum]
	C3687	0.00873128	3.5738	SE_U15602				gi|84800|pir||S08404 hypothetical protein 1 - silkworm transposon mag
	C18255_sense	0.00718236	3.53684	SE_U18865				gi|229487379|emb|CAY54146.1| unnamed protein product [Heliconius melpomene]
	C18630	0.0308264	3.52064	SE_U15852	response to stress;		ATP binding;	gi|125535351|gb|EAY81899.1| hypothetical protein OsI_37065 [Oryza sativa Indica Group]
	C6030_sense	0.0180322	3.49312	SE_U09687	antifungal humoral response;	extracellular region;	calcium channel inhibitor activity;	gi|156891151|gb|ABU96713.1| diapausin precursor [Spodoptera litura]
	C18523_anti	0.0114001	3.49064	SE_U21105				gi|254582593|ref|XP_002499028.1| ZYRO0E01870p [Zygosaccharomyces rouxii] gi|238942602|emb|CAR30773.1| ZYRO0E01870p [Zygosaccharomyces rouxii]
	C4705	0.0400062	3.47111	SE_U14988				gi|189236096|ref|XP_973523.2| PREDICTED: similar to tubulin-specific chaperone e [Tribolium castaneum] gi|270005619|gb|EFA02067.1| hypothetical protein TcasGA2_TC007700 [Tribolium castaneum]
	C17237	0.0299224	3.46024	SE_U02460	amino acid transport; transmembrane transport;	integral to membrane;	amino acid transmembrane transporter activity;	gi|270003913|gb|EFA00361.1| hypothetical protein TcasGA2_TC003203 [Tribolium castaneum]
	C14776	0.00454139	3.45788	SE_U21506	mitochondrial DNA replication; transcription from mitochondrial promoter;			gi|91083877|ref|XP_974355.1| PREDICTED: similar to CG5047 CG5047-PA [Tribolium castaneum] gi|270006755|gb|EFA03203.1| hypothetical protein TcasGA2_TC013123 [Tribolium castaneum]
	C3738_sense	0.00674417	3.4526	SE_U20397	RNA splicing; mRNA transport; mRNA processing;	nucleus;	RNA binding;	gi|156891149|gb|ABU96712.1| mago nashi [Spodoptera litura]
	C10904	0.00522576	3.44286	SE_U25878	metabolic process;		oxidoreductase activity; iron ion binding;	gi|272979547|gb|ACZ97412.1| cytochrome P450 CYP304F2 [Zygaena filipendulae]
	C8938	0.0111613	3.44114	SE_U08592			catalytic activity;	gi|194756750|ref|XP_001960638.1| GF11401 [Drosophila ananassae] gi|190621936|gb|EDV37460.1| GF11401 [Drosophila ananassae]
	C16306	0.013599	3.42453	SE_U13470				gi|194740906|ref|XP_001952931.1| GF17518 [Drosophila ananassae] gi|190625990|gb|EDV41514.1| GF17518 [Drosophila ananassae]
	C4782	0.0329355	3.41952	SE_U05250	regulation of gene-specific transcription from RNA polymerase II promoter;	nucleus;	transcription regulator activity;	gi|195572335|ref|XP_002104151.1| GD20810 [Drosophila simulans] gi|194200078|gb|EDX13654.1| GD20810 [Drosophila simulans]
	C16800	0.0175274	3.4163	SE_U14575	oxidation reduction;		NADH dehydrogenase activity;	gi|195470805|ref|XP_002087697.1| GE15071 [Drosophila yakuba] gi|194173798|gb|EDW87409.1| GE15071 [Drosophila yakuba]
	C9224_sense	0.00755089	3.4041	SE_U05908	oxidation reduction; L-phenylalanine catabolic process; tyrosine metabolic process;		homogentisate 1,2-dioxygenase activity;	gi|157136759|ref|XP_001663831.1| homogentisate 1,2-dioxygenase [Aedes aegypti] gi|108869866|gb|EAT34091.1| homogentisate 1,2-dioxygenase [Aedes aegypti]
	C6030_anti	0.0119982	3.35611	SE_U09687	antifungal humoral response;	extracellular region;	calcium channel inhibitor activity;	gi|156891151|gb|ABU96713.1| diapausin precursor [Spodoptera litura]
	C7252	0.0205297	3.33955	SE_U16518				gi|170070516|ref|XP_001869607.1| monocarboxylate transporter [Culex quinquefasciatus] gi|167866410|gb|EDS29793.1| monocarboxylate transporter [Culex quinquefasciatus]
	C16794	0.011391	3.30297	SE_U21678	ion transport;	integral to membrane;	receptor activity; extracellular ligand-gated ion channel activity;	gi|158186764|ref|NP_001103399.1| nicotinic acetylcholine receptor subunit alpha 9 [Bombyx mori] gi|157367310|gb|ABV45523.1| nicotinic acetylcholine receptor subunit alpha 9 [Bombyx mori]
	C1869	0.0424693	3.26144	SE_U13377	lipid metabolic process; small molecule metabolic process;	mitochondrion;	C-acyltransferase activity;	gi|255755668|dbj|BAH96561.1| putative acetyl transferase [Bombyx mori]
	C5979_anti	0.0119109	3.26016	SE_U00030	transcription;		transcription regulator activity; DNA binding; protein binding;	gi|260786903|ref|XP_002588496.1| hypothetical protein BRAFLDRAFT_194472 [Branchiostoma floridae] gi|229273658|gb|EEN44507.1| hypothetical protein BRAFLDRAFT_194472 [Branchiostoma floridae]
	C19799	0.0382421	3.25536	SE_U59905				gi|270016838|gb|EFA13284.1| hypothetical protein TcasGA2_TC010304 [Tribolium castaneum]
	C14015	0.0130429	3.22406	SE_U18140	DNA replication; activation of caspase activity; oxidation reduction; deoxyribonucleoside diphosphate metabolic process;	ribonucleoside-diphosphate reductase complex;	transition metal ion binding; ribonucleoside-diphosphate reductase activity;	gi|170032272|ref|XP_001844006.1| ribonucleoside-diphosphate reductase small chain [Culex quinquefasciatus] gi|167872122|gb|EDS35505.1| ribonucleoside-diphosphate reductase small chain [Culex quinquefasciatus]
	C2827	0.00167077	3.22282	SE_U14341	NAD biosynthetic process; tryptophan catabolic process;	cytoplasm;	kynureninase activity; pyridoxal phosphate binding;	gi|218436702|dbj|BAH03384.1| kynureninase [Bombyx mori]
	C11579	0.00291028	3.20627	SE_U10248	metabolic process;		L-threonine ammonia-lyase activity; pyridoxal phosphate binding; amino acid binding;	gi|194741936|ref|XP_001953465.1| GF17208 [Drosophila ananassae] gi|190626502|gb|EDV42026.1| GF17208 [Drosophila ananassae]
	C16780_sense	0.0260969	3.20425	SE_U18584				gi|157106472|ref|XP_001649339.1| hypothetical protein AaeL_AAEL004521 [Aedes aegypti] gi|94468976|gb|ABF18337.1| unknown protein [Aedes aegypti] gi|108879859|gb|EAT44084.1| conserved hypothetical protein [Aedes aegypti]
	C4960	0.00913677	3.20052	SE_U14341	NAD biosynthetic process; tryptophan catabolic process;	cytoplasm;	kynureninase activity; pyridoxal phosphate binding;	gi|218436702|dbj|BAH03384.1| kynureninase [Bombyx mori]
	C2161	0.0344979	3.20021	SE_U09628	transmembrane transport; regulation of transcription from RNA polymerase II promoter; negative regulation of transcription; developmental process; positive regulation of transcription;	transcription factor complex; nuclear speck;	zinc ion binding; transcription activator activity; transcription factor activity;	gi|156544066|ref|XP_001605160.1| PREDICTED: similar to zinc finger protein [Nasonia vitripennis]
	C7131	0.00180973	3.199	SE_U22699	dsRNA transport;		peptidase activity;	gi|91079450|ref|XP_969249.1| PREDICTED: similar to salivary/fat body serine carboxypeptidase [Tribolium castaneum] gi|270016070|gb|EFA12518.1| hypothetical protein TcasGA2_TC002692 [Tribolium castaneum]
	C16639_anti	0.00590508	3.19852	SE_U19969			serine-type peptidase activity;	gi|56462302|gb|AAV91434.1| serine protease 3 [Lonomia obliqua]
	C19734	0.0206232	3.19679	SE_U13086				gi|91076494|ref|XP_972946.1| PREDICTED: similar to Protein CREG1 precursor (Cellular repressor of E1A-stimulated genes 1) [Tribolium castaneum] gi|270002600|gb|EEZ99047.1| hypothetical protein TcasGA2_TC004921 [Tribolium castaneum]
	C2629	0.0239645	3.18329	SE_U16497			hydrolase activity;	gi|62002225|gb|AAX58712.1| pheromone-degrading enzyme 2 [Antheraea polyphemus]
	C14922	0.00178797	3.17555	SE_U21561	translation;	ribosome;	structural constituent of ribosome; rRNA binding;	gi|268306408|gb|ACY95325.1| ribosomal protein S4 [Manduca sexta]
	C17863	0.0418339	3.15149	SE_U24139				gi|170062031|ref|XP_001866492.1| decaprenyl-diphosphate synthase subunit 2 [Culex quinquefasciatus] gi|167880063|gb|EDS43446.1| decaprenyl-diphosphate synthase subunit 2 [Culex quinquefasciatus]
	C4417_sense	0.0108402	3.13278	SE_U16261			ligase activity;	gi|242012761|ref|XP_002427096.1| alanyl-tRNA synthetase, putative [Pediculus humanus corporis] gi|212511354|gb|EEB14358.1| alanyl-tRNA synthetase, putative [Pediculus humanus corporis]
	C9576	0.00823178	3.12122	SE_U15228				gi|270015858|gb|EFA12306.1| hypothetical protein TcasGA2_TC016101 [Tribolium castaneum]
	C5063	0.0114034	3.10621	SE_U18865				gi|229487379|emb|CAY54146.1| unnamed protein product [Heliconius melpomene]
	C9795	0.0177851	3.10423	SE_U56850				gi|183979221|dbj|BAG30771.1| sparc [Papilio xuthus]
	C19422	0.0271257	3.07585	SE_U35344				gi|242021065|ref|XP_002430967.1| membrane-associated protein, putative [Pediculus humanus corporis] gi|212516187|gb|EEB18229.1| membrane-associated protein, putative [Pediculus humanus corporis]
	C4546_anti	0.000990127	3.0705	SE_U12650				gi|116782397|gb|ABK22491.1| unknown [Picea sitchensis]
	C20180	0.0105261	3.04676	SE_U20100				gi|158290846|ref|XP_312398.4| AGAP002541-PA [Anopheles gambiae str. PEST] gi|157018094|gb|EAA44919.4| AGAP002541-PA [Anopheles gambiae str. PEST]
	C18304	0.00278217	3.04538	SE_U20947	proteolysis;		tripeptidyl-peptidase activity;	gi|91091270|ref|XP_969358.1| PREDICTED: similar to Sb:cb283 protein [Tribolium castaneum] gi|270014120|gb|EFA10568.1| hypothetical protein TcasGA2_TC012824 [Tribolium castaneum]
	C7331	0.0494157	2.99288	SE_U24389	negative regulation of transcription factor activity; regulation of transcription from RNA polymerase II promoter; natural killer cell mediated cytotoxicity; B cell differentiation; enucleate erythrocyte differentiation; mRNA metabolic process; positive r	nucleolus;	transcription activator activity; protein heterodimerization activity; sequence-specific DNA binding; transcription factor activity; double-stranded DNA binding; protein homodimerization activity; transcription factor binding; transcription repressor acti	gi|112982902|ref|NP_001037102.1| ovary C/EBPg transcription factor [Bombyx mori] gi|54401525|gb|AAV34567.1| ovary C/EBPg transcription factor [Bombyx mori]
	C14777	0.044142	2.98482	SE_U09738	cellular process; positive regulation of biological process; growth; multicellular organismal development; anatomical structure morphogenesis;		transferase activity, transferring hexosyl groups; UDP-glycosyltransferase activity;	gi|47156063|gb|AAT11926.1| beta 1,4-N-acetylgalactosaminyltransferase [Trichoplusia ni]
	C20162	0.0196587	2.96307	SE_U60005				gi|270016135|gb|EFA12583.1| hypothetical protein TcasGA2_TC001822 [Tribolium castaneum]
	C18257_anti	0.00348533	2.95791	SE_U11570		mitochondrion;		gi|5020383|gb|AAD38067.1| juvenile hormone esterase binding protein [Manduca sexta]
	C15623	0.00298556	2.9552	SE_U17590				gi|66512263|ref|XP_394671.2| PREDICTED: similar to CG8800-PA [Apis mellifera]
	C12476	0.0257873	2.95246	SE_U08730				gi|158301505|ref|XP_001689316.1| AGAP001885-PA [Anopheles gambiae str. PEST] gi|157012504|gb|EDO63221.1| AGAP001885-PA [Anopheles gambiae str. PEST]
	C16151	0.0223224	2.92742	SE_U10651	microtubule-based process;	Golgi apparatus; axonemal dynein complex; cytoplasmic dynein complex;	protein binding;	gi|156540300|ref|XP_001599206.1| PREDICTED: similar to dynein molecular motor protein light chain 1 [Nasonia vitripennis]
	C910	0.00387723	2.9273	SE_U13576	metabolic process;		binding; catalytic activity;	gi|157129132|ref|XP_001655303.1| alcohol dehydrogenase [Aedes aegypti] gi|157129134|ref|XP_001655304.1| alcohol dehydrogenase [Aedes aegypti] gi|108872344|gb|EAT36569.1| alcohol dehydrogenase [Aedes aegypti] gi|108872345|gb|EAT36570.1| alcohol dehydrogena
	C4623_anti	0.0059185	2.92427	SE_U10159	response to oxidative stress; fatty acid alpha-oxidation; glyoxylate metabolic process;	peroxisome;	(S)-2-hydroxy-acid oxidase activity;	gi|196011862|ref|XP_002115794.1| hypothetical protein TRIADDRAFT_50780 [Trichoplax adhaerens] gi|190581570|gb|EDV21646.1| hypothetical protein TRIADDRAFT_50780 [Trichoplax adhaerens]
	C878_anti	0.00575259	2.91679	SE_U12785				gi|270016838|gb|EFA13284.1| hypothetical protein TcasGA2_TC010304 [Tribolium castaneum]
	C6836_sense	0.0145337	2.9159	SE_U18386	phagocytosis, engulfment;	intracellular organelle;	binding;	gi|91080669|ref|XP_975087.1| PREDICTED: similar to snare protein sec22 [Tribolium castaneum] gi|270005842|gb|EFA02290.1| hypothetical protein TcasGA2_TC007954 [Tribolium castaneum]
	C13555_sense	0.0186646	2.89776	SE_U12394				gi|170573427|ref|XP_001892466.1| hypothetical protein Bm1_04940 [Brugia malayi] gi|158601970|gb|EDP38702.1| hypothetical protein Bm1_04940 [Brugia malayi]
	C13480	0.00686508	2.89236	SE_U09541	transport;	membrane;		gi|158294548|ref|XP_315672.4| AGAP005653-PA [Anopheles gambiae str. PEST] gi|157015614|gb|EAA11727.4| AGAP005653-PA [Anopheles gambiae str. PEST]
	C3837	0.00245708	2.8754	SE_U11817	transmembrane transport;	lipid particle; mitochondrial envelope; integral to membrane;	binding; transmembrane transporter activity;	gi|91084971|ref|XP_972074.1| PREDICTED: similar to tricarboxylate transport protein [Tribolium castaneum] gi|270008543|gb|EFA04991.1| hypothetical protein TcasGA2_TC015070 [Tribolium castaneum]
	C14891	0.000341281	2.86491	SE_U15330				gi|156540552|ref|XP_001601944.1| PREDICTED: similar to pol-like protein [Nasonia vitripennis]
	C7498	0.0168803	2.84299	SE_U19626			binding;	gi|91087345|ref|XP_975608.1| PREDICTED: similar to putative lysosomal glucocerebrosidase [Tribolium castaneum]
	C13778_sense	0.0207609	2.82228	SE_U36447				gi|67513958|dbj|BAD99563.1| cytochrome P450 [Papilio xuthus]
	C4277	0.0203269	2.81454	SE_U09741				gi|270016838|gb|EFA13284.1| hypothetical protein TcasGA2_TC010304 [Tribolium castaneum]
	C3732	0.0330824	2.80509	SE_U18027				gi|157116956|ref|XP_001658668.1| hypothetical protein AaeL_AAEL007792 [Aedes aegypti] gi|108876260|gb|EAT40485.1| conserved hypothetical protein [Aedes aegypti]
	C3645	0.00507196	2.80509	SE_U08783	proteolysis;		serine-type endopeptidase activity;	gi|151199948|gb|ABR88231.1| chymotrypsin-like protease C1 [Heliothis virescens]
	C14890	0.000251359	2.80041	SE_U15330				gi|156540552|ref|XP_001601944.1| PREDICTED: similar to pol-like protein [Nasonia vitripennis]
	C12235	0.00564842	2.79972	SE_U05654				gi|7503389|pir||T29335 hypothetical protein F44E8.1 - Caenorhabditis elegans
	C5064_sense	0.00844506	2.78459	SE_U18865				gi|229487379|emb|CAY54146.1| unnamed protein product [Heliconius melpomene]
	C15121_anti	0.000105868	2.77302	SE_U20127		nucleus;	zinc ion binding;	gi|110756667|ref|XP_001120653.1| PREDICTED: similar to CG31109-PA [Apis mellifera]
	C3747	0.00822412	2.76414	SE_U15998	RNA metabolic process;		RNA binding; ribonuclease H activity;	gi|194853461|ref|XP_001968168.1| GG24650 [Drosophila erecta] gi|190660035|gb|EDV57227.1| GG24650 [Drosophila erecta]
	C11297	0.0050259	2.75346	SE_U04135				gi|270009808|gb|EFA06256.1| hypothetical protein TcasGA2_TC009115 [Tribolium castaneum]
	C14626	0.0472592	2.73389	SE_U20116	cilium axoneme assembly; cilium movement;	cilium; intracellular part;		gi|110756286|ref|XP_001121220.1| PREDICTED: similar to CG31803-PA [Apis mellifera]
	C15412	0.01182	2.7237	SE_U04302				gi|270016838|gb|EFA13284.1| hypothetical protein TcasGA2_TC010304 [Tribolium castaneum]
	C15522	0.0104221	2.71395	SE_U10330				gi|195427657|ref|XP_002061893.1| GK16944 [Drosophila willistoni] gi|194157978|gb|EDW72879.1| GK16944 [Drosophila willistoni]
	C19641	0.012117	2.71165	SE_U60096				gi|134001215|gb|ABO45231.1| reverse transcriptase [Ostrinia nubilalis] gi|134001296|gb|ABO45237.1| reverse transcriptase [Ostrinia nubilalis]
	C1558	0.0150282	2.70707	SE_U21015	metabolic process;	mitochondrial nucleoid; mitochondrial alpha-ketoglutarate dehydrogenase complex;	transferase activity, transferring acyl groups other than amino-acyl groups; cofactor binding;	gi|281339091|gb|EFB14675.1| hypothetical protein PANDA_009610 [Ailuropoda melanoleuca]
	C11428	0.00832841	2.70299	SE_U24253				gi|193577845|ref|XP_001950566.1| PREDICTED: similar to cubilin, partial [Acyrthosiphon pisum]
	C18303	0.012838	2.68527	SE_U12515				gi|189236198|ref|XP_001811749.1| PREDICTED: similar to AGAP007920-PA [Tribolium castaneum]
	C701	0.0266456	2.68142	SE_U14138				gi|268555162|ref|XP_002635569.1| Hypothetical protein CBG20552 [Caenorhabditis briggsae] gi|187023279|emb|CAP37542.1| Hypothetical protein CBG20552 [Caenorhabditis briggsae]
	C19949	0.0189733	2.67162	SE_U10150	mitochondrial electron transport, NADH to ubiquinone;	mitochondrial respiratory chain complex I;	NADH dehydrogenase activity;	gi|153792038|ref|NP_001093287.1| NADH dehydrogenase 1 alpha subcomplex subunit 5 [Bombyx mori] gi|98990261|gb|ABF60226.1| NADH dehydrogenase 1 alpha subcomplex subunit 5 [Bombyx mori]
	C4713	0.00759649	2.64828	SE_U25332	macromolecule metabolic process; primary metabolic process;		nucleic acid binding; hydrolase activity;	gi|7243249|dbj|BAA92689.1| protease and reverse transcriptase-like protein [Bombyx mori]
	C13083	0.00492179	2.64458	SE_U21540	hydrogen peroxide catabolic process; phospholipid catabolic process; bleb assembly; cell redox homeostasis;	cytosol; mitochondrion; nucleus;	glutathione peroxidase activity; phospholipase A2 activity;	gi|157313403|gb|ABV32570.1| 1-Cys peroxiredoxin [Bombyx mori]
	C16034	0.0259732	2.63205	SE_U21699	negative regulation of DNA replication; eggshell chorion gene amplification;	nucleus;	DNA binding;	gi|91088329|ref|XP_970397.1| PREDICTED: similar to geminin [Tribolium castaneum] gi|270012171|gb|EFA08619.1| hypothetical protein TcasGA2_TC006282 [Tribolium castaneum]
	C10302	0.00305831	2.63153	SE_U05618	cellular macromolecule metabolic process; nucleobase, nucleoside, nucleotide and nucleic acid metabolic process;		transferase activity;	gi|54297107|ref|YP_123476.1| hypothetical protein lpp1152 [Legionella pneumophila str. Paris] gi|53750892|emb|CAH12303.1| hypothetical protein [Legionella pneumophila str. Paris]
	C7608	0.00217363	2.61566	SE_U16772				gi|260834029|ref|XP_002612014.1| hypothetical protein BRAFLDRAFT_124789 [Branchiostoma floridae] gi|229297387|gb|EEN68023.1| hypothetical protein BRAFLDRAFT_124789 [Branchiostoma floridae]
	C19720	0.0342658	2.61326	SE_U19342	proteolysis;		serine-type endopeptidase activity;	gi|237700829|gb|ACR15998.1| serine protease 39 [Mamestra configurata]
	C14886_sense	0.00932175	2.60931	SE_U33648	DNA metabolic process;		peptidase activity; nucleic acid binding;	gi|7243249|dbj|BAA92689.1| protease and reverse transcriptase-like protein [Bombyx mori]
	C3490_sense	0.00656348	2.60468	SE_U04161	translation;	small ribosomal subunit;	structural constituent of ribosome; RNA binding;	gi|268306460|gb|ACY95351.1| ribosomal protein S15 [Manduca sexta]
	C17698	0.0152381	2.60344	SE_U15877	branched chain family amino acid biosynthetic process;	mitochondrion;	branched-chain-amino-acid transaminase activity;	gi|183979382|dbj|BAG30743.1| branched-chain-amino-acid transaminase [Papilio xuthus]
	C8173	0.0321599	2.60152	SE_U00262	metabolic process;	lipid particle;	catalytic activity;	gi|156546038|ref|XP_001600199.1| PREDICTED: similar to short-chain dehydrogenase [Nasonia vitripennis]
	C13993	0.00696605	2.59714	SE_U20995	NAD biosynthetic process; tryptophan catabolic process;	cytoplasm;	kynureninase activity; pyridoxal phosphate binding;	gi|218436702|dbj|BAH03384.1| kynureninase [Bombyx mori]
	C16190	0.049273	2.59079	SE_U22149	carbohydrate metabolic process;		alpha-amylase activity; cation binding;	gi|33151028|gb|AAP97393.1| alpha-amylase 2 [Diatraea saccharalis]
	C18523_sense	0.00169401	2.57709	SE_U21105				gi|254582593|ref|XP_002499028.1| ZYRO0E01870p [Zygosaccharomyces rouxii] gi|238942602|emb|CAR30773.1| ZYRO0E01870p [Zygosaccharomyces rouxii]
	C7054	0.0490588	2.57457	SE_U20264				gi|260831094|ref|XP_002610494.1| hypothetical protein BRAFLDRAFT_202318 [Branchiostoma floridae] gi|229295861|gb|EEN66504.1| hypothetical protein BRAFLDRAFT_202318 [Branchiostoma floridae]
	C3217_sense	0.0163551	2.57398	SE_U14178				gi|225714230|gb|ACO12961.1| Gamma-interferon-inducible lysosomal thiol reductase precursor [Lepeophtheirus salmonis]
	C3557	0.00378215	2.57161	SE_U03845				gi|156540199|ref|XP_001599800.1| PREDICTED: similar to ENSANGP00000010363 [Nasonia vitripennis]
	C16039	0.00223581	2.56532	SE_U20309	nucleobase, nucleoside, nucleotide and nucleic acid metabolic process;		adenylate kinase activity; ATP binding;	gi|91085653|ref|XP_971037.1| PREDICTED: similar to GTP:AMP phosphotransferase mitochondrial [Tribolium castaneum] gi|270010032|gb|EFA06480.1| hypothetical protein TcasGA2_TC009374 [Tribolium castaneum]
	C5405	0.0427759	2.56508	SE_U17589				gi|170071526|ref|XP_001869935.1| conserved hypothetical protein [Culex quinquefasciatus] gi|167867459|gb|EDS30842.1| conserved hypothetical protein [Culex quinquefasciatus]
	C13269_sense	0.0301811	2.56366	SE_U13940				gi|134148365|gb|ABO64233.1| Repat3 [Spodoptera exigua]
	C20293	0.0368459	2.54539	SE_U28764	translation;	ribosome;	structural constituent of ribosome;	gi|74938646|sp|Q962Y8.1|RL18_SPOFR RecName: Full=60S ribosomal protein L18 gi|15081324|gb|AAK83858.1|AF395587_1 ribosomal protein L18 [Spodoptera frugiperda]
	C18742	0.0183686	2.544	SE_U19347	carbohydrate metabolic process;		alpha-amylase activity; cation binding;	gi|33151028|gb|AAP97393.1| alpha-amylase 2 [Diatraea saccharalis]
	C16581	0.0235402	2.53037	SE_U21015	metabolic process;	mitochondrial nucleoid; mitochondrial alpha-ketoglutarate dehydrogenase complex;	transferase activity, transferring acyl groups other than amino-acyl groups; cofactor binding;	gi|281339091|gb|EFB14675.1| hypothetical protein PANDA_009610 [Ailuropoda melanoleuca]
	C9382	0.0152681	2.52963	SE_U08348				gi|157127870|ref|XP_001655059.1| cubulin [Aedes aegypti] gi|108872759|gb|EAT36984.1| cubulin [Aedes aegypti]
	C3609	0.00475977	2.52632	SE_U19931	regulation of transcription; embryonic development; cell differentiation; brain segmentation;		transcription regulator activity; DNA binding;	gi|270002810|gb|EEZ99257.1| labial [Tribolium castaneum]
	C4070_sense	0.0426821	2.51407	SE_U15895	protein deneddylation;		NEDD8-specific protease activity;	gi|157110061|ref|XP_001650938.1| hypothetical protein AaeL_AAEL005475 [Aedes aegypti] gi|108878832|gb|EAT43057.1| conserved hypothetical protein [Aedes aegypti]
	C11708	0.00420629	2.51161	SE_U07533				gi|242005687|ref|XP_002423694.1| conserved hypothetical protein [Pediculus humanus corporis] gi|212506870|gb|EEB10956.1| conserved hypothetical protein [Pediculus humanus corporis]
	C954	0.0116024	2.50594	SE_U52026	regulation of lamellipodium assembly; pole plasm oskar mRNA localization; dendrite morphogenesis; muscle contraction;	muscle thin filament tropomyosin;	actin binding;	gi|229577296|ref|NP_001153344.1| Tropomyosin 1 isoform B [Nasonia vitripennis] gi|229577298|ref|NP_001153345.1| Tropomyosin 1 isoform B [Nasonia vitripennis]
	C1821	0.0242624	2.50181	SE_U12924	fatty acid metabolic process;		oxidoreductase activity; coenzyme binding;	gi|114050917|ref|NP_001040414.1| 3-hydroxyacyl-CoA dehydrogenase [Bombyx mori] gi|95102802|gb|ABF51342.1| 3-hydroxyacyl-CoA dehydrogenase [Bombyx mori]
	C13787	0.031783	2.50159	SE_U15928			transferase activity;	gi|215422331|ref|NP_001135855.1| adenosine deaminase, tRNA-specific 2, TAD2 homolog [Nasonia vitripennis]
	C8975	0.0363584	2.49091	SE_U00535	nucleoside diphosphate phosphorylation;		deoxynucleoside kinase activity;	gi|270011851|gb|EFA08299.1| hypothetical protein TcasGA2_TC005934 [Tribolium castaneum]
	C13498	0.0234348	2.48688	SE_U07150			isomerase activity;	gi|160333413|ref|NP_001103763.1| fumarylacetoacetase [Bombyx mori] gi|87248327|gb|ABD36216.1| fumarylacetoacetate hydrolase isoform A [Bombyx mori]
	C4141	0.00854997	2.46972	SE_U24763			nucleic acid binding;	gi|190702380|gb|ACE75273.1| retroelement polyprotein [Glyptapanteles flavicoxis]
	C400	0.0201216	2.46443	SE_U21673				gi|91094399|ref|XP_971610.1| PREDICTED: similar to conserved hypothetical protein [Tribolium castaneum] gi|270014903|gb|EFA11351.1| hypothetical protein TcasGA2_TC011507 [Tribolium castaneum]
	C6311_sense	0.0129	2.4631	SE_U13955				gi|256274664|gb|ACU68553.1| Spz1A [Manduca sexta]
	C3688_anti	0.0241733	2.46159	SE_U15602				gi|84800|pir||S08404 hypothetical protein 1 - silkworm transposon mag
	C16879	0.00796007	2.45546	SE_U20911	chromatin modification; primary metabolic process; regulation of biological process; cellular macromolecule metabolic process;		zinc ion binding; protein binding;	gi|56711280|ref|NP_001008672.1| inhibitor of growth family, member 3 [Xenopus (Silurana) tropicalis] gi|82181471|sp|Q66KD5.1|ING3_XENTR RecName: Full=Inhibitor of growth protein 3 gi|51513439|gb|AAH80450.1| inhibitor of growth family, member 3 [Xenopus (S
	C10800	0.00822357	2.45251	SE_U22694				gi|194882020|ref|XP_001975111.1| GG20745 [Drosophila erecta] gi|190658298|gb|EDV55511.1| GG20745 [Drosophila erecta]
	C4182	0.00582266	2.45042	SE_U37216	response to inorganic substance; organ development; 'de novo' IMP biosynthetic process; response to organic substance;		lyase activity; metal ion binding; phosphoribosylamine-glycine ligase activity; protein binding; nucleotide binding; phosphoribosylformylglycinamidine cyclo-ligase activity; phosphoribosylglycinamide formyltransferase activity;	gi|156545144|ref|XP_001602678.1| PREDICTED: similar to glycinamide ribonucleotide synthetase-aminoimidazole ribonucleotide synthetase-glycinamide ribonucleotide transformylase [Nasonia vitripennis]
	C5207_anti	0.0285864	2.44945	SE_U16712	response to stress;			gi|209969776|ref|NP_001129658.1| heat shock factor binding protein 1-like [Nasonia vitripennis]
	C10254	0.0363211	2.44748	SE_U01534				gi|170028582|ref|XP_001842174.1| sensitized chromosome inheritance modifier 19 [Culex quinquefasciatus] gi|167876296|gb|EDS39679.1| sensitized chromosome inheritance modifier 19 [Culex quinquefasciatus]
	C169	0.00549625	2.44741	SE_U18059	response to other organism; immune response; pattern specification process; cellular process; defense response;		protein binding;	gi|256274664|gb|ACU68553.1| Spz1A [Manduca sexta]
	C15653	0.0337687	2.44681	SE_U21447	response to testosterone stimulus; response to gonadotropin stimulus; phylloquinone catabolic process; response to lipopolysaccharide;	microsome; microvillus; cytoplasm; nucleus; plasma membrane;	carbonyl reductase (NADPH) activity; binding;	gi|91083531|ref|XP_973193.1| PREDICTED: similar to predicted protein [Tribolium castaneum] gi|270010851|gb|EFA07299.1| hypothetical protein TcasGA2_TC014539 [Tribolium castaneum]
	C4904	0.00699344	2.44141	SE_U19737	oxidation reduction;	endoplasmic reticulum membrane; microsome;	electron carrier activity; heme binding; aromatase activity;	gi|281398674|gb|ADA68173.1| cytochrome p450 6B29v1 [Spodoptera litura]
	C14515_sense	0.00483756	2.43881	SE_U24400			2 iron, 2 sulfur cluster binding; electron carrier activity; iron ion binding;	gi|194751347|ref|XP_001957988.1| GF23741 [Drosophila ananassae] gi|190625270|gb|EDV40794.1| GF23741 [Drosophila ananassae]
	C19338	0.013875	2.43001	SE_U12241	translation;	ribosome;	structural constituent of ribosome;	gi|15213790|gb|AAK92170.1|AF400198_1 ribosomal protein L36A [Spodoptera frugiperda]
	C14487_sense	0.000532005	2.42206	SE_U07767				gi|6136163|sp|P35779.2|VA3_SOLRI RecName: Full=Venom allergen 3; AltName: Full=Venom allergen III; AltName: Full=Allergen Sol r III; AltName: Allergen=Sol r 3
	C13988	0.0200253	2.41616	SE_U22501				gi|270015184|gb|EFA11632.1| hypothetical protein TcasGA2_TC000010 [Tribolium castaneum]
	C1417	0.0217184	2.41468	SE_U21151	metabolic process;		protein binding; catalytic activity;	gi|91087387|ref|XP_975653.1| PREDICTED: similar to O-Glycosyl hydrolase family 30 protein [Tribolium castaneum]
	C4432_anti	0.0342208	2.41371	SE_U18998	oxidation reduction;		heme binding; monooxygenase activity; electron carrier activity;	gi|116292895|gb|ABJ97708.1| CYP6AB4 [Bombyx mandarina]
	C3577_anti	0.00762635	2.41309	SE_U17343	growth;			gi|157103783|ref|XP_001648128.1| amino acid transporter [Aedes aegypti] gi|108880483|gb|EAT44708.1| amino acid transporter [Aedes aegypti]
	C7553	0.0147393	2.41038	SE_U07481				gi|22450123|emb|CAD33828.1| glucosinolate sulphatase [Plutella xylostella]
	C1795	0.00475008	2.40579	SE_U03990				gi|195397614|ref|XP_002057423.1| GJ18108 [Drosophila virilis] gi|194141077|gb|EDW57496.1| GJ18108 [Drosophila virilis]
	C6148	0.0462524	2.40028	SE_U12365				gi|170032190|ref|XP_001843965.1| sugar transporter [Culex quinquefasciatus] gi|167872081|gb|EDS35464.1| sugar transporter [Culex quinquefasciatus]
	C17121	0.0175626	2.39846	SE_U28663				gi|190341028|ref|NP_001121785.1| carboxylesterase CarE-13 [Bombyx mori] gi|189172235|gb|ACD80422.1| carboxylesterase CarE-13 [Bombyx mori]
	C15064	0.0371552	2.39343	SE_U20024	intracellular protein transport;	mRNA cleavage factor complex;	RNA binding; negative transcription elongation factor activity;	gi|242003297|ref|XP_002422685.1| conserved hypothetical protein [Pediculus humanus corporis] gi|212505507|gb|EEB09947.1| conserved hypothetical protein [Pediculus humanus corporis]
	C18683	0.00589546	2.38196	SE_U12258				gi|195445196|ref|XP_002070217.1| GK11151 [Drosophila willistoni] gi|194166302|gb|EDW81203.1| GK11151 [Drosophila willistoni]
	C20339	0.030313	2.38046	SE_U33224	response to heat;	ribosome;		gi|187233947|gb|ACD01216.1| heat shock protein 19.5 [Sesamia nonagrioides]
	C17458	0.00576492	2.37841	SE_U10046	cell proliferation; multicellular organismal development;	transcription factor complex;	transcription corepressor activity; RNA polymerase II transcription factor activity;	gi|91076494|ref|XP_972946.1| PREDICTED: similar to Protein CREG1 precursor (Cellular repressor of E1A-stimulated genes 1) [Tribolium castaneum] gi|270002600|gb|EEZ99047.1| hypothetical protein TcasGA2_TC004921 [Tribolium castaneum]
	C7876	0.042989	2.37584	SE_U18528	gluconeogenesis;	mitochondrion;	GTP binding; kinase activity; phosphoenolpyruvate carboxykinase (GTP) activity;	gi|95103060|gb|ABF51471.1| mitochondrial phosphoenolpyruvate carboxykinase isoform 4 [Bombyx mori]
	C11393	0.0294196	2.36142	SE_U17129	mitotic chromosome condensation; mitotic spindle organization; peripheral nervous system development;	condensin complex; chromatin; cytoplasm; nucleus;	beta-glucuronidase activity; DNA binding; ATP binding; protein binding;	gi|157121047|ref|XP_001653748.1| structural maintenance of chromosomes smc4 [Aedes aegypti] gi|108882994|gb|EAT47219.1| structural maintenance of chromosomes smc4 [Aedes aegypti]
	C222	0.00850236	2.36052	SE_U12650				gi|116782397|gb|ABK22491.1| unknown [Picea sitchensis]
	C4173	0.0393554	2.35762	SE_U18111			hydrolase activity; metal ion binding;	gi|195499389|ref|XP_002096927.1| GE25944 [Drosophila yakuba] gi|263505719|sp|B4PUM2.1|PTER_DROYA RecName: Full=Phosphotriesterase-related protein; AltName: Full=Parathion hydrolase-related protein gi|194183028|gb|EDW96639.1| GE25944 [Drosophila yakuba]
	C16979_anti	0.012409	2.35698	SE_U12361	translation;	mitochondrial small ribosomal subunit;	structural constituent of ribosome;	gi|91087153|ref|XP_975332.1| PREDICTED: similar to AGAP003644-PA [Tribolium castaneum]
	C15353_anti	0.0225714	2.35552	SE_U19417			transaminase activity;	gi|193671580|ref|XP_001951622.1| PREDICTED: similar to 4-aminobutyrate aminotransferase [Acyrthosiphon pisum]
	C15320_anti	0.0200592	2.35499	SE_U11186	oxidation reduction;		zinc ion binding; oxidoreductase activity;	gi|114051702|ref|NP_001040423.1| zinc-containing alcohol dehydrogenase [Bombyx mori] gi|95102840|gb|ABF51361.1| zinc-containing alcohol dehydrogenase [Bombyx mori]
	C15894_anti	0.002165	2.35404	SE_U18469	metabolic process; dendrite morphogenesis;	intracellular membrane-bounded organelle;	oxidoreductase activity, acting on the CH-CH group of donors;	gi|157111111|ref|XP_001651395.1| acyl-coa dehydrogenase [Aedes aegypti] gi|108878541|gb|EAT42766.1| acyl-coa dehydrogenase [Aedes aegypti]
	C19053	0.0413639	2.35294	SE_U10330				gi|195427657|ref|XP_002061893.1| GK16944 [Drosophila willistoni] gi|194157978|gb|EDW72879.1| GK16944 [Drosophila willistoni]
	C12008	0.0296408	2.35033	SE_U07354				gi|2315599|gb|AAC70880.1| Hypothetical protein F21E9.5 [Caenorhabditis elegans]
	C4626	0.00999182	2.34865	SE_U11182				gi|270016838|gb|EFA13284.1| hypothetical protein TcasGA2_TC010304 [Tribolium castaneum]
	C10280	0.00454973	2.34756	SE_U08111	cilium axoneme assembly;	cell projection; intracellular part;	ligase activity;	gi|91077404|ref|XP_975348.1| PREDICTED: similar to tubulin tyrosine ligase-like family, member 6 [Tribolium castaneum] gi|270002117|gb|EEZ98564.1| hypothetical protein TcasGA2_TC001075 [Tribolium castaneum]
	C15867_sense	0.00891111	2.3372	SE_U06094	proteolysis;		serine-type endopeptidase activity;	gi|208972549|gb|ACI32835.1| serine proteinase-like protein 1 [Helicoverpa armigera]
	C8696	0.0073892	2.33718	SE_U10141				gi|157138603|ref|XP_001664274.1| DNA repair protein xp-c / rad4 [Aedes aegypti] gi|108880562|gb|EAT44787.1| DNA repair protein xp-c / rad4 [Aedes aegypti]
	C5554_anti	0.000960437	2.32918	SE_U09139				gi|270012132|gb|EFA08580.1| hypothetical protein TcasGA2_TC006235 [Tribolium castaneum]
	C16757_sense	0.00870604	2.32899	SE_U21105				gi|254582593|ref|XP_002499028.1| ZYRO0E01870p [Zygosaccharomyces rouxii] gi|238942602|emb|CAR30773.1| ZYRO0E01870p [Zygosaccharomyces rouxii]
	C1003_sense	0.0377972	2.32817	SE_U12096	fatty acid beta-oxidation;	lipid particle;	acetyl-CoA C-acetyltransferase activity; acetyl-CoA C-acyltransferase activity;	gi|218436706|dbj|BAH03386.1| acetyltransferase 1 [Ostrinia scapulalis]
	C8863_anti	0.000406517	2.3253	SE_U07315	oxidation reduction;		FAD binding; oxidoreductase activity; iron ion binding; electron carrier activity; 2 iron, 2 sulfur cluster binding;	gi|160333247|ref|NP_001103811.1| aldehyde oxidase 2 [Bombyx mori] gi|158524804|gb|ABW71272.1| aldehyde oxidase 2 [Bombyx mori]
	C14921_anti	0.0332544	2.31985	SE_U19809	response to metal ion;			gi|194770369|ref|XP_001967266.1| GF15955 [Drosophila ananassae] gi|190614542|gb|EDV30066.1| GF15955 [Drosophila ananassae]
	C4543	0.0173675	2.31705	SE_U12515				gi|189236198|ref|XP_001811749.1| PREDICTED: similar to AGAP007920-PA [Tribolium castaneum]
	C15151	0.0268365	2.31302	SE_U16054			transferase activity, transferring acyl groups;	gi|270263420|ref|ZP_06191689.1| gamma-glutamyltranspeptidase [Serratia odorifera 4Rx13] gi|270042304|gb|EFA15399.1| gamma-glutamyltranspeptidase [Serratia odorifera 4Rx13]
	C3861_sense	0.0101527	2.31268	SE_U19926				gi|7862150|gb|AAF70499.1|AF255341_1 3-dehydroecdysone 3alpha-reductase [Spodoptera littoralis]
	C3884	0.0055259	2.30824	SE_U14998				gi|156539825|ref|XP_001601248.1| PREDICTED: hypothetical protein, partial [Nasonia vitripennis]
	C1872	0.0229315	2.30415	SE_U14528				gi|7862150|gb|AAF70499.1|AF255341_1 3-dehydroecdysone 3alpha-reductase [Spodoptera littoralis]
	C2590	0.0233109	2.30205	SE_U48397			oxidoreductase activity;	gi|260908479|gb|ACX53959.1| NADH ubiquinone oxidoreductase [Rhipicephalus sanguineus]
	C17813	0.00460917	2.30063	SE_U18380	cAMP biosynthetic process;		adenylate cyclase activity;	gi|114052224|ref|NP_001040230.1| adenylate cyclase [Bombyx mori] gi|87248451|gb|ABD36278.1| adenylate cyclase [Bombyx mori]
	C9090	0.0137149	2.29748	SE_U07165				gi|221119676|ref|XP_002155414.1| PREDICTED: similar to ORF2-encoded protein, partial [Hydra magnipapillata]
	C2313	0.0158994	2.29614	SE_U22159	mitotic spindle organization;		transferase activity;	gi|157116366|ref|XP_001658442.1| DNA polymerase delta small subunit [Aedes aegypti] gi|108876529|gb|EAT40754.1| DNA polymerase delta small subunit [Aedes aegypti]
	C2979	0.0320435	2.29491	SE_U20859			transferase activity, transferring glycosyl groups;	gi|215820602|ref|NP_001135960.1| uridine diphosphate glucosyltransferase [Bombyx mori] gi|213494483|gb|ACJ48963.1| uridine diphosphate glucosyltransferase [Bombyx mori]
	C11792	0.0482942	2.29224	SE_U42322				gi|242024824|ref|XP_002432826.1| paramyosin, putative [Pediculus humanus corporis] gi|212518335|gb|EEB20088.1| paramyosin, putative [Pediculus humanus corporis]
	C7121	0.000836989	2.29173	SE_U09569				gi|193657209|ref|XP_001945672.1| PREDICTED: similar to pol-like protein [Acyrthosiphon pisum]
	C792	0.00912869	2.29072	SE_U14341	NAD biosynthetic process; tryptophan catabolic process;	cytoplasm;	kynureninase activity; pyridoxal phosphate binding;	gi|218436702|dbj|BAH03384.1| kynureninase [Bombyx mori]
	C2862_anti	0.0362155	2.28756	SE_U20024	intracellular protein transport;	mRNA cleavage factor complex;	RNA binding; negative transcription elongation factor activity;	gi|242003297|ref|XP_002422685.1| conserved hypothetical protein [Pediculus humanus corporis] gi|212505507|gb|EEB09947.1| conserved hypothetical protein [Pediculus humanus corporis]
	C19263	0.00729883	2.2849	SE_U24117				gi|91087501|ref|XP_968536.1| PREDICTED: similar to predicted protein [Tribolium castaneum] gi|270010665|gb|EFA07113.1| hypothetical protein TcasGA2_TC010104 [Tribolium castaneum]
	C3860_sense	0.0166979	2.28211	SE_U18610				gi|270016838|gb|EFA13284.1| hypothetical protein TcasGA2_TC010304 [Tribolium castaneum]
	C17515_anti	0.00785265	2.27649	SE_U20479				gi|270016838|gb|EFA13284.1| hypothetical protein TcasGA2_TC010304 [Tribolium castaneum]
	C17201	0.0436666	2.27297	SE_U57900	carbohydrate metabolic process;		hydrolase activity, hydrolyzing O-glycosyl compounds;	gi|208972515|gb|ACI32818.1| beta-1,3-glucanase [Spodoptera littoralis]
	C8889	0.0437645	2.27228	SE_U24778				gi|158290231|ref|XP_311836.4| AGAP003039-PA [Anopheles gambiae str. PEST] gi|157017795|gb|EAA07935.4| AGAP003039-PA [Anopheles gambiae str. PEST]
	C18970_sense	0.0463498	2.27225	SE_U22332				gi|195029849|ref|XP_001987784.1| GH19761 [Drosophila grimshawi] gi|193903784|gb|EDW02651.1| GH19761 [Drosophila grimshawi]
	C16773	0.0187044	2.27181	SE_U18164	mitochondrial electron transport, NADH to ubiquinone;		NADH dehydrogenase (ubiquinone) activity;	gi|157112956|ref|XP_001657696.1| NADH dehydrogenase, putative [Aedes aegypti] gi|108884662|gb|EAT48887.1| NADH dehydrogenase, putative [Aedes aegypti]
	C11183	0.0222805	2.2695	SE_U05811	heterocycle metabolic process; oxidation reduction; nucleotide biosynthetic process; one-carbon metabolic process; glycine biosynthetic process;		dihydrofolate reductase activity; NADP or NADPH binding;	gi|25090191|sp|Q9U8B8.1|DYR_HELVI RecName: Full=Dihydrofolate reductase gi|6164599|gb|AAF04459.1|AF104106_1 dihydrofolate reductase [Heliothis virescens]
	C346	0.0272426	2.26582	SE_U21688	fatty acid beta-oxidation;	lipid particle;	acetyl-CoA C-acyltransferase activity;	gi|218436706|dbj|BAH03386.1| acetyltransferase 1 [Ostrinia scapulalis]
	C3867	0.00794565	2.26256	SE_U06348				gi|217416219|tpg|DAA06391.1| TPA: TPA_inf: gustatory receptor 57 [Bombyx mori]
	C6530_anti	0.0224711	2.26129	SE_U00849				gi|34099638|gb|AAQ57129.1| endonuclease and reverse transcriptase-like protein [Bombyx mori]
	C7243	0.00441882	2.26022	SE_U00142				gi|221090997|ref|XP_002169552.1| PREDICTED: similar to conserved hypothetical protein [Hydra magnipapillata]
	C18575_anti	0.00855856	2.25831	SE_U11634	oxidation reduction; fatty acid beta-oxidation;	peroxisome;	acyl-CoA dehydrogenase activity; FAD binding; acyl-CoA oxidase activity;	gi|91082769|ref|XP_973660.1| PREDICTED: similar to acyl-CoA oxidase [Tribolium castaneum] gi|270015082|gb|EFA11530.1| hypothetical protein TcasGA2_TC014245 [Tribolium castaneum]
	C5308	0.0185998	2.25466	SE_U22545				gi|270016838|gb|EFA13284.1| hypothetical protein TcasGA2_TC010304 [Tribolium castaneum]
	C772	0.0385393	2.25334	SE_U22755				gi|110748854|ref|XP_397474.3| PREDICTED: similar to abhydrolase domain containing 11 [Apis mellifera]
	C826	0.0391683	2.2531	SE_U10867				gi|157118361|ref|XP_001659077.1| hypothetical protein AaeL_AAEL008278 [Aedes aegypti] gi|108875732|gb|EAT39957.1| conserved hypothetical protein [Aedes aegypti]
	C16091	0.0299719	2.25293	SE_U49713	microtubule-based process;	microtubule associated complex; cytoplasm;		gi|170039890|ref|XP_001847752.1| tektin [Culex quinquefasciatus] gi|167863473|gb|EDS26856.1| tektin [Culex quinquefasciatus]
	C19930_sense	0.0215368	2.24925	SE_U10428				gi|270001489|gb|EEZ97936.1| hypothetical protein TcasGA2_TC000324 [Tribolium castaneum]
	C15892_sense	0.0242036	2.2477	SE_U07012	protein amino acid deacetylation; protein amino acid ADP-ribosylation;	mitochondrial intermembrane space; mitochondrial matrix;	NAD+ ADP-ribosyltransferase activity;	gi|242015993|ref|XP_002428623.1| snf2 histone linker PHD ring helicase, putative [Pediculus humanus corporis] gi|212513286|gb|EEB15885.1| snf2 histone linker PHD ring helicase, putative [Pediculus humanus corporis]
	C11939_sense	0.0263476	2.24196	SE_U16099				gi|225709822|gb|ACO10757.1| BAT4 homolog [Caligus rogercresseyi]
	C14243	0.0238839	2.24186	SE_U12365				gi|170032190|ref|XP_001843965.1| sugar transporter [Culex quinquefasciatus] gi|167872081|gb|EDS35464.1| sugar transporter [Culex quinquefasciatus]
	C12885	0.0476404	2.24152	SE_U06652				gi|115916091|ref|XP_001198200.1| PREDICTED: similar to protein F28E10.3 [imported] - Caenorhabditis elegans [Strongylocentrotus purpuratus] gi|115974535|ref|XP_001187905.1| PREDICTED: similar to protein F28E10.3 [imported] - Caenorhabditis elegans [Strong
	C526	0.0427778	2.23695	SE_U11514	cellular process; primary metabolic process;	cell part;	protein binding; hydrolase activity;	gi|48096676|ref|XP_392498.1| PREDICTED: similar to CG6465-PA [Apis mellifera]
	C3189	0.0353994	2.23564	SE_U18153	learning; mechanosensory behavior; mushroom body development; asymmetric neuroblast division;		phosphotransferase activity, alcohol group as acceptor; kinase activity;	gi|194770192|ref|XP_001967181.1| GF19030 [Drosophila ananassae] gi|190619301|gb|EDV34825.1| GF19030 [Drosophila ananassae]
	C13259_anti	0.0467397	2.23206	SE_U24161	transport;	mitochondrial membrane;	transmembrane transporter activity;	gi|123703108|ref|NP_001074133.1| sideroflexin 3 [Danio rerio] gi|120538184|gb|AAI29361.1| Zgc:158660 [Danio rerio]
	C11690_sense	0.00302899	2.23142	SE_U05833	phosphate transport; transmembrane transport;	integral to membrane;	high affinity inorganic phosphate:sodium symporter activity;	gi|195171663|ref|XP_002026623.1| GL11822 [Drosophila persimilis] gi|198461550|ref|XP_001362044.2| GA20823 [Drosophila pseudoobscura pseudoobscura] gi|194111549|gb|EDW33592.1| GL11822 [Drosophila persimilis] gi|198137376|gb|EAL26624.2| GA20823 [Drosophila
	C10272	0.00278485	2.23012	SE_U13978	protein amino acid dephosphorylation;		phosphoprotein phosphatase activity;	gi|158296121|ref|XP_316620.3| AGAP006593-PA [Anopheles gambiae str. PEST] gi|157016361|gb|EAA11667.3| AGAP006593-PA [Anopheles gambiae str. PEST]
	C18889_anti	0.0419564	2.22734	SE_U10708				gi|9635413|ref|NP_059311.1| ORF163 [Xestia c-nigrum granulovirus] gi|6175807|gb|AAF05277.1|AF162221_163 ORF163 [Xestia c-nigrum granulovirus]
	C16555	0.00139431	2.22526	SE_U15432				gi|170037611|ref|XP_001846650.1| conserved hypothetical protein [Culex quinquefasciatus] gi|167880861|gb|EDS44244.1| conserved hypothetical protein [Culex quinquefasciatus]
	C13111	0.0202905	2.22223	SE_U02336	oxidation reduction;		heme binding; monooxygenase activity; electron carrier activity;	gi|54111982|gb|AAV28704.1| cytochrome P450 [Helicoverpa armigera]
	C651	0.012452	2.21911	SE_U06901			protein binding;	gi|158292193|ref|XP_313752.4| AGAP004458-PA [Anopheles gambiae str. PEST] gi|157017319|gb|EAA44590.4| AGAP004458-PA [Anopheles gambiae str. PEST]
	C9067	0.0235958	2.21846	SE_U24728				gi|22450123|emb|CAD33828.1| glucosinolate sulphatase [Plutella xylostella]
	C15929_sense	0.0133865	2.21567	SE_U13806	L-cysteine metabolic process; oxidation reduction;		cysteine dioxygenase activity; iron ion binding;	gi|157116039|ref|XP_001658352.1| cysteine dioxygenase [Aedes aegypti] gi|108876652|gb|EAT40877.1| cysteine dioxygenase [Aedes aegypti]
	C9908_sense	0.0238067	2.2136	SE_U17559			metal ion binding; phosphatase activity;	gi|157103493|ref|XP_001648006.1| alkaline phosphatase [Aedes aegypti] gi|108880537|gb|EAT44762.1| alkaline phosphatase [Aedes aegypti]
	C10271	0.0429303	2.21244	SE_U08798				gi|157126087|ref|XP_001654529.1| hypothetical protein AaeL_AAEL010404 [Aedes aegypti] gi|108873373|gb|EAT37598.1| conserved hypothetical protein [Aedes aegypti]
	C9686	0.02222	2.20602	SE_U19676	positive regulation of DNA repair; histone H2A K63-linked ubiquitination; response to ionizing radiation; double-strand break repair;	ubiquitin ligase complex; nucleus;	histone binding; ubiquitin binding; ubiquitin-protein ligase activity; chromatin binding;	gi|118094925|ref|XP_001233498.1| PREDICTED: similar to Ring finger protein 168 [Gallus gallus]
	C3899_sense	0.0274534	2.2041	SE_U16108			transferase activity, transferring glycosyl groups;	gi|267844869|ref|NP_001161187.1| UDP-glucosyltransferase protein 3 [Bombyx mori] gi|229458989|gb|ACQ66003.1| UDP-glucosyltransferase protein 3 [Bombyx mori]
	C11513_sense	0.00596634	2.19782	SE_U04958				gi|156363326|ref|XP_001625996.1| predicted protein [Nematostella vectensis] gi|156212855|gb|EDO33896.1| predicted protein [Nematostella vectensis]
	C12012	0.0213445	2.19758	SE_U24783	response to UV; G1/S transition checkpoint; negative regulation of DNA replication; double-strand break repair via homologous recombination; embryonic development; DNA damage checkpoint; protein amino acid phosphorylation;	nucleus;	protein serine/threonine kinase activity; protein binding;	gi|238231719|ref|NP_001154046.1| Checkpoint protein HUS1 [Oncorhynchus mykiss] gi|225703632|gb|ACO07662.1| Checkpoint protein HUS1 [Oncorhynchus mykiss]
	C1772	0.0226591	2.19655	SE_U19368	cellular iron ion homeostasis; oxidation reduction; iron ion transport;		oxidoreductase activity; ferric iron binding;	gi|67463949|pdb|1Z6O|A Chain A, Crystal Structure Of Trichoplusia Ni Secreted Ferritin gi|67463950|pdb|1Z6O|B Chain B, Crystal Structure Of Trichoplusia Ni Secreted Ferritin gi|67463951|pdb|1Z6O|C Chain C, Crystal Structure Of Trichoplusia Ni Secreted Fer
	C3629	0.0391612	2.1902	SE_U21734			heat shock protein binding;	gi|255652891|ref|NP_001157386.1| DnaJ-10 protein [Bombyx mori] gi|253721961|gb|ACT34044.1| DnaJ-10 [Bombyx mori]
	C3329	0.00766494	2.18917	SE_U19046	oxidation reduction; UMP biosynthetic process; 'de novo' pyrimidine base biosynthetic process;	cytoplasm;	iron-sulfur cluster binding; dihydroorotate oxidase activity; metal ion binding; electron carrier activity; dihydropyrimidine dehydrogenase (NADP+) activity;	gi|91092056|ref|XP_970271.1| PREDICTED: similar to dihydropyrimidine dehydrogenase [Tribolium castaneum] gi|270004691|gb|EFA01139.1| hypothetical protein TcasGA2_TC010364 [Tribolium castaneum]
	C11372	0.00148736	2.18819	SE_U25470			hydrolase activity;	gi|91077202|ref|XP_968105.1| PREDICTED: similar to AGAP004571-PA isoform 1 [Tribolium castaneum]
	C3347_anti	0.0056099	2.18502	SE_U12899	ion transport;	mitochondrial inner membrane; proton-transporting ATP synthase complex; lipid particle;		gi|114051097|ref|NP_001040398.1| H+ transporting ATP synthase subunit g [Bombyx mori] gi|95102750|gb|ABF51316.1| H+ transporting ATP synthase subunit g [Bombyx mori]
	C1416	0.0218333	2.18401	SE_U21857				gi|383931954|gb|JQ619201.1| REPAT19 [Spodoptera exigua]
	C547	0.0205668	2.1828	SE_U18319		mitochondrial inner membrane; cytoskeleton;		gi|195028370|ref|XP_001987049.1| GH21699 [Drosophila grimshawi] gi|193903049|gb|EDW01916.1| GH21699 [Drosophila grimshawi]
	C10667	0.0182943	2.1821	SE_U06447				gi|221120185|ref|XP_002166754.1| PREDICTED: similar to predicted protein [Hydra magnipapillata]
	C4962	0.0336999	2.18173	SE_U17756				gi|195036452|ref|XP_001989684.1| GH18931 [Drosophila grimshawi] gi|193893880|gb|EDV92746.1| GH18931 [Drosophila grimshawi]
	C6134	0.0166513	2.17754	SE_U24164				gi|66521047|ref|XP_396250.2| PREDICTED: similar to CG1213-PA, isoform A isoform 1, partial [Apis mellifera]
	C17505	0.0458925	2.17328	SE_U07449				gi|242015560|ref|XP_002428421.1| protein C9orf64, putative [Pediculus humanus corporis] gi|212513033|gb|EEB15683.1| protein C9orf64, putative [Pediculus humanus corporis]
	C1453	0.0130396	2.16721	SE_U10109			DNA binding;	gi|164448650|ref|NP_001106737.1| high mobility group protein A [Bombyx mori] gi|89213696|gb|ABD64155.1| HMGA [Bombyx mori]
	C2094	0.00514311	2.16443	SE_U17357		lipid particle;		gi|72034656|ref|XP_799013.1| PREDICTED: hypothetical protein [Strongylocentrotus purpuratus] gi|115623889|ref|XP_001200624.1| PREDICTED: hypothetical protein [Strongylocentrotus purpuratus] gi|115935873|ref|XP_001204433.1| PREDICTED: hypothetical protein
	C15659	0.0107722	2.1632	SE_U07464	photoreceptor cell maintenance; inner ear morphogenesis; sensory perception of sound; response to stimulus; equilibrioception; inner ear receptor cell differentiation;	early endosome; actin cytoskeleton;	protein homodimerization activity;	gi|110762538|ref|XP_001120815.1| PREDICTED: similar to CG13320-PA, isoform A [Apis mellifera]
	C13935	0.0187581	2.16177	SE_U38138	macromolecule metabolic process; primary metabolic process;		nucleic acid binding;	gi|189239728|ref|XP_001807662.1| PREDICTED: similar to putative gag-pol protein [Tribolium castaneum] gi|270010757|gb|EFA07205.1| hypothetical protein TcasGA2_TC010212 [Tribolium castaneum]
	C1050	0.0031709	2.16021	SE_U08498				gi|170037611|ref|XP_001846650.1| conserved hypothetical protein [Culex quinquefasciatus] gi|167880861|gb|EDS44244.1| conserved hypothetical protein [Culex quinquefasciatus]
	C18809_sense	0.0117503	2.15958	SE_U11278				gi|156542448|ref|XP_001599069.1| PREDICTED: hypothetical protein [Nasonia vitripennis]
	C13536	0.0125686	2.1578	SE_U02677				gi|272979598|gb|ACZ97415.1| cytochrome P450 CYP333B8 [Zygaena filipendulae]
	C16837_sense	0.0232155	2.15728	SE_U12365				gi|170032190|ref|XP_001843965.1| sugar transporter [Culex quinquefasciatus] gi|167872081|gb|EDS35464.1| sugar transporter [Culex quinquefasciatus]
	C18605	0.0212541	2.15721	SE_U19433				gi|114053035|ref|NP_001040501.1| legumaturain [Bombyx mori] gi|95103152|gb|ABF51517.1| legumaturain [Bombyx mori]
	C17684	0.0421155	2.1557	SE_U18411	protein folding;	cytoskeleton; cytoplasm; nucleus;	peptidyl-prolyl cis-trans isomerase activity; DNA binding;	gi|91087021|ref|XP_974228.1| PREDICTED: similar to peptidyl-prolyl cis-trans isomerase [Tribolium castaneum] gi|270010516|gb|EFA06964.1| hypothetical protein TcasGA2_TC009923 [Tribolium castaneum]
	C6082	0.0144895	2.14845	SE_U34089				gi|260794897|ref|XP_002592443.1| hypothetical protein BRAFLDRAFT_113831 [Branchiostoma floridae] gi|229277663|gb|EEN48454.1| hypothetical protein BRAFLDRAFT_113831 [Branchiostoma floridae]
	C37	0.0471685	2.14742	SE_U13645	oxidation reduction; protein modification process;		peptide-methionine-(S)-S-oxide reductase activity;	gi|114051463|ref|NP_001040364.1| methionine sulfoxide reductase [Bombyx mori] gi|95102640|gb|ABF51258.1| methionine sulfoxide reductase [Bombyx mori]
	C17130_sense	0.0184377	2.14725	SE_U19368	cellular iron ion homeostasis; oxidation reduction; iron ion transport;		oxidoreductase activity; ferric iron binding;	gi|67463949|pdb|1Z6O|A Chain A, Crystal Structure Of Trichoplusia Ni Secreted Ferritin gi|67463950|pdb|1Z6O|B Chain B, Crystal Structure Of Trichoplusia Ni Secreted Ferritin gi|67463951|pdb|1Z6O|C Chain C, Crystal Structure Of Trichoplusia Ni Secreted Fer
	C18661	0.0201767	2.14316	SE_U18411	protein folding;	cytoskeleton; cytoplasm; nucleus;	peptidyl-prolyl cis-trans isomerase activity; DNA binding;	gi|91087021|ref|XP_974228.1| PREDICTED: similar to peptidyl-prolyl cis-trans isomerase [Tribolium castaneum] gi|270010516|gb|EFA06964.1| hypothetical protein TcasGA2_TC009923 [Tribolium castaneum]
	C2626	0.0220487	2.14183	SE_U08167			catalytic activity;	gi|267844869|ref|NP_001161187.1| UDP-glucosyltransferase protein 3 [Bombyx mori] gi|229458989|gb|ACQ66003.1| UDP-glucosyltransferase protein 3 [Bombyx mori]
	C9069	0.0194489	2.14025	SE_U08440				gi|114053125|ref|NP_001040335.1| abhydrolase domain containing 11 [Bombyx mori] gi|95104527|gb|ABF51210.1| abhydrolase domain containing 11 [Bombyx mori]
	C14950	0.011384	2.13849	SE_U13955				gi|256274664|gb|ACU68553.1| Spz1A [Manduca sexta]
	C10105	0.00654542	2.13789	SE_U00373	regulation of cell cycle; organ morphogenesis; regulation of transcription involved in G1/S-phase of mitotic cell cycle; regulation of cell size; regulation of cell proliferation; cilium assembly; blood circulation; epithelial cell development; cell volum	transcription factor complex; cytoplasm;	transcription factor activity; protein domain specific binding; transcription factor binding;	gi|114051451|ref|NP_001040298.1| E2F transcription factor 4-like protein [Bombyx mori] gi|87248107|gb|ABD36106.1| E2F transcription factor 4-like protein [Bombyx mori]
	C7329	0.0166728	2.13638	SE_U10076				gi|267844865|ref|NP_001161185.1| aly protein [Bombyx mori] gi|262089804|gb|ACY24884.1| Aly [Bombyx mori]
	C11542	0.0433526	2.13317	SE_U08002	microtubule-based process;			gi|91095419|ref|XP_972983.1| PREDICTED: similar to AGAP007334-PA, partial [Tribolium castaneum]
	C14150	0.0252829	2.12389	SE_U18028				gi|22450123|emb|CAD33828.1| glucosinolate sulphatase [Plutella xylostella]
	C20089	0.0112335	2.12266	SE_U03746	macromolecule metabolic process; primary metabolic process;		nucleic acid binding; catalytic activity;	gi|270016900|gb|EFA13346.1| hypothetical protein TcasGA2_TC002325 [Tribolium castaneum]
	C4666	0.00817445	2.11997	SE_U18364				gi|156539973|ref|XP_001601956.1| PREDICTED: hypothetical protein [Nasonia vitripennis]
	C20187	0.0449111	2.11815	SE_U09810			catalytic activity;	gi|157119089|ref|XP_001659331.1| d-amino acid oxidase [Aedes aegypti] gi|108875482|gb|EAT39707.1| d-amino acid oxidase [Aedes aegypti]
	C17670	0.0114086	2.11018	SE_U21811			nucleic acid binding;	gi|112983110|ref|NP_001036939.1| Replication protein A middle subunit [Bombyx mori] gi|55700850|dbj|BAD69790.1| Replication protein A middle subunit [Bombyx mori]
	C9281_sense	0.0413528	2.10829	SE_U23502			helicase activity; nucleotide binding;	gi|156553354|ref|XP_001601543.1| PREDICTED: similar to CG8611-PB [Nasonia vitripennis]
	C6923_anti	0.00691312	2.10513	SE_U17195				gi|157130235|ref|XP_001655655.1| hypothetical protein AaeL_AAEL011710 [Aedes aegypti] gi|108871975|gb|EAT36200.1| conserved hypothetical protein [Aedes aegypti]
	C14064	0.045452	2.10476	SE_U09623				gi|62002225|gb|AAX58712.1| pheromone-degrading enzyme 2 [Antheraea polyphemus]
	C1687	0.000618933	2.09797	SE_U13419	protein metabolic process;	mitochondrial part; lipid particle;	catalytic activity;	gi|125773947|ref|XP_001358232.1| GA17647 [Drosophila pseudoobscura pseudoobscura] gi|54637968|gb|EAL27370.1| GA17647 [Drosophila pseudoobscura pseudoobscura]
	C10732	0.0358772	2.09721	SE_U02250	DNA replication;	intracellular;	DNA binding; protein binding; nucleotidyltransferase activity;	gi|156555461|ref|XP_001606159.1| PREDICTED: hypothetical protein [Nasonia vitripennis]
	C4093_anti	0.000775546	2.09039	SE_U44700	S-adenosylmethionine metabolic process; protein amino acid methylation; S-adenosylhomocysteine metabolic process;	cytoplasm;	identical protein binding; protein-L-isoaspartate (D-aspartate) O-methyltransferase activity;	gi|114052539|ref|NP_001040252.1| L-isoaspartyl protein carboxyl methyltransferase [Bombyx mori] gi|87248521|gb|ABD36313.1| L-isoaspartyl protein carboxyl methyltransferase [Bombyx mori]
	C17486	0.024538	2.08883	SE_U59246			transferase activity;	gi|261499547|gb|ACX85225.1| glutathione S-transferase E2 [Helicoverpa assulta]
	C14341	0.0228117	2.08571	SE_U17591	metabolic process;		catalytic activity;	gi|114051806|ref|NP_001040184.1| dermal papilla derived protein 13 [Bombyx mori] gi|87248311|gb|ABD36208.1| dermal papilla derived protein 13 [Bombyx mori]
	C11105	0.0193328	2.08483	SE_U05151				gi|270016383|gb|EFA12829.1| hypothetical protein TcasGA2_TC015881 [Tribolium castaneum]
	C10200	0.0135951	2.08375	SE_U03010	RNA-dependent DNA replication;		RNA binding; RNA-directed DNA polymerase activity;	gi|134001215|gb|ABO45231.1| reverse transcriptase [Ostrinia nubilalis] gi|134001296|gb|ABO45237.1| reverse transcriptase [Ostrinia nubilalis]
	C13840_sense	0.00653668	2.08299	SE_U11491				gi|114051131|ref|NP_001040310.1| light-induced protein-like brain protein 44 [Bombyx mori] gi|87248275|gb|ABD36190.1| light-induced protein-like brain protein 44 [Bombyx mori]
	C5902_anti	0.00313642	2.07879	SE_U19100	oxidation reduction; pentose biosynthetic process; pentose-phosphate shunt, oxidative branch;	cytoplasm;	phosphogluconate 2-dehydrogenase activity; protein binding; phosphogluconate dehydrogenase (decarboxylating) activity; NADP or NADPH binding;	gi|114053253|ref|NP_001040525.1| 6-phosphogluconate dehydrogenase [Bombyx mori] gi|95102844|gb|ABF51363.1| 6-phosphogluconate dehydrogenase [Bombyx mori]
	C4237_sense	0.0350962	2.07417	SE_U21999	protein folding; mitotic spindle organization;	nucleolus; chaperonin-containing T-complex;	ATP binding; unfolded protein binding; ATPase activity, coupled;	gi|237874211|ref|NP_001153860.1| chaperonin containing TCP1, subunit 5 (epsilon) [Acyrthosiphon pisum]
	C2610	0.0351034	2.07024	SE_U10647	response to heat;	ribosome;		gi|113208391|dbj|BAF03558.1| heat shock protein 19.7 [Mamestra brassicae]
	C6332	0.0262724	2.06982	SE_U21663	embryonic development ending in birth or egg hatching; growth; carbohydrate metabolic process; macromolecule metabolic process; hermaphrodite genitalia development; nematode larval development; amine metabolic process;	membrane;	binding; catalytic activity;	gi|91091180|ref|XP_971767.1| PREDICTED: similar to CG17715 CG17715-PD [Tribolium castaneum] gi|270013120|gb|EFA09568.1| hypothetical protein TcasGA2_TC011682 [Tribolium castaneum]
	C14227	0.0240429	2.06955	SE_U12500				gi|157132749|ref|XP_001656122.1| calcium-binding protein E63-1 [Aedes aegypti] gi|108871096|gb|EAT35321.1| calcium-binding protein E63-1 [Aedes aegypti]
	C6166_anti	0.0236378	2.06906	SE_U20521				gi|91090366|ref|XP_968305.1| PREDICTED: similar to AGAP011964-PA [Tribolium castaneum] gi|270013408|gb|EFA09856.1| hypothetical protein TcasGA2_TC012004 [Tribolium castaneum]
	C12178_anti	0.0179817	2.06381	SE_U22713				gi|66533059|ref|XP_395449.2| PREDICTED: similar to CG1443-PA isoform 1 [Apis mellifera]
	C10237	0.0151891	2.06111	SE_U20027	mitochondrial electron transport, NADH to ubiquinone;	mitochondrial respiratory chain complex I;	cofactor binding; NADH dehydrogenase activity;	gi|158289654|ref|XP_311336.3| AGAP000794-PA [Anopheles gambiae str. PEST] gi|157018621|gb|EAA06952.3| AGAP000794-PA [Anopheles gambiae str. PEST]
	C15006_anti	0.0166972	2.05998	SE_U18886	embryonic development ending in birth or egg hatching; synaptic vesicle coating; growth; reproduction; nematode larval development; locomotion; intracellular protein transport;	clathrin coat of trans-Golgi network vesicle; synaptic vesicle; clathrin adaptor complex;	protein transporter activity; protein binding;	gi|114052214|ref|NP_001040229.1| adaptin [Bombyx mori] gi|87248449|gb|ABD36277.1| adaptin [Bombyx mori]
	C15765	0.0031447	2.05786	SE_U05969			dipeptidyl-peptidase activity;	gi|170038257|ref|XP_001846968.1| dipeptidyl peptidase 4 [Culex quinquefasciatus] gi|167881827|gb|EDS45210.1| dipeptidyl peptidase 4 [Culex quinquefasciatus]
	C2044	0.001229	2.05578	SE_U11448				gi|242015886|ref|XP_002428578.1| hypothetical protein Phum_PHUM391750 [Pediculus humanus corporis] gi|212513212|gb|EEB15840.1| hypothetical protein Phum_PHUM391750 [Pediculus humanus corporis]
	C4895_sense	0.00174639	2.05457	SE_U17195				gi|157130235|ref|XP_001655655.1| hypothetical protein AaeL_AAEL011710 [Aedes aegypti] gi|108871975|gb|EAT36200.1| conserved hypothetical protein [Aedes aegypti]
	C14404	0.0275223	2.05406	SE_U12424				gi|260782051|ref|XP_002586106.1| hypothetical protein BRAFLDRAFT_132572 [Branchiostoma floridae] gi|229271196|gb|EEN42117.1| hypothetical protein BRAFLDRAFT_132572 [Branchiostoma floridae]
	C9219_sense	0.00921404	2.04835	SE_U11335			transferase activity;	gi|114051706|ref|NP_001040425.1| antennal-enriched UDP-glycosyltransferase [Bombyx mori] gi|95102846|gb|ABF51364.1| antennal-enriched UDP-glycosyltransferase [Bombyx mori]
	C7679	0.0454432	2.04376	SE_U15062	DNA replication;	protein complex; intracellular part;	DNA-directed RNA polymerase activity; binding;	gi|195479930|ref|XP_002086618.1| GE22752 [Drosophila yakuba] gi|195495929|ref|XP_002095476.1| GE22414 [Drosophila yakuba] gi|194181577|gb|EDW95188.1| GE22414 [Drosophila yakuba] gi|194186408|gb|EDX00020.1| GE22752 [Drosophila yakuba]
	C16432	0.0257107	2.04102	SE_U09883	transport;	integral to peroxisomal membrane; integral to plasma membrane; mitochondrial envelope;	protein binding; transporter activity;	gi|242004650|ref|XP_002423193.1| Peroxisomal membrane protein PMP34, putative [Pediculus humanus corporis] gi|212506158|gb|EEB10455.1| Peroxisomal membrane protein PMP34, putative [Pediculus humanus corporis]
	C19691	0.0179476	2.03597	SE_U19580	cellular iron ion homeostasis; oxidation reduction; iron ion transport;		oxidoreductase activity; ferric iron binding;	gi|67463949|pdb|1Z6O|A Chain A, Crystal Structure Of Trichoplusia Ni Secreted Ferritin gi|67463950|pdb|1Z6O|B Chain B, Crystal Structure Of Trichoplusia Ni Secreted Ferritin gi|67463951|pdb|1Z6O|C Chain C, Crystal Structure Of Trichoplusia Ni Secreted Fer
	C13674	0.00485296	2.03434	SE_U15998	RNA metabolic process;		RNA binding; ribonuclease H activity;	gi|194853461|ref|XP_001968168.1| GG24650 [Drosophila erecta] gi|190660035|gb|EDV57227.1| GG24650 [Drosophila erecta]
	C3920_sense	0.0170959	2.03344	SE_U06998	hemopoiesis; erythrophore differentiation; neuron development; locomotory behavior; response to gamma radiation; response to hydrogen peroxide; protein homotetramerization; age-dependent response to reactive oxygen species; regulation of transcription fro	mitochondrial inner membrane;	manganese ion binding; protein binding; superoxide dismutase activity;	gi|112983802|ref|NP_001037299.1| Mn superoxide dismutase [Bombyx mori] gi|52421187|dbj|BAD51413.1| Mn superoxide dismutase [Bombyx mori] gi|58429979|gb|AAW78358.1| Mn superoxide dismutase [Bombyx mori]
	C13812	0.0237205	2.03318	SE_U09741				gi|270016838|gb|EFA13284.1| hypothetical protein TcasGA2_TC010304 [Tribolium castaneum]
	C10870	0.00423016	2.03225	SE_U07003		cell part;	metal ion binding; oxidoreductase activity;	gi|91094593|ref|XP_970561.1| PREDICTED: similar to antennae-rich cytochrome P450 [Tribolium castaneum] gi|270016410|gb|EFA12856.1| cytochrome P450 345A1 [Tribolium castaneum]
	C17467	0.0111992	2.0276	SE_U20882	DNA damage response, signal transduction resulting in induction of apoptosis;	intracellular membrane-bounded organelle; cytoplasmic part;	electron carrier activity; protein binding;	gi|109119046|ref|XP_001110583.1| PREDICTED: thioredoxin domain containing 12 (endoplasmic reticulum) [Macaca mulatta]
	C16623	0.0391729	2.02532	SE_U07747				gi|169245757|gb|ACA50924.1| carboxylesterase [Loxostege sticticalis]
	C8883	0.00486628	2.02056	SE_U17260				gi|270016023|gb|EFA12471.1| hypothetical protein TcasGA2_TC016140 [Tribolium castaneum]
	C14242	0.0182421	2.01876	SE_U11566	regulation of translational initiation;	eukaryotic translation initiation factor 3 complex;	translation initiation factor activity;	gi|112983254|ref|NP_001037656.1| eukaryotic translation initiation factor 3 subunit D [Bombyx mori] gi|122104174|sp|Q0ZB77.1|EIF3D_BOMMO RecName: Full=Eukaryotic translation initiation factor 3 subunit D; Short=eIF3d; AltName: Full=Eukaryotic translation
	C4994_anti	0.0164517	2.01798	SE_U09538	spermatogenesis; protein folding; response to stress; androgen receptor signaling pathway; sperm motility;		low-density lipoprotein receptor binding; heat shock protein binding; unfolded protein binding; zinc ion binding;	gi|114053203|ref|NP_001040292.1| DnaJ homolog subfamily A member 1 [Bombyx mori] gi|87248655|gb|ABD36380.1| DnaJ homolog subfamily A member 1 [Bombyx mori] gi|253721945|gb|ACT34036.1| DnaJ-2 [Bombyx mori]
	C18810_sense	0.00795391	2.01698	SE_U15147				gi|114051131|ref|NP_001040310.1| light-induced protein-like brain protein 44 [Bombyx mori] gi|87248275|gb|ABD36190.1| light-induced protein-like brain protein 44 [Bombyx mori]
	C1879	0.0223891	2.01229	SE_U12598				gi|189237651|ref|XP_001813448.1| PREDICTED: similar to N-acetyl neuraminate lyase [Tribolium castaneum]
	C13289	0.0060172	2.00741	SE_U20135	DNA replication;		DNA-directed DNA polymerase activity; DNA binding; nucleotide binding;	gi|195377844|ref|XP_002047697.1| GJ11779 [Drosophila virilis] gi|194154855|gb|EDW70039.1| GJ11779 [Drosophila virilis]
	C18270	0.00113135	2.00413	SE_U00509	translation;	small ribosomal subunit;	structural constituent of ribosome;	gi|91076514|ref|XP_973351.1| PREDICTED: similar to S23e ribosomal protein [Tribolium castaneum] gi|50344512|emb|CAH04342.1| S23e ribosomal protein [Carabus granulatus] gi|69608480|emb|CAJ01862.1| ribosomal protein S23e [Sphaerius sp. APV-2005] gi|70909595
	C6029_sense	0.0242826	2.00334	SE_U06141	response to unfolded protein; regulation of transcription, DNA-dependent;	nucleus;	sequence-specific DNA binding; protein dimerization activity; transcription factor activity;	gi|112983140|ref|NP_001037041.1| activating transcription factor [Bombyx mori] gi|74942162|sp|Q9GPH3.1|ATFC_BOMMO RecName: Full=Activating transcription factor of chaperone gi|12025457|gb|AAG45935.1|AF325210_1 activating transcription factor [Bombyx mori]
	C17179	0.00933953	2.00247	SE_U27510				gi|223671204|tpd|FAA00554.1| TPA: putative cuticle protein [Bombyx mori]
	C19075	0.00886329	-2.00072	SE_U15106				gi|114051652|ref|NP_001040170.1| trafficking protein particle complex subunit 3 [Bombyx mori] gi|87248271|gb|ABD36188.1| trafficking protein particle complex subunit 3 [Bombyx mori]
	C8397	0.000364931	-2.00629	SE_U26287			catalytic activity;	gi|39655053|gb|AAR29602.1| pattern recognition serine proteinase precursor [Manduca sexta]
	C13656_anti	0.026782	-2.01003	SE_U21539				gi|48096076|ref|XP_392394.1| PREDICTED: similar to WAP four-disulfide core domain 2 isoform 1 [Apis mellifera] gi|66509567|ref|XP_623074.1| PREDICTED: similar to WAP four-disulfide core domain 2 isoform 2 [Apis mellifera]
	C496	0.00404599	-2.01126	SE_U10311	determination of genital disc primordium; Ras protein signal transduction; wing disc dorsal/ventral pattern formation; heterophilic cell-cell adhesion; tracheal outgrowth, open tracheal system; regulation of transcription, DNA-dependent; muscle fiber deve	nucleus;	protein binding; sequence-specific DNA binding; transcription factor activity;	gi|240952647|ref|XP_002399485.1| ets2, putative [Ixodes scapularis] gi|215490599|gb|EEC00242.1| ets2, putative [Ixodes scapularis]
	C18655_sense	0.00480573	-2.01221	SE_U11076			hydrolase activity; nucleic acid binding; metal ion binding;	gi|83583695|gb|ABC24707.1| hemicentin-like protein 2 [Spodoptera frugiperda]
	C13797_sense	0.0147735	-2.01318	SE_U55262				gi|269959180|ref|NP_001161754.1| integrin beta subunit 1 [Bombyx mori] gi|264981061|gb|ACY74431.1| integrin beta subunit 1 [Bombyx mori]
	C484	0.020062	-2.01429	SE_U19778				gi|156537803|ref|XP_001608275.1| PREDICTED: similar to GA17237-PA [Nasonia vitripennis]
	C1710	0.0331336	-2.01553	SE_U11347	carbohydrate metabolic process; regulation of innate immune response;	extracellular region;	hydrolase activity, hydrolyzing O-glycosyl compounds;	gi|208972529|gb|ACI32825.1| beta-1,3-glucan recognition protein 1 [Helicoverpa armigera]
	C3167	0.0379118	-2.01617	SE_U11246				gi|91080277|ref|XP_973754.1| PREDICTED: similar to purple acid phosphatase, putative [Tribolium castaneum]
	C3789	0.0379928	-2.01862	SE_U10495				gi|194770858|ref|XP_001967505.1| GF20759 [Drosophila ananassae] gi|190618515|gb|EDV34039.1| GF20759 [Drosophila ananassae]
	C12681	0.0384059	-2.0218	SE_U24782	ribonucleoside triphosphate biosynthetic process; heterocycle metabolic process;			gi|260803201|ref|XP_002596479.1| hypothetical protein BRAFLDRAFT_61845 [Branchiostoma floridae] gi|229281736|gb|EEN52491.1| hypothetical protein BRAFLDRAFT_61845 [Branchiostoma floridae]
	C3970_anti	0.0374559	-2.02248	SE_U05787	translation;	ribosome;	structural constituent of ribosome;	gi|112982751|ref|NP_001037554.1| ribosomal protein L38 [Bombyx mori] gi|74904852|sp|Q5UAP8.1|RL38_BOMMO RecName: Full=60S ribosomal protein L38 gi|54609273|gb|AAV34852.1| ribosomal protein L38 [Bombyx mori]
	C14470	0.0294913	-2.02276	SE_U18160	extracellular matrix organization;	extracellular matrix;	peptidase inhibitor activity; binding; extracellular matrix structural constituent; metallopeptidase activity;	gi|6164595|gb|AAF04457.1|AF078161_1 lacunin [Manduca sexta]
	C2924_sense	0.0313509	-2.02429	SE_U12288	ATP synthesis coupled proton transport;	proton-transporting two-sector ATPase complex, proton-transporting domain;	hydrolase activity; hydrogen ion transmembrane transporter activity;	gi|5852166|emb|CAB55500.1| vacuolar ATPase subunit a [Manduca sexta]
	C14115	0.0478252	-2.02514	SE_U58088	entrainment of circadian clock; response to hydrogen peroxide; response to light stimulus; DNA repair;	transcription factor complex;	protein binding; DNA photolyase activity;	gi|148533563|gb|ABQ84983.1| antennal cryptochrome 2 [Spodoptera littoralis]
	C18371	0.00113936	-2.02654	SE_U14027	transport;		hydrolase activity; binding; transporter activity;	gi|112983654|ref|NP_001036872.1| Bombyrin [Bombyx mori] gi|13928531|dbj|BAB47155.1| Bombyrin [Bombyx mori]
	C61_sense	0.0226895	-2.02806	SE_U20202	regulation of transcription, DNA-dependent;	nucleus;	sequence-specific DNA binding; transcription factor activity;	gi|112982753|ref|NP_001036902.1| transcription factor BmEts [Bombyx mori] gi|32997078|dbj|BAC79385.1| transcription factor BmEts [Bombyx mori]
	C3605_sense	0.000609174	-2.03058	SE_U13864	transport;		hydrolase activity; binding; transporter activity;	gi|112983654|ref|NP_001036872.1| Bombyrin [Bombyx mori] gi|13928531|dbj|BAB47155.1| Bombyrin [Bombyx mori]
	C15300	0.0462801	-2.03221	SE_U15354			serine-type endopeptidase inhibitor activity;	gi|160333383|ref|NP_001103823.1| serpin-6 [Bombyx mori] gi|157786102|gb|ABV74209.1| serpin-6 [Bombyx mori]
	C12962	0.0261414	-2.03369	SE_U00416	threonyl-tRNA aminoacylation; lysosome organization;	cytoplasm;	threonine-tRNA ligase activity; ATP binding;	gi|157115843|ref|XP_001658309.1| threonyl-tRNA synthetase [Aedes aegypti] gi|108883479|gb|EAT47704.1| threonyl-tRNA synthetase [Aedes aegypti]
	C19398	0.00560323	-2.03571	SE_U21669	germ-line stem cell maintenance; small GTPase mediated signal transduction;	intracellular; plasma membrane;	GTP binding; protein binding; GTPase activity;	gi|114051712|ref|NP_001040327.1| ras-related protein 2 [Bombyx mori] gi|87248589|gb|ABD36347.1| ras-related protein 2 [Bombyx mori]
	C9007	0.0106199	-2.03803	SE_U03537				gi|270013523|gb|EFA09971.1| hypothetical protein TcasGA2_TC012129 [Tribolium castaneum]
	C9301	0.0147183	-2.03929	SE_U07766	transmembrane transport; carbohydrate transport;	integral to membrane;	substrate-specific transmembrane transporter activity;	gi|269115403|gb|ACZ26269.1| putative sugar transporter [Mayetiola destructor]
	C2254	0.00269125	-2.04088	SE_U01900				gi|156551423|ref|XP_001604209.1| PREDICTED: similar to ENSANGP00000025578 [Nasonia vitripennis]
	C1760	0.0141605	-2.04369	SE_U10525			serine-type peptidase activity;	gi|255046231|gb|ACU00133.1| chymotrypsin-like protein precursor [Spodoptera litura]
	C7348	0.0221173	-2.04483	SE_U10201				gi|195122930|ref|XP_002005963.1| GI20770 [Drosophila mojavensis] gi|193911031|gb|EDW09898.1| GI20770 [Drosophila mojavensis]
	C656_anti	0.0170899	-2.04635	SE_U13872			zinc ion binding;	gi|5833948|gb|AAD53751.1|AF172845_1 death-associated LIM only protein DALP [Manduca sexta]
	C10144	8.28741e-05	-2.04804	SE_U07345				gi|110649252|emb|CAL25135.1| leureptin [Manduca sexta]
	C15460	0.0138856	-2.04825	SE_U11424				gi|242005665|ref|XP_002423683.1| Cell division control protein, putative [Pediculus humanus corporis] gi|212506859|gb|EEB10945.1| Cell division control protein, putative [Pediculus humanus corporis]
	C18227_anti	0.033082	-2.04922	SE_U13491	rRNA transcription;	integral to membrane;	endoribonuclease activity;	gi|116833143|gb|ABK29484.1| ribonuclease [Helicoverpa armigera]
	C10743	0.0405926	-2.05115	SE_U14148			hydrolase activity;	gi|56418423|gb|AAV91019.1| hemolymph proteinase 21 [Manduca sexta]
	C2526	0.00291156	-2.05359	SE_U15586	innate immune response; defense response to bacterium;	extracellular region;		gi|1703758|sp|P50725.1|ATTA_TRINI RecName: Full=Attacin-A; Flags: Precursor gi|1177888|gb|AAC47327.1| preproattacin A [Trichoplusia ni]
	C3923_sense	0.00297917	-2.05422	SE_U19660	proteolysis;		cysteine-type endopeptidase activity;	gi|156551732|ref|XP_001599607.1| PREDICTED: similar to LD46760p [Nasonia vitripennis]
	C14291	0.0110499	-2.05749	SE_U10971				gi|157128617|ref|XP_001655157.1| hypothetical protein AaeL_AAEL002386 [Aedes aegypti] gi|108882221|gb|EAT46446.1| conserved hypothetical protein [Aedes aegypti]
	C17432	0.00316184	-2.05769	SE_U14159				gi|194891820|ref|XP_001977542.1| GG19105 [Drosophila erecta] gi|190649191|gb|EDV46469.1| GG19105 [Drosophila erecta]
	C12769	0.00506181	-2.06452	SE_U25990	positive regulation of cell cycle; response to protein stimulus; negative regulation of nitric-oxide synthase 2 biosynthetic process; response to cytokine stimulus; positive regulation of cell proliferation; protein amino acid geranylgeranylation;	CAAX-protein geranylgeranyltransferase complex;	CAAX-protein geranylgeranyltransferase activity; drug binding; peptide binding; zinc ion binding; protein binding; isoprenoid binding;	gi|157124229|ref|XP_001660375.1| geranylgeranyl transferase type i beta subunit [Aedes aegypti] gi|108882810|gb|EAT47035.1| geranylgeranyl transferase type i beta subunit [Aedes aegypti]
	C1421_sense	0.0236226	-2.06707	SE_U14027	transport;		hydrolase activity; binding; transporter activity;	gi|112983654|ref|NP_001036872.1| Bombyrin [Bombyx mori] gi|13928531|dbj|BAB47155.1| Bombyrin [Bombyx mori]
	C8304	0.00213183	-2.06901	SE_U20971	bicoid mRNA localization; regulation of pole plasm oskar mRNA localization;	cytoplasm;		gi|114053141|ref|NP_001040124.1| exuperantia [Bombyx mori] gi|87248129|gb|ABD36117.1| exuperantia [Bombyx mori]
	C2531	0.000809203	-2.06911	SE_U21638				gi|156546982|ref|XP_001599783.1| PREDICTED: similar to conserved hypothetical protein [Nasonia vitripennis]
	C13273_sense	0.0143996	-2.07371	SE_U14070		mitochondrial respiratory chain complex I;	oxidoreductase activity;	gi|91083249|ref|XP_974018.1| PREDICTED: similar to CG8680 CG8680-PA [Tribolium castaneum] gi|270008233|gb|EFA04681.1| hypothetical protein TcasGA2_TC014412 [Tribolium castaneum]
	C19014_anti	0.0351805	-2.07639	SE_U09708	cellular process;	mitochondrion;	hydrolase activity;	gi|134024335|gb|AAI35287.1| hypothetical protein LOC549411 [Xenopus (Silurana) tropicalis]
	C15164_sense	0.0165165	-2.07651	SE_U07503	SRP-dependent cotranslational protein targeting to membrane;		receptor activity; GTP binding; protein binding; nucleoside-triphosphatase activity;	gi|66515169|ref|XP_395013.2| PREDICTED: similar to GTP-binding protein CG2522-PA isoform 1 [Apis mellifera]
	C16759	0.00157757	-2.07661	SE_U20737	cellular process;	ribosome;	binding;	gi|195447324|ref|XP_002071163.1| GK25645 [Drosophila willistoni] gi|194167248|gb|EDW82149.1| GK25645 [Drosophila willistoni]
	C18874	0.0494103	-2.07763	SE_U19168				gi|225734358|gb|ACO25162.1| midgut protein Lsti99 [Loxostege sticticalis]
	C3792	0.00111369	-2.08348	SE_U25864	protein arginylation;	cytoplasm; nucleus;	arginyltransferase activity;	gi|156545471|ref|XP_001606898.1| PREDICTED: hypothetical protein [Nasonia vitripennis]
	C15118	0.0234945	-2.08803	SE_U08493				gi|115678887|ref|XP_790463.2| PREDICTED: hypothetical protein [Strongylocentrotus purpuratus] gi|115963075|ref|XP_001182197.1| PREDICTED: hypothetical protein [Strongylocentrotus purpuratus]
	C4263	0.0158756	-2.08919	SE_U02377				gi|113865941|ref|NP_001038956.1| ecdysteroid 22-kinase [Bombyx mori] gi|111924417|dbj|BAF02792.1| ecdysteroid 22-phosphate [Bombyx mori]
	C11001	0.00460034	-2.09635	SE_U53844	oxidation reduction;		laccase activity; copper ion binding;	gi|194346222|tpg|DAA06286.1| TPA: multicopper oxidase 1 [Bombyx mori]
	C17384	0.0475196	-2.10286	SE_U21807	prolyl-tRNA aminoacylation;	aminoacyl-tRNA synthetase multienzyme complex;	proline-tRNA ligase activity; SUMO binding; glutamate-tRNA ligase activity; nucleotide binding;	gi|170063637|ref|XP_001867188.1| bifunctional aminoacyl-tRNA synthetase [Culex quinquefasciatus] gi|167881196|gb|EDS44579.1| bifunctional aminoacyl-tRNA synthetase [Culex quinquefasciatus]
	C16345	0.0130458	-2.10584	SE_U11589				gi|114051652|ref|NP_001040170.1| trafficking protein particle complex subunit 3 [Bombyx mori] gi|87248271|gb|ABD36188.1| trafficking protein particle complex subunit 3 [Bombyx mori]
	C2081	0.0121017	-2.1066	SE_U11700			metal ion binding;	gi|32478997|gb|AAP83689.1| cytochrome P450 [Depressaria pastinacella]
	C7939	0.00412455	-2.10854	SE_U25868	positive regulation of MAPKKK cascade; cell adhesion; cellular calcium ion homeostasis; neuron projection morphogenesis; integrin-mediated signaling pathway; regulation of G-protein coupled receptor protein signaling pathway; muscle cell differentiation;	focal adhesion; membrane raft; acrosomal vesicle; cell-cell junction; basement membrane; membrane fraction; integrin complex;	integrin binding; protein kinase binding; protein heterodimerization activity; peptide binding;	gi|268564043|ref|XP_002647075.1| C. briggsae CBR-PAT-3 protein [Caenorhabditis briggsae] gi|187036485|emb|CAP24466.1| C. briggsae CBR-PAT-3 protein [Caenorhabditis briggsae]
	C9110_anti	0.0433479	-2.10969	SE_U00647				gi|158299586|ref|XP_319684.4| AGAP008930-PA [Anopheles gambiae str. PEST] gi|157013588|gb|EAA15002.4| AGAP008930-PA [Anopheles gambiae str. PEST]
	C18558	0.0160354	-2.11385	SE_U19850	cell competition in a multicellular organism; axon guidance; establishment of ommatidial planar polarity; myoblast proliferation; dorsal closure, amnioserosa morphology change; microtubule-based process; germ-band shortening; morphogenesis of larval imagi	membrane; rhabdomere; intracellular;	GTP binding; GTPase activity;	gi|91092998|ref|XP_968397.1| PREDICTED: similar to Ras-related protein Rac1 [Tribolium castaneum] gi|270004802|gb|EFA01250.1| Ras-related protein Rac1 [Tribolium castaneum]
	C296_anti	0.0462092	-2.11913	SE_U13844				gi|170029246|ref|XP_001842504.1| conserved hypothetical protein [Culex quinquefasciatus] gi|167881607|gb|EDS44990.1| conserved hypothetical protein [Culex quinquefasciatus]
	C2677_sense	0.0093376	-2.1216	SE_U18160	extracellular matrix organization;	extracellular matrix;	peptidase inhibitor activity; binding; extracellular matrix structural constituent; metallopeptidase activity;	gi|6164595|gb|AAF04457.1|AF078161_1 lacunin [Manduca sexta]
	C16588	0.016979	-2.12233	SE_U19298				gi|95102824|gb|ABF51353.1| phosphatidylethanolamine binding protein isoform 1 [Bombyx mori]
	C2956	0.0203189	-2.1245	SE_U09975				gi|91089117|ref|XP_972346.1| PREDICTED: similar to pickpocket [Tribolium castaneum]
	C7340	0.0103193	-2.12456	SE_U19953			ATPase activity; transporter activity;	gi|270007709|gb|EFA04157.1| hypothetical protein TcasGA2_TC014403 [Tribolium castaneum]
	C7633_sense	0.0137779	-2.12723	SE_U24451	cell-cell adhesion;	plasma membrane part;	protein binding;	gi|98962502|gb|ABF59518.1| hemocyte-specific integrin alpha subunit 1 [Manduca sexta]
	C19480	0.0187574	-2.13773	SE_U42554	cell cycle; actin filament organization; regulation of cell shape; response to heat; transcription;	polytene chromosome puff; nucleus;	protein binding; transcription elongation regulator activity;	gi|45553179|ref|NP_996117.1| cyclin T, isoform A [Drosophila melanogaster] gi|45445832|gb|AAS64974.1| cyclin T, isoform A [Drosophila melanogaster]
	C18196_anti	0.0352613	-2.14158	SE_U15580	establishment or maintenance of epithelial cell apical/basal polarity;	cytoplasm; cytoskeleton; adherens junction; extrinsic to membrane;	actin binding;	gi|193652527|ref|XP_001942978.1| PREDICTED: similar to moesin/ezrin/radixin [Acyrthosiphon pisum]
	C7633_anti	0.0290078	-2.14235	SE_U24451	cell-cell adhesion;	plasma membrane part;	protein binding;	gi|98962502|gb|ABF59518.1| hemocyte-specific integrin alpha subunit 1 [Manduca sexta]
	C7231	0.0120914	-2.14311	SE_U22468			oxidoreductase activity, acting on the CH-NH2 group of donors, oxygen as acceptor;	gi|242005385|ref|XP_002423549.1| conserved hypothetical protein [Pediculus humanus corporis] gi|212506678|gb|EEB10811.1| conserved hypothetical protein [Pediculus humanus corporis]
	C13755_sense	0.0273574	-2.14412	SE_U13252	pyruvate metabolic process; oxidation reduction; glycolysis;	intracellular membrane-bounded organelle;	pyruvate dehydrogenase (acetyl-transferring) activity;	gi|153792309|ref|NP_001093304.1| L(b002) protein [Bombyx mori] gi|146738085|gb|ABQ42597.1| L(B002) [Bombyx mori]
	C3446_anti	0.0309296	-2.14856	SE_U06637			cysteine-type peptidase activity;	gi|168823407|ref|NP_001108337.1| death related ced-3/Nedd2-like protein [Bombyx mori] gi|164605307|dbj|BAF98475.1| initiator caspase dredd [Bombyx mori]
	C3694_anti	0.013828	-2.14979	SE_U27580	translation;	ribosome;	structural constituent of ribosome;	gi|16566713|gb|AAL26576.1|AF429974_1 ribosomal protein L12 [Spodoptera frugiperda]
	C16712	0.0496163	-2.15207	SE_U10239			binding; catalytic activity;	gi|26554099|ref|NP_758033.1| DNA topoisomerase IV subunit A [Mycoplasma penetrans HF-2] gi|26454107|dbj|BAC44437.1| DNA topoisomerase IV subunit A [Mycoplasma penetrans HF-2]
	C9827	0.00123493	-2.15284	SE_U43144		integral to membrane; gap junction;	gap junction channel activity;	gi|219362823|ref|NP_001136442.1| innexin 3 [Bombyx mori] gi|217331224|gb|ACK38254.1| innexin 3 [Bombyx mori]
	C17218	0.000531432	-2.15451	SE_U13244			serine-type endopeptidase inhibitor activity;	gi|112984548|ref|NP_001037205.1| serpin-5 [Bombyx mori] gi|45594230|gb|AAS68506.1| serpin-5 [Bombyx mori]
	C12373	0.0119077	-2.15563	SE_U02877				gi|157115688|ref|XP_001652661.1| hypothetical protein AaeL_AAEL007296 [Aedes aegypti] gi|108876808|gb|EAT41033.1| conserved hypothetical protein [Aedes aegypti]
	C1254_anti	0.000926884	-2.1559	SE_U00628				gi|112983550|ref|NP_001036879.1| fibrillin-like protein [Bombyx mori] gi|17298113|dbj|BAB78525.1| fibrillin-like protein [Bombyx mori]
	C16624_anti	0.0344187	-2.16401	SE_U11848	cellular process;	mitochondrion;	hydrolase activity;	gi|157112134|ref|XP_001657407.1| peptidyl-trna hydrolase [Aedes aegypti] gi|108878154|gb|EAT42379.1| peptidyl-trna hydrolase [Aedes aegypti]
	C1629	0.0108505	-2.17261	SE_U04750			protein binding;	gi|91085807|ref|XP_974668.1| PREDICTED: similar to UBX domain-containing protein 1 [Tribolium castaneum] gi|270009989|gb|EFA06437.1| hypothetical protein TcasGA2_TC009319 [Tribolium castaneum]
	C6873	0.0108843	-2.17267	SE_U24322				gi|45594226|gb|AAS68504.1| serpin-4B [Manduca sexta]
	C10026	0.0102822	-2.17793	SE_U25038			zinc ion binding;	gi|91085847|ref|XP_974980.1| PREDICTED: similar to LIM and SH3 domain protein F42H10.3 [Tribolium castaneum] gi|270010142|gb|EFA06590.1| hypothetical protein TcasGA2_TC009504 [Tribolium castaneum]
	C12411	0.022156	-2.1849	SE_U23173	G-protein coupled receptor protein signaling pathway;	integral to membrane;	G-protein coupled receptor activity;	gi|195501772|ref|XP_002097936.1| GE10076 [Drosophila yakuba] gi|194184037|gb|EDW97648.1| GE10076 [Drosophila yakuba]
	C13172	0.000813265	-2.18956	SE_U00722			protein binding;	gi|158285226|ref|XP_308197.4| AGAP007674-PB [Anopheles gambiae str. PEST] gi|158285228|ref|XP_001687864.1| AGAP007674-PA [Anopheles gambiae str. PEST] gi|157019890|gb|EAA04121.4| AGAP007674-PB [Anopheles gambiae str. PEST] gi|157019891|gb|EDO64513.1| AGAP
	C17206	0.00455401	-2.19067	SE_U12254			binding;	gi|156550430|ref|XP_001600973.1| PREDICTED: similar to conserved hypothetical protein [Nasonia vitripennis]
	C4629	0.0470752	-2.19195	SE_U10239			binding; catalytic activity;	gi|26554099|ref|NP_758033.1| DNA topoisomerase IV subunit A [Mycoplasma penetrans HF-2] gi|26454107|dbj|BAC44437.1| DNA topoisomerase IV subunit A [Mycoplasma penetrans HF-2]
	C8786	0.0142213	-2.19208	SE_U04807				gi|110826028|gb|ABH01082.1| esterase [Sesamia nonagrioides]
	C271	0.0298814	-2.19403	SE_U20239				gi|156368215|ref|XP_001627591.1| predicted protein [Nematostella vectensis] gi|156214505|gb|EDO35491.1| predicted protein [Nematostella vectensis]
	C17496_sense	0.00856823	-2.1951	SE_U21281	fatty acid metabolic process;		oxidoreductase activity; binding;	gi|195448304|ref|XP_002071598.1| GK25055 [Drosophila willistoni] gi|194167683|gb|EDW82584.1| GK25055 [Drosophila willistoni]
	C13650_sense	0.000905603	-2.20447	SE_U13889				gi|158299829|ref|XP_319851.4| AGAP009101-PA [Anopheles gambiae str. PEST] gi|157013706|gb|EAA14947.4| AGAP009101-PA [Anopheles gambiae str. PEST]
	C14644	0.0178803	-2.20485	SE_U15846			carboxylesterase activity;	gi|156537069|ref|XP_001601996.1| PREDICTED: similar to CG3488-PA [Nasonia vitripennis]
	C19521	0.0258764	-2.20506	SE_U10628				gi|157115782|ref|XP_001652694.1| hypothetical protein AaeL_AAEL007342 [Aedes aegypti] gi|108876762|gb|EAT40987.1| conserved hypothetical protein [Aedes aegypti]
	C17818	0.0363253	-2.20614	SE_U19205		membrane;		gi|114051159|ref|NP_001040391.1| tetraspanin E118 [Bombyx mori] gi|95102722|gb|ABF51302.1| tetraspanin E118 [Bombyx mori]
	C15936_sense	0.0011358	-2.20849	SE_U14159				gi|194891820|ref|XP_001977542.1| GG19105 [Drosophila erecta] gi|190649191|gb|EDV46469.1| GG19105 [Drosophila erecta]
	C18799	0.00435412	-2.2091	SE_U20333				gi|113865941|ref|NP_001038956.1| ecdysteroid 22-kinase [Bombyx mori] gi|111924417|dbj|BAF02792.1| ecdysteroid 22-phosphate [Bombyx mori]
	C9818	0.0191895	-2.21008	SE_U26182	negative regulation of macrophage derived foam cell differentiation; cholesterol efflux; low-density lipoprotein particle remodeling; detection of hormone stimulus; regulation of cholesterol esterification; positive regulation of cholesterol biosynthetic	Golgi apparatus; external side of plasma membrane; integral to plasma membrane;	glycoprotein transporter activity; cholesterol binding; phospholipid transporter activity; ADP binding; phospholipid binding; protein heterodimerization activity; sterol-transporting ATPase activity; protein homodimerization activity; toxin transporter ac	gi|242004634|ref|XP_002423185.1| ABC transporter, putative [Pediculus humanus corporis] gi|212506150|gb|EEB10447.1| ABC transporter, putative [Pediculus humanus corporis]
	C9347_anti	0.0193274	-2.21649	SE_U25930		integral to membrane;		gi|163838586|dbj|BAF95807.1| sid-1-like protein2 [Bombyx mori]
	C11561	0.00529562	-2.21817	SE_U17827				gi|91089301|ref|XP_971594.1| PREDICTED: similar to CG9706 CG9706-PA [Tribolium castaneum] gi|270012507|gb|EFA08955.1| hypothetical protein TcasGA2_TC006662 [Tribolium castaneum]
	C1118	0.00486393	-2.22418	SE_U20885	defense response to fungus; defense response to Gram-positive bacterium; innate immune response; killing of cells of another organism;	extracellular space;		gi|237506881|gb|ACQ99193.1| proline-rich protein [Galleria mellonella]
	C18526	0.00167886	-2.22752	SE_U18597				gi|195451173|ref|XP_002072799.1| GK13793 [Drosophila willistoni] gi|194168884|gb|EDW83785.1| GK13793 [Drosophila willistoni]
	C2444	0.0119088	-2.2326	SE_U10904	response to stimulus;			gi|238915975|gb|ACR78454.1| attacin [Heliothis virescens]
	C6469	0.00360197	-2.23785	SE_U14085	carboxylic acid metabolic process; cellular amino acid and derivative metabolic process;		pyridoxal phosphate binding; carboxy-lyase activity;	gi|15824041|dbj|BAB68549.1| dopa decarboxylase [Mythimna separata]
	C19248	0.00543497	-2.23895	SE_U60059				gi|91084567|ref|XP_973731.1| PREDICTED: similar to sugar transporter [Tribolium castaneum] gi|270008888|gb|EFA05336.1| hypothetical protein TcasGA2_TC015500 [Tribolium castaneum]
	C8906	0.00250696	-2.23951	SE_U00710	signal transduction; dsRNA transport;			gi|270005673|gb|EFA02121.1| hypothetical protein TcasGA2_TC007768 [Tribolium castaneum]
	C1392	0.0179882	-2.2399	SE_U14600				gi|157115782|ref|XP_001652694.1| hypothetical protein AaeL_AAEL007342 [Aedes aegypti] gi|108876762|gb|EAT40987.1| conserved hypothetical protein [Aedes aegypti]
	C5168_anti	0.0350463	-2.2418	SE_U06321	metabolic process;		N-acetyltransferase activity;	gi|114052422|ref|NP_001040128.1| glucosamine-6-phosphate N-acetyltransferase [Bombyx mori] gi|87248141|gb|ABD36123.1| glucosamine-6-phosphate N-acetyltransferase [Bombyx mori]
	C2136	0.00639122	-2.24664	SE_U13886	regulation of transcription;	nucleus;		gi|48095236|ref|XP_392263.1| PREDICTED: similar to Mediator complex subunit 18 CG14802-PA, isoform A [Apis mellifera]
	C18751	0.0395559	-2.24866	SE_U53778	defense response;			gi|33439724|gb|AAQ18900.1| cobatoxin long form B [Spodoptera frugiperda] gi|37929768|gb|AAP69839.1| cobatoxin [Spodoptera frugiperda]
	C5805	0.0290367	-2.25321	SE_U00839		microtubule organizing center; dynactin complex;	protein binding; ATP binding;	gi|114053021|ref|NP_001040336.1| ARP1 actin-related protein 1-like protein A [Bombyx mori] gi|95102550|gb|ABF51213.1| ARP1 actin-related protein 1-like protein A [Bombyx mori]
	C10398	0.00456533	-2.25506	SE_U06560				gi|170033577|ref|XP_001844653.1| conserved hypothetical protein [Culex quinquefasciatus] gi|167874621|gb|EDS38004.1| conserved hypothetical protein [Culex quinquefasciatus]
	C14536	0.0330376	-2.25816	SE_U22669	cell migration; cell proliferation;	neuronal cell body;		gi|48096771|ref|XP_392519.1| PREDICTED: similar to sortilin-related receptor containing LDLR class A repeats preproprotein [Apis mellifera]
	C19131	0.0274529	-2.26074	SE_U48874			serine-type endopeptidase inhibitor activity;	gi|172048667|sp|B0JFB8.1|FPI1_ANTMY RecName: Full=Fungal protease inhibitor-1; Flags: Precursor gi|166159810|gb|ABY83296.1| fungal protease inhibitor 1 [Antheraea mylitta] gi|166997966|emb|CAP74000.1| fungal protease inhibitor-1 precursor [Antheraea mylit
	C14710_anti	0.000461045	-2.26292	SE_U14100	apoptosis; peroxisome fission; mitochondrial fission;	integral to peroxisomal membrane; integral to mitochondrial outer membrane;	protein binding;	gi|91083777|ref|XP_972333.1| PREDICTED: similar to tetratricopeptide repeat protein [Tribolium castaneum] gi|270007915|gb|EFA04363.1| hypothetical protein TcasGA2_TC014659 [Tribolium castaneum]
	C1180	0.00561604	-2.26352	SE_U12272			transferase activity, transferring glycosyl groups;	gi|114051706|ref|NP_001040425.1| antennal-enriched UDP-glycosyltransferase [Bombyx mori] gi|95102846|gb|ABF51364.1| antennal-enriched UDP-glycosyltransferase [Bombyx mori]
	C6764	0.0148332	-2.2636	SE_U02354	mitotic spindle elongation; translation;	cytosolic large ribosomal subunit;	structural constituent of ribosome;	gi|268306430|gb|ACY95336.1| ribosomal protein L19 [Manduca sexta]
	C988	0.00358811	-2.26514	SE_U18418	transport;	extracellular space;	oxygen transporter activity; nutrient reservoir activity;	gi|5869989|emb|CAB55605.1| arylphorin subunit [Spodoptera litura]
	C2331	0.00676801	-2.26676	SE_U13579	transmembrane transport;		signal transducer activity;	gi|183979298|dbj|BAG30762.1| similar to CG5304-PA [Papilio xuthus]
	C14592_anti	2.09142e-05	-2.27228	SE_U19770	nuclear migration; protein amino acid phosphorylation; activation of MAPKKK activity; optic lobe placode development; photoreceptor cell morphogenesis; establishment of planar polarity; dorsal closure; JNK cascade; imaginal disc fusion, thorax closure; re	cell cortex;	JUN kinase kinase kinase kinase activity; small GTPase regulator activity; ATP binding;	gi|242005592|ref|XP_002423648.1| traf2 and nck interacting kinase, tnik, putative [Pediculus humanus corporis] gi|212506808|gb|EEB10910.1| traf2 and nck interacting kinase, tnik, putative [Pediculus humanus corporis]
	C12227	0.00891705	-2.27492	SE_U25661	ATP biosynthetic process; calcium ion transport;	integral to membrane; intracellular;	calcium-transporting ATPase activity; zinc ion binding; ATP binding;	gi|270015602|gb|EFA12050.1| hypothetical protein TcasGA2_TC001467 [Tribolium castaneum]
	C14183	0.00063441	-2.27848	SE_U21210		intracellular;	zinc ion binding; protein binding;	gi|77158632|gb|ABA62322.1| inhibitor of apoptosis protein [Spodoptera exigua]
	C7935_anti	0.0471728	-2.2829	SE_U01639	transmembrane transport; chloride transport;	lysosomal membrane; integral to membrane;	chloride ion binding; voltage-gated chloride channel activity; protein binding; ATP binding; antiporter activity;	gi|91089729|ref|XP_975072.1| PREDICTED: similar to chloride channel protein 7 [Tribolium castaneum] gi|270011308|gb|EFA07756.1| hypothetical protein TcasGA2_TC005310 [Tribolium castaneum]
	C7009	0.0211465	-2.28989	SE_U19840				gi|125811039|ref|XP_001361730.1| GA11557 [Drosophila pseudoobscura pseudoobscura] gi|54636906|gb|EAL26309.1| GA11557 [Drosophila pseudoobscura pseudoobscura]
	C18095_sense	0.00155211	-2.29169	SE_U28370			transferase activity;	gi|270015199|gb|EFA11647.1| hypothetical protein TcasGA2_TC010626 [Tribolium castaneum]
	C13690	0.0337617	-2.29674	SE_U20779	defense response to bacterium; determination of left/right symmetry; mesoderm development; microvillus organization;	brush border; intracellular part;	nucleoside-triphosphatase activity; nucleotide binding;	gi|158301002|ref|XP_552525.3| AGAP011725-PA [Anopheles gambiae str. PEST] gi|157013431|gb|EAL38886.3| AGAP011725-PA [Anopheles gambiae str. PEST]
	C5400_sense	0.00279193	-2.29762	SE_U24127	oligopeptide transport;	integral to plasma membrane;	proton-dependent oligopeptide secondary active transmembrane transporter activity;	gi|156555308|ref|XP_001603652.1| PREDICTED: similar to CG2930-PD [Nasonia vitripennis]
	C5890	0.000779863	-2.30015	SE_U24421				gi|190341030|ref|NP_001121786.1| carboxylesterase CarE-14 [Bombyx mori] gi|189172237|gb|ACD80423.1| carboxylesterase CarE-14 [Bombyx mori]
	C16097	0.0248362	-2.30107	SE_U18520	inositol and derivative phosphorylation;		calmodulin binding; calcium-dependent protein binding; inositol trisphosphate 3-kinase activity;	gi|158284946|ref|XP_565625.3| AGAP002194-PA [Anopheles gambiae str. PEST] gi|157020837|gb|EAL42027.3| AGAP002194-PA [Anopheles gambiae str. PEST]
	C18573_sense	0.0232885	-2.30169	SE_U18160	extracellular matrix organization;	extracellular matrix;	peptidase inhibitor activity; binding; extracellular matrix structural constituent; metallopeptidase activity;	gi|6164595|gb|AAF04457.1|AF078161_1 lacunin [Manduca sexta]
	C10776	0.00342515	-2.30765	SE_U04990			metal ion binding;	gi|163256092|dbj|BAF95609.1| cytochrome P450 [Plutella xylostella]
	C18821_anti	0.0465162	-2.30807	SE_U09884	ATP synthesis coupled proton transport;	proton-transporting two-sector ATPase complex, proton-transporting domain;	hydrolase activity; hydrogen ion transmembrane transporter activity;	gi|5852166|emb|CAB55500.1| vacuolar ATPase subunit a [Manduca sexta]
	C3312	0.0105576	-2.30878	SE_U09627	metabolic process;	cell part;	hydrolase activity, hydrolyzing O-glycosyl compounds;	gi|260765449|gb|ACX49762.1| beta-fructofuranosidase 1 [Manduca sexta]
	C18082	0.00375683	-2.31076	SE_U12751	cation transport;		ion channel activity;	gi|110755702|ref|XP_001122445.1| PREDICTED: similar to pyrexia CG17142-PA, isoform A [Apis mellifera]
	C5094	0.0264197	-2.31213	SE_U21746	SRP-dependent cotranslational protein targeting to membrane; phagocytosis, engulfment;	lipid particle; membrane;		gi|170034255|ref|XP_001844990.1| translocation associated membrane protein [Culex quinquefasciatus] gi|167875502|gb|EDS38885.1| translocation associated membrane protein [Culex quinquefasciatus]
	C16069	0.0143668	-2.3126	SE_U12749				gi|270006926|gb|EFA03374.1| hypothetical protein TcasGA2_TC013360 [Tribolium castaneum]
	C15163_sense	0.0258506	-2.31304	SE_U01331	SRP-dependent cotranslational protein targeting to membrane;		receptor activity; GTP binding; protein binding; nucleoside-triphosphatase activity;	gi|148298802|ref|NP_001091807.1| signal recognition particle receptor alpha subunit [Bombyx mori] gi|111608125|gb|ABH10806.1| signal recognition particle receptor alpha subunit [Bombyx mori]
	C7407	0.00690456	-2.31359	SE_U17833		viral capsid;		gi|270008878|gb|EFA05326.1| hypothetical protein TcasGA2_TC015490 [Tribolium castaneum]
	C6467	0.0116519	-2.31583	SE_U06540				gi|198436984|ref|XP_002128967.1| PREDICTED: similar to GF19375 [Ciona intestinalis]
	C12896	0.0360901	-2.32038	SE_U05789	cation transport; transmembrane transport;	membrane;	cation transmembrane transporter activity;	gi|194743882|ref|XP_001954427.1| GF18257 [Drosophila ananassae] gi|190627464|gb|EDV42988.1| GF18257 [Drosophila ananassae]
	C4522_sense	0.00246647	-2.32666	SE_U20576	peptidoglycan metabolic process; defense response to Gram-positive bacterium;	extracellular region;	hydrolase activity, acting on carbon-nitrogen (but not peptide) bonds, in linear amides; protein binding; peptidoglycan binding;	gi|154240658|dbj|BAF74637.1| peptidoglycan recognition protein-D [Samia cynthia ricini]
	C5021_sense	0.0484269	-2.33396	SE_U15386		cell part;	carbon-nitrogen ligase activity, with glutamine as amido-N-donor;	gi|91089461|ref|XP_968383.1| PREDICTED: similar to amidase [Tribolium castaneum]
	C7721	0.0357656	-2.33659	SE_U08089		lipid particle;	nucleotide binding;	gi|91080263|ref|XP_973490.1| PREDICTED: similar to AGAP001827-PA [Tribolium castaneum] gi|270005695|gb|EFA02143.1| hypothetical protein TcasGA2_TC007793 [Tribolium castaneum]
	C4410_sense	0.0410873	-2.34202	SE_U17944	cellular process; embryonic pattern specification; segmentation;	intracellular organelle;		gi|270007595|gb|EFA04043.1| hypothetical protein TcasGA2_TC014275 [Tribolium castaneum]
	C15557_sense	0.00158827	-2.3424	SE_U14085	carboxylic acid metabolic process; cellular amino acid and derivative metabolic process;		pyridoxal phosphate binding; carboxy-lyase activity;	gi|15824041|dbj|BAB68549.1| dopa decarboxylase [Mythimna separata]
	C13901_anti	0.0307807	-2.34379	SE_U14931	positive regulation of Cdc42 GTPase activity; receptor-mediated endocytosis;	endosome;	Rac GTPase activator activity; SH3 domain binding;	gi|193599056|ref|XP_001944075.1| PREDICTED: similar to Rho GTPase activating protein 15 [Acyrthosiphon pisum]
	C3673	0.000236144	-2.3479	SE_U14840				gi|195025931|ref|XP_001986144.1| GH20694 [Drosophila grimshawi] gi|193902144|gb|EDW01011.1| GH20694 [Drosophila grimshawi]
	C5238	0.00983235	-2.3515	SE_U09647	multicellular organismal development;	nucleolus;	mRNA binding;	gi|156552103|ref|XP_001605134.1| PREDICTED: similar to CG3335-PA [Nasonia vitripennis]
	C17228	0.0366957	-2.35283	SE_U11817	transmembrane transport;	lipid particle; mitochondrial envelope; integral to membrane;	binding; transmembrane transporter activity;	gi|91084971|ref|XP_972074.1| PREDICTED: similar to tricarboxylate transport protein [Tribolium castaneum] gi|270008543|gb|EFA04991.1| hypothetical protein TcasGA2_TC015070 [Tribolium castaneum]
	C18461	0.00201625	-2.35682	SE_U08000				gi|112984054|ref|NP_001037422.1| yellow1 [Bombyx mori] gi|86450717|gb|ABC96694.1| yellow-d [Bombyx mori]
	C2670	0.00746306	-2.36126	SE_U10311	determination of genital disc primordium; Ras protein signal transduction; wing disc dorsal/ventral pattern formation; heterophilic cell-cell adhesion; tracheal outgrowth, open tracheal system; regulation of transcription, DNA-dependent; muscle fiber deve	nucleus;	protein binding; sequence-specific DNA binding; transcription factor activity;	gi|240952647|ref|XP_002399485.1| ets2, putative [Ixodes scapularis] gi|215490599|gb|EEC00242.1| ets2, putative [Ixodes scapularis]
	C18776_anti	0.000229983	-2.36486	SE_U04203	response to stimulus;			gi|12005280|gb|AAG44367.1|AF233590_1 gloverin precursor [Trichoplusia ni]
	C18596_anti	0.0494812	-2.36538	SE_U21800	rRNA pseudouridine synthesis;	nucleolus; small nucleolar ribonucleoprotein complex;	snoRNA binding; rRNA pseudouridylation guide activity;	gi|114051934|ref|NP_001040438.1| nucleolar protein family A member 2 [Bombyx mori] gi|95102892|gb|ABF51387.1| nucleolar protein family A member 2 [Bombyx mori]
	C12767	0.00873034	-2.37073	SE_U08653				gi|125624990|ref|YP_001033473.1| hypothetical protein llmg_2223 [Lactococcus lactis subsp. cremoris MG1363] gi|124493798|emb|CAL98790.1| conserved hypothetical protein [Lactococcus lactis subsp. cremoris MG1363]
	C6596	0.0166755	-2.37243	SE_U19628	protein folding;		heat shock protein binding; signal recognition particle binding; unfolded protein binding;	gi|270007903|gb|EFA04351.1| hypothetical protein TcasGA2_TC014647 [Tribolium castaneum]
	C17527	0.000429814	-2.37983	SE_U14809				gi|270001897|gb|EEZ98344.1| hypothetical protein TcasGA2_TC000799 [Tribolium castaneum]
	C5034	0.0383097	-2.38505	SE_U22441				gi|170035719|ref|XP_001845715.1| adenylate cyclase [Culex quinquefasciatus] gi|167878021|gb|EDS41404.1| adenylate cyclase [Culex quinquefasciatus]
	C8184	0.000637902	-2.38851	SE_U57638				gi|270014193|gb|EFA10641.1| hypothetical protein TcasGA2_TC016278 [Tribolium castaneum]
	C9508	0.00415698	-2.40183	SE_U08122				gi|91082581|ref|XP_967080.1| PREDICTED: similar to CG17271 CG17271-PA [Tribolium castaneum] gi|270015018|gb|EFA11466.1| hypothetical protein TcasGA2_TC014175 [Tribolium castaneum]
	C18821_sense	0.0480056	-2.40404	SE_U12288	ATP synthesis coupled proton transport;	proton-transporting two-sector ATPase complex, proton-transporting domain;	hydrolase activity; hydrogen ion transmembrane transporter activity;	gi|5852166|emb|CAB55500.1| vacuolar ATPase subunit a [Manduca sexta]
	C985	0.0104157	-2.4083	SE_U01703				gi|3687299|emb|CAA06822.1| vacuolar ATPase, subunit M9.7 [Manduca sexta]
	C16429	0.00516306	-2.41245	SE_U12714	defense response; immune response;	extracellular region;		gi|238915975|gb|ACR78454.1| attacin [Heliothis virescens]
	C4631_sense	0.0297675	-2.41478	SE_U20469				gi|193681127|ref|XP_001949343.1| PREDICTED: similar to F57G4.9 [Acyrthosiphon pisum]
	C5782	0.00205293	-2.41934	SE_U04491	oxidation reduction;		heme binding; monooxygenase activity; electron carrier activity;	gi|161344535|gb|ABX64440.1| cytochrome P450 CYP6AE9 [Bombyx mandarina]
	C18130_sense	0.0155631	-2.41959	SE_U10879		membrane;	fucosyltransferase activity;	gi|195482439|ref|XP_002102047.1| GE15255 [Drosophila yakuba] gi|194189571|gb|EDX03155.1| GE15255 [Drosophila yakuba]
	C10184	0.0340765	-2.42045	SE_U24668			DNA binding;	gi|91092378|ref|XP_967104.1| PREDICTED: similar to phd finger transcription factor [Tribolium castaneum] gi|270011266|gb|EFA07714.1| hypothetical protein TcasGA2_TC002191 [Tribolium castaneum]
	C10565	0.0388475	-2.42153	SE_U08089		lipid particle;	nucleotide binding;	gi|91080263|ref|XP_973490.1| PREDICTED: similar to AGAP001827-PA [Tribolium castaneum] gi|270005695|gb|EFA02143.1| hypothetical protein TcasGA2_TC007793 [Tribolium castaneum]
	C13212	0.0012508	-2.42711	SE_U15846			carboxylesterase activity;	gi|156537069|ref|XP_001601996.1| PREDICTED: similar to CG3488-PA [Nasonia vitripennis]
	C1586	0.0278621	-2.43911	SE_U21986				gi|116326190|ref|YP_803516.1| EXO III v-trex [Anticarsia gemmatalis nucleopolyhedrovirus] gi|46242295|gb|AAS83208.1| 3' repair exonuclease [Anticarsia gemmatalis nucleopolyhedrovirus] gi|112180928|gb|ABI13905.1| EXO III v-trex [Anticarsia gemmatalis nucle
	C5092_anti	0.0116481	-2.43957	SE_U00116	histamine biosynthetic process; visual perception; dopamine biosynthetic process; cuticle pigmentation;		beta-alanyl-dopamine hydrolase activity; beta-alanyl-histamine hydrolase activity;	gi|156553298|ref|XP_001599569.1| PREDICTED: similar to conserved hypothetical protein [Nasonia vitripennis]
	C8719	0.00254344	-2.44021	SE_U06999		integral to membrane; gap junction;	gap junction channel activity;	gi|219362823|ref|NP_001136442.1| innexin 3 [Bombyx mori] gi|217331224|gb|ACK38254.1| innexin 3 [Bombyx mori]
	C5964	0.00299151	-2.44304	SE_U08000				gi|112984054|ref|NP_001037422.1| yellow1 [Bombyx mori] gi|86450717|gb|ABC96694.1| yellow-d [Bombyx mori]
	C20	0.0358148	-2.44312	SE_U21269	metabolic process;			gi|270001810|gb|EEZ98257.1| hypothetical protein TcasGA2_TC000699 [Tribolium castaneum]
	C15169	0.000428076	-2.44345	SE_U24209				gi|194889854|ref|XP_001977171.1| GG18390 [Drosophila erecta] gi|190648820|gb|EDV46098.1| GG18390 [Drosophila erecta]
	C3356	0.0165412	-2.44799	SE_U16374				gi|262034617|gb|ACY06933.1| putative cuticle protein CPH38 [Bombyx mori]
	C14072_sense	0.00182577	-2.45372	SE_U18597				gi|195451173|ref|XP_002072799.1| GK13793 [Drosophila willistoni] gi|194168884|gb|EDW83785.1| GK13793 [Drosophila willistoni]
	C2924_anti	0.0182986	-2.4574	SE_U09884	ATP synthesis coupled proton transport;	proton-transporting two-sector ATPase complex, proton-transporting domain;	hydrolase activity; hydrogen ion transmembrane transporter activity;	gi|5852166|emb|CAB55500.1| vacuolar ATPase subunit a [Manduca sexta]
	C16118	0.0378799	-2.45951	SE_U20098	vulval development; oviposition; embryonic development ending in birth or egg hatching; morphogenesis of an epithelium;	membrane;	galactosylgalactosylxylosylprotein 3-beta-glucuronosyltransferase activity;	gi|229608903|ref|NP_001153472.1| beta-1,3-glucuronyltransferase [Nasonia vitripennis]
	C6142	0.0304378	-2.46211	SE_U54688	proteolysis;		serine-type endopeptidase activity;	gi|56418417|gb|AAV91016.1| hemolymph proteinase 18 [Manduca sexta]
	C8355_sense	0.00859355	-2.46457	SE_U58501	translation;	ribosome;	structural constituent of ribosome;	gi|15213776|gb|AAK92163.1|AF400191_1 ribosomal protein L27 [Spodoptera frugiperda]
	C19234	0.0267275	-2.46464	SE_U19625			glutathione synthase activity;	gi|91085575|ref|XP_968070.1| PREDICTED: similar to glutathione synthetase [Tribolium castaneum]
	C10551_anti	0.00691026	-2.46712	SE_U22448			binding;	gi|157127156|ref|XP_001661060.1| hypothetical protein AaeL_AAEL010731 [Aedes aegypti] gi|108873025|gb|EAT37250.1| conserved hypothetical protein [Aedes aegypti]
	C15520	0.0019322	-2.46721	SE_U04354				gi|112984054|ref|NP_001037422.1| yellow1 [Bombyx mori] gi|86450717|gb|ABC96694.1| yellow-d [Bombyx mori]
	C3899_anti	0.00633722	-2.46836	SE_U16108			transferase activity, transferring glycosyl groups;	gi|267844869|ref|NP_001161187.1| UDP-glucosyltransferase protein 3 [Bombyx mori] gi|229458989|gb|ACQ66003.1| UDP-glucosyltransferase protein 3 [Bombyx mori]
	C7744	0.0090124	-2.46984	SE_U17395	cellular process; biological regulation;	intracellular part;		gi|189238558|ref|XP_966599.2| PREDICTED: similar to B-cell lymphoma 3-encoded protein (Protein Bcl-3) isoform 1 [Tribolium castaneum] gi|270008441|gb|EFA04889.1| hypothetical protein TcasGA2_TC014952 [Tribolium castaneum]
	C4021_anti	0.000802975	-2.48072	SE_U21157			DNA binding;	gi|112982938|ref|NP_001037099.1| chorion b-ZIP transcription factor [Bombyx mori] gi|54401523|gb|AAV34566.1| chorion b-ZIP transcription factor [Bombyx mori]
	C1371	0.00876158	-2.48147	SE_U18629	skeletal muscle tissue development;	membrane;		gi|91095049|ref|XP_972102.1| PREDICTED: similar to GA12046-PA [Tribolium castaneum] gi|270014768|gb|EFA11216.1| hypothetical protein TcasGA2_TC005180 [Tribolium castaneum]
	C5549_anti	0.0347985	-2.4834	SE_U13435	protein transport;	endosome membrane;	zinc ion binding; phosphoserine phosphatase activity;	gi|114053067|ref|NP_001040505.1| vacuolar protein sorting 29 [Bombyx mori] gi|95103166|gb|ABF51524.1| vacuolar protein sorting 29 isoform 2 [Bombyx mori]
	C13358	0.033946	-2.48722	SE_U03321				gi|110762756|ref|XP_393996.3| PREDICTED: similar to CG31145-PA, isoform A [Apis mellifera]
	C18687_sense	0.000596275	-2.4882	SE_U35288	innate immune response; peptidoglycan catabolic process; detection of bacterium; defense response to Gram-positive bacterium; peptide amidation;	intracellular; membrane;	peptidoglycan receptor activity; protein binding; N-acetylmuramoyl-L-alanine amidase activity;	gi|113208234|dbj|BAF03521.1| peptidoglycan recognition protein C [Samia cynthia ricini]
	C17390	0.00101676	-2.49515	SE_U15238				gi|195451173|ref|XP_002072799.1| GK13793 [Drosophila willistoni] gi|194168884|gb|EDW83785.1| GK13793 [Drosophila willistoni]
	C19306	0.00195948	-2.5054	SE_U21232	proteolysis;		serine-type endopeptidase activity;	gi|56718388|gb|AAW24480.1| prophenol oxidase activating enzyme 1 [Spodoptera litura]
	C3432_anti	0.0302241	-2.51248	SE_U17891	translation;	ribosome;	structural constituent of ribosome;	gi|49036475|sp|Q962S0.1|RS7_SPOFR RecName: Full=40S ribosomal protein S7 gi|15213806|gb|AAK92178.1|AF400206_1 ribosomal protein S7 [Spodoptera frugiperda]
	C11037_sense	0.0152494	-2.51411	SE_U58076	cysteinyl-tRNA aminoacylation; oxidation reduction;	cytoplasm;	ATP binding; zinc ion binding; tRNA binding; cysteine-tRNA ligase activity; 2-alkenal reductase activity;	gi|156547291|ref|XP_001606432.1| PREDICTED: similar to cysteinyl-tRNA synthetase [Nasonia vitripennis]
	C11539	0.00501801	-2.51786	SE_U04158				gi|193676576|ref|XP_001949797.1| PREDICTED: hypothetical protein [Acyrthosiphon pisum]
	C14947	0.0337231	-2.52579	SE_U21210		intracellular;	zinc ion binding; protein binding;	gi|77158632|gb|ABA62322.1| inhibitor of apoptosis protein [Spodoptera exigua]
	C5171	0.0384085	-2.5264	SE_U19898	cellular metabolic process;		transferase activity, transferring acyl groups;	gi|157133978|ref|XP_001663102.1| malate synthase [Aedes aegypti] gi|108881471|gb|EAT45696.1| malate synthase [Aedes aegypti]
	C15934	0.000793133	-2.52864	SE_U20335	determination of adult lifespan; response to oxidative stress;		calcium ion binding; lipid binding; chloride channel activity;	gi|114053119|ref|NP_001040533.1| chloride intracellular channel isoform 1 [Bombyx mori] gi|95102944|gb|ABF51413.1| chloride intracellular channel isoform 1 [Bombyx mori]
	C11788	0.0155941	-2.52864	SE_U17243	transmembrane transport;			gi|183979298|dbj|BAG30762.1| similar to CG5304-PA [Papilio xuthus]
	C2918	0.00109464	-2.52933	SE_U13886	regulation of transcription;	nucleus;		gi|48095236|ref|XP_392263.1| PREDICTED: similar to Mediator complex subunit 18 CG14802-PA, isoform A [Apis mellifera]
	C8186_anti	0.0252367	-2.53246	SE_U20982	lipid transport; Wnt receptor signaling pathway;	extracellular region;	lipid transporter activity; lipid binding;	gi|2498144|sp|Q25490.1|APLP_MANSE RecName: Full=Apolipophorins; Contains: RecName: Full=Apolipophorin-2; AltName: Full=Apolipophorin II; AltName: Full=apoLp-2; Contains: RecName: Full=Apolipophorin-1; AltName: Full=Apolipophorin I; AltName: Full=apoLp-1;
	C15331	0.0326833	-2.53427	SE_U03391				gi|41691715|gb|AAS10157.1| lectin [Cotesia Plutellae Polydnavirus]
	C16878	0.0384148	-2.53592	SE_U32783				gi|82792665|gb|ABB91378.1| chemosensory protein [Helicoverpa assulta]
	C13766_sense	0.00327522	-2.53917	SE_U30318	metabolic process;		oxidoreductase activity, acting on the CH-OH group of donors, NAD or NADP as acceptor;	gi|189239647|ref|XP_966954.2| PREDICTED: similar to putative alcohol dehydrogenase [Tribolium castaneum] gi|270009427|gb|EFA05875.1| hypothetical protein TcasGA2_TC008684 [Tribolium castaneum]
	C19707	0.00312939	-2.54075	SE_U14260				gi|254688349|gb|ACT79296.1| putative fatbody protein 3Rev-G1 [Bombyx mori]
	C18627	0.00233709	-2.54344	SE_U15238				gi|195451173|ref|XP_002072799.1| GK13793 [Drosophila willistoni] gi|194168884|gb|EDW83785.1| GK13793 [Drosophila willistoni]
	C4901	0.0241325	-2.54391	SE_U25118	leucine import; cellular process;	cell part;	amino acid transmembrane transporter activity;	gi|195386628|ref|XP_002052006.1| GJ24006 [Drosophila virilis] gi|194148463|gb|EDW64161.1| GJ24006 [Drosophila virilis]
	C2458	0.00167171	-2.54695	SE_U09625	oxidation reduction;		oxidoreductase activity;	gi|219686082|emb|CAW30924.1| putative aldo-ketose reductase 1 [Papilio dardanus]
	C12686	0.0245864	-2.54806	SE_U19745			structural constituent of cuticle;	gi|223671139|tpd|FAA00521.1| TPA: putative cuticle protein [Bombyx mori]
	C14036	0.0227457	-2.55964	SE_U28616				gi|148298818|ref|NP_001091784.1| multi-binding protein [Bombyx mori] gi|112982635|dbj|BAF03496.1| multi-binding protein [Bombyx mori]
	C15308	0.0263822	-2.56057	SE_U15514	defense response to fungus; innate immune response; defense response to bacterium; killing of cells of another organism;	extracellular region;		gi|147744339|gb|ABQ51092.1| cecropin D [Spodoptera litura] gi|147744341|gb|ABQ51093.1| cecropin D [Spodoptera litura]
	C15747_anti	0.0196576	-2.56063	SE_U20138				gi|18496019|emb|CAD11970.1| pacifastin-related serine protease inhibitor precursor [Locusta migratoria migratorioides]
	C5530	0.010118	-2.5667	SE_U22490	transmembrane transport;	integral to membrane;	peptide-transporting ATPase activity; xenobiotic-transporting ATPase activity; ATP binding;	gi|270004445|gb|EFA00893.1| hypothetical protein TcasGA2_TC003797 [Tribolium castaneum]
	C605	0.00542449	-2.56689	SE_U14621				gi|254688349|gb|ACT79296.1| putative fatbody protein 3Rev-G1 [Bombyx mori]
	C2843_sense	0.0181976	-2.583	SE_U19306				gi|4090970|gb|AAD09282.1| immune-related Hdd23 [Hyphantria cunea]
	C982	0.0202282	-2.58409	SE_U11411				gi|183979239|dbj|BAG30781.1| similar to CG10638-PA [Papilio xuthus]
	C6327_sense	0.0331445	-2.58798	SE_U06937		membrane;	receptor activity; calcium ion binding;	gi|94470463|gb|ABF20542.1| lipophorin receptor [Galleria mellonella]
	C16486	0.0115947	-2.59157	SE_U09753			hydrolase activity;	gi|209171178|gb|ACI42855.1| carboxylesterase [Spodoptera litura]
	C13369_sense	0.000734436	-2.59303	SE_U16922	proteolysis;		serine-type endopeptidase activity;	gi|56418413|gb|AAV91014.1| hemolymph proteinase 17 [Manduca sexta]
	C6587	0.0334337	-2.59394	SE_U20565				gi|37142938|gb|AAQ88394.1| SV2-like protein 1 [Ctenocephalides felis]
	C4294	0.00297396	-2.5962	SE_U10388				gi|189238710|ref|XP_969341.2| PREDICTED: similar to AGAP009638-PA [Tribolium castaneum] gi|270010078|gb|EFA06526.1| hypothetical protein TcasGA2_TC009430 [Tribolium castaneum]
	C17570_sense	0.014532	-2.60499	SE_U05440			hydrolase activity; nucleic acid binding; metal ion binding;	gi|83583695|gb|ABC24707.1| hemicentin-like protein 2 [Spodoptera frugiperda]
	C5657	0.00257582	-2.61291	SE_U15945	cytokinesis after meiosis II; cytokinesis after meiosis I; meiotic spindle organization; spindle assembly; male meiosis cytokinesis; cytokinesis, actomyosin contractile ring assembly;			gi|195390598|ref|XP_002053955.1| GJ24166 [Drosophila virilis] gi|194152041|gb|EDW67475.1| GJ24166 [Drosophila virilis]
	C16158	0.024749	-2.61409	SE_U00124		myosin filament;	actin binding; ATP binding; motor activity;	gi|234204032|gb|ACQ91269.1| myosin heavy chain variant A [Bombyx mandarina]
	C323	0.0412892	-2.61618	SE_U08160				gi|170061235|ref|XP_001866147.1| cyclopentanol dehydrogenase [Culex quinquefasciatus] gi|167879548|gb|EDS42931.1| cyclopentanol dehydrogenase [Culex quinquefasciatus]
	C231	0.0416253	-2.61637	SE_U17329	cytolysis; defense response to bacterium; cell wall macromolecule catabolic process;		lysozyme activity;	gi|44887636|gb|AAS48094.1| lysozyme [Pseudoplusia includens]
	C5753	0.0484198	-2.62591	SE_U00025	transmembrane transport; protein transport; mRNA transport;	lateral plasma membrane; basal plasma membrane; nucleolus; brush border; nuclear pore; stress fiber; stereocilium membrane; filamentous actin; myosin I complex; nucleoplasm; cytoplasm;	calmodulin binding; protein C-terminus binding; ATP binding; motor activity; actin binding;	gi|66513469|ref|XP_394436.2| PREDICTED: similar to Myosin 61F CG9155-PB, isoform B isoform 1 [Apis mellifera]
	C10451	0.0413582	-2.63033	SE_U05582	sodium ion transport; potassium ion transport; septate junction assembly; ATP biosynthetic process; establishment of glial blood-brain barrier; regulation of tube diameter, open tracheal system; regulation of tube length, open tracheal system;	sodium:potassium-exchanging ATPase complex; septate junction;	sodium:potassium-exchanging ATPase activity; cation transmembrane transporter activity;	gi|66513934|ref|XP_394381.2| PREDICTED: similar to Sodium/potassium-transporting ATPase subunit beta-2 (Sodium/potassium-dependent ATPase beta-2 subunit) (Protein nervana 2) isoform 1 [Apis mellifera]
	C2162	0.00294245	-2.6308	SE_U19309				gi|254688349|gb|ACT79296.1| putative fatbody protein 3Rev-G1 [Bombyx mori]
	C4076_anti	0.00158477	-2.63855	SE_U20293	primary metabolic process;		phosphoric diester hydrolase activity;	gi|112983422|ref|NP_001036983.1| glycerophosphoryl diester phosphodiesterase [Bombyx mori] gi|32997080|dbj|BAC79386.1| glycerophosphoryl diester phosphodiesterase [Bombyx mori]
	C2350	0.00549418	-2.64449	SE_U18185	defense response; immune response;	extracellular region;		gi|238915975|gb|ACR78454.1| attacin [Heliothis virescens]
	C13273_anti	0.00156743	-2.64915	SE_U09976			serine-type endopeptidase inhibitor activity;	gi|112982980|ref|NP_001037090.1| serpin-4A [Bombyx mori] gi|45594228|gb|AAS68505.1| serpin-4A [Bombyx mori]
	C17645_sense	0.000360592	-2.65148	SE_U14809				gi|270001897|gb|EEZ98344.1| hypothetical protein TcasGA2_TC000799 [Tribolium castaneum]
	C4376_anti	0.0125829	-2.65278	SE_U19727	regulation of biological quality; regulation of programmed cell death; regulation of multicellular organismal process; endocytosis; oogenesis; nervous system development; mating behavior;	membrane; mitochondrion;		gi|157118558|ref|XP_001653197.1| POSSIBLE INTEGRAL MEMBRANE EFFLUX PROTEIN EFPA, putative [Aedes aegypti] gi|108875651|gb|EAT39876.1| POSSIBLE INTEGRAL MEMBRANE EFFLUX PROTEIN EFPA, putative [Aedes aegypti]
	C16044	0.0240743	-2.6619	SE_U20179				gi|189234333|ref|XP_973450.2| PREDICTED: similar to synaptic vesicle protein [Tribolium castaneum]
	C15805	0.0290693	-2.68362	SE_U20018	cellular metabolic process;		coenzyme binding; catalytic activity;	gi|114052166|ref|NP_001040224.1| UDP-galactose 4-epimerase [Bombyx mori] gi|87248435|gb|ABD36270.1| UDP-galactose 4-epimerase [Bombyx mori]
	C12813	0.0307131	-2.68374	SE_U17473				gi|156544736|ref|XP_001605883.1| PREDICTED: similar to ENSANGP00000015219 [Nasonia vitripennis]
	C14136_anti	0.0135069	-2.68632	SE_U10847				gi|110762568|ref|XP_001121713.1| PREDICTED: similar to CG32521-PA, isoform A [Apis mellifera]
	C14219	0.025725	-2.68905	SE_U13372			hydrolase activity;	gi|194674574|ref|XP_874012.3| PREDICTED: similar to Cathepsin O [Bos taurus]
	C5306_anti	0.000578908	-2.68931	SE_U22793				gi|66564973|ref|XP_393249.2| PREDICTED: similar to CG32528-PA [Apis mellifera]
	C3904_anti	0.00109202	-2.70753	SE_U20138				gi|18496019|emb|CAD11970.1| pacifastin-related serine protease inhibitor precursor [Locusta migratoria migratorioides]
	C2967	0.00407115	-2.70766	SE_U14295				gi|229002332|dbj|BAH57948.1| hypothetical protein [Bombyx mori]
	C3635_sense	0.00319642	-2.70914	SE_U13397	defense response to fungus; innate immune response; defense response to bacterium; killing of cells of another organism;	extracellular region;		gi|46396048|sp|Q9XZH0.1|CECB_SPOLT RecName: Full=Cecropin-B; Flags: Precursor gi|4762021|gb|AAD29439.1|AF142342_1 antibacterial protein cecropin B [Spodoptera litura]
	C4265_sense	0.00899273	-2.71419	SE_U20333				gi|113865941|ref|NP_001038956.1| ecdysteroid 22-kinase [Bombyx mori] gi|111924417|dbj|BAF02792.1| ecdysteroid 22-phosphate [Bombyx mori]
	C362	0.00676442	-2.71601	SE_U04294	peptidoglycan metabolic process; defense response to Gram-positive bacterium;	extracellular region;	hydrolase activity, acting on carbon-nitrogen (but not peptide) bonds, in linear amides; protein binding; peptidoglycan binding;	gi|113208232|dbj|BAF03520.1| peptidoglycan recognition protein B [Samia cynthia ricini]
	C16411	0.00270713	-2.71967	SE_U20847	carbohydrate metabolic process; regulation of innate immune response;	extracellular region;	hydrolase activity, hydrolyzing O-glycosyl compounds;	gi|208972531|gb|ACI32826.1| beta-1,3-glucan recognition protein 2a [Helicoverpa armigera]
	C3605_anti	0.00550192	-2.72248	SE_U13864	transport;		hydrolase activity; binding; transporter activity;	gi|112983654|ref|NP_001036872.1| Bombyrin [Bombyx mori] gi|13928531|dbj|BAB47155.1| Bombyrin [Bombyx mori]
	C4207_anti	0.00695509	-2.72563	SE_U24988				gi|153792609|ref|NP_001093277.1| tropomyosin isoform 4 [Bombyx mori] gi|95103006|gb|ABF51444.1| tropomyosin isoform 4 [Bombyx mori]
	C14392	0.0323827	-2.72717	SE_U10826				gi|91084485|ref|XP_971691.1| PREDICTED: similar to angiotensin-converting enzyme 8 (AGAP007982-PA) [Tribolium castaneum] gi|270008677|gb|EFA05125.1| hypothetical protein TcasGA2_TC015240 [Tribolium castaneum]
	C18887	0.00397285	-2.73077	SE_U08212	defense response; immune response;	extracellular region;		gi|238915975|gb|ACR78454.1| attacin [Heliothis virescens]
	C4964	0.00960262	-2.7321	SE_U16383		cell junction; basement membrane; cell cortex;		gi|123227976|emb|CAM21077.1| hemicentin 2 [Mus musculus] gi|123228129|emb|CAM24512.1| hemicentin 2 [Mus musculus] gi|123233319|emb|CAM27649.1| hemicentin 2 [Mus musculus]
	C15986	0.000352855	-2.73444	SE_U04849	anti-apoptosis; in utero embryonic development;	membrane; endoplasmic reticulum;	zinc ion binding; ligase activity; protein binding;	gi|91087035|ref|XP_974421.1| PREDICTED: similar to synoviolin [Tribolium castaneum] gi|270010520|gb|EFA06968.1| hypothetical protein TcasGA2_TC009927 [Tribolium castaneum]
	C13376	0.0141154	-2.73871	SE_U12181	proteolysis;		serine-type endopeptidase activity;	gi|25989205|gb|AAL31704.1| coagulation factor-like protein 2 [Hyphantria cunea]
	C18692	0.000118263	-2.75101	SE_U10064	cell-matrix adhesion; integrin-mediated signaling pathway;	integrin complex;	receptor activity; protein binding;	gi|82880640|gb|ABB92837.1| integrin beta 1 [Spodoptera frugiperda]
	C1271_sense	0.0390212	-2.75634	SE_U18405				gi|195447508|ref|XP_002071245.1| GK25686 [Drosophila willistoni] gi|194167330|gb|EDW82231.1| GK25686 [Drosophila willistoni]
	C5998	0.0438769	-2.75858	SE_U20702				gi|270006660|gb|EFA03108.1| hypothetical protein TcasGA2_TC013018 [Tribolium castaneum]
	C7514_anti	0.00631899	-2.76904	SE_U08764		membrane fraction; integral to membrane;	calcium-dependent phospholipid binding; calcium ion binding;	gi|156544576|ref|XP_001603147.1| PREDICTED: similar to CG15078-PA [Nasonia vitripennis]
	C363_sense	0.012041	-2.77217	SE_U01961		intracellular;		gi|170280411|gb|ACB12079.1| ribosomal protein L4 [Heliothis virescens]
	C10937	0.000760398	-2.77898	SE_U04748				gi|170036095|ref|XP_001845901.1| sodium-dependent phosphate transporter [Culex quinquefasciatus] gi|167878592|gb|EDS41975.1| sodium-dependent phosphate transporter [Culex quinquefasciatus]
	C19235	0.000475539	-2.77919	SE_U13886	regulation of transcription;	nucleus;		gi|48095236|ref|XP_392263.1| PREDICTED: similar to Mediator complex subunit 18 CG14802-PA, isoform A [Apis mellifera]
	C12815	0.00152733	-2.79537	SE_U58225	oxidation reduction;		heme binding; monooxygenase activity; electron carrier activity;	gi|222142704|gb|ACM45975.1| cytochrome P450 CYP306A1 [Spodoptera littoralis]
	C16206	0.00367082	-2.80059	SE_U20849	oxidation reduction;		heme binding; monooxygenase activity; electron carrier activity;	gi|222142704|gb|ACM45975.1| cytochrome P450 CYP306A1 [Spodoptera littoralis]
	C8879	0.00736884	-2.80168	SE_U15592				gi|242020034|ref|XP_002430462.1| hypothetical protein Phum_PHUM483640 [Pediculus humanus corporis] gi|212515608|gb|EEB17724.1| hypothetical protein Phum_PHUM483640 [Pediculus humanus corporis]
	C11961	0.00979142	-2.80416	SE_U12539				gi|110826028|gb|ABH01082.1| esterase [Sesamia nonagrioides]
	C9937	0.00205745	-2.80652	SE_U03205	proteolysis;		serine-type endopeptidase activity;	gi|56418419|gb|AAV91017.1| hemolymph proteinase 19 [Manduca sexta]
	C6473	0.00755422	-2.8076	SE_U18679				gi|110826028|gb|ABH01082.1| esterase [Sesamia nonagrioides]
	C9117	0.000166063	-2.81568	SE_U06817	endocytosis;	membrane;		gi|110759334|ref|XP_624777.2| PREDICTED: similar to cueball CG12086-PA [Apis mellifera]
	C5020_sense	0.00975322	-2.81952	SE_U15386		cell part;	carbon-nitrogen ligase activity, with glutamine as amido-N-donor;	gi|91089461|ref|XP_968383.1| PREDICTED: similar to amidase [Tribolium castaneum]
	C19354	0.0416017	-2.82064	SE_U19628	protein folding;		heat shock protein binding; signal recognition particle binding; unfolded protein binding;	gi|270007903|gb|EFA04351.1| hypothetical protein TcasGA2_TC014647 [Tribolium castaneum]
	C9873	0.00108668	-2.82333	SE_U22460				gi|193669358|ref|XP_001948788.1| PREDICTED: similar to CG9395 CG9395-PA [Acyrthosiphon pisum]
	C6700	0.000361241	-2.83394	SE_U05217				gi|193709431|ref|XP_001944171.1| PREDICTED: similar to putative transposase yabusame-1 [Acyrthosiphon pisum]
	C9889_sense	0.0286343	-2.83413	SE_U22628	protein amino acid phosphorylation; proteolysis; transmembrane receptor protein tyrosine kinase signaling pathway;	membrane;	serine-type endopeptidase activity; transmembrane receptor protein tyrosine kinase activity; ATP binding;	gi|1167860|emb|CAA93116.1| Endoprotease FURIN [Spodoptera frugiperda]
	C8963	0.0176879	-2.83455	SE_U17303			transferase activity;	gi|125812022|ref|XP_001362086.1| GA20898 [Drosophila pseudoobscura pseudoobscura] gi|195171789|ref|XP_002026686.1| GL11863 [Drosophila persimilis] gi|54637263|gb|EAL26666.1| GA20898 [Drosophila pseudoobscura pseudoobscura] gi|194111612|gb|EDW33655.1| GL11
	C8231	0.0103078	-2.83677	SE_U25770			oxidoreductase activity;	gi|158299960|ref|XP_553121.2| AGAP009187-PA [Anopheles gambiae str. PEST] gi|157013770|gb|EAL39065.2| AGAP009187-PA [Anopheles gambiae str. PEST]
	C14398	0.0382471	-2.84197	SE_U21012			peptidase activity, acting on L-amino acid peptides;	gi|156548648|ref|XP_001601839.1| PREDICTED: similar to ENSANGP00000013946 [Nasonia vitripennis]
	C3153	3.22514e-05	-2.842	SE_U04203	response to stimulus;			gi|12005280|gb|AAG44367.1|AF233590_1 gloverin precursor [Trichoplusia ni]
	C4211_sense	0.0154167	-2.84325	SE_U10333	regulation of alternative nuclear mRNA splicing, via spliceosome; translational initiation; mitotic spindle elongation; imaginal disc growth; female germ-line stem cell division; instar larval development; DNA unwinding involved in replication; germ-line	eukaryotic translation initiation factor 4F complex; cytosol; nucleus;	translation initiation factor activity; single-stranded DNA-dependent ATP-dependent DNA helicase activity; RNA cap binding; ATP binding; mRNA binding;	gi|164683438|gb|ABY66383.1| eukaryotic initiation factor 4A [Plutella xylostella]
	C273	0.0301653	-2.8519	SE_U19605				gi|57659190|ref|YP_184787.1| hypothetical protein CcBV_5.3 [Cotesia congregata bracovirus] gi|54144000|emb|CAG17409.1| hypothetical protein [Cotesia congregata bracovirus]
	C10841	0.0287208	-2.85515	SE_U22842	regulation of transcription, DNA-dependent;	nucleus;	sequence-specific DNA binding; transcription factor activity;	gi|112982753|ref|NP_001036902.1| transcription factor BmEts [Bombyx mori] gi|32997078|dbj|BAC79385.1| transcription factor BmEts [Bombyx mori]
	C5135	0.0442338	-2.85806	SE_U15146	protein modification process;			gi|270006679|gb|EFA03127.1| hypothetical protein TcasGA2_TC013038 [Tribolium castaneum]
	C573	0.00337353	-2.86378	SE_U18715				gi|91087961|ref|XP_972932.1| PREDICTED: similar to multiple inositol polyphosphate phosphatase [Tribolium castaneum] gi|270012039|gb|EFA08487.1| hypothetical protein TcasGA2_TC006139 [Tribolium castaneum]
	C10407	0.0120208	-2.87284	SE_U26220	ectoderm development; immune response; positive regulation of cellular process; macromolecule metabolic process;	membrane part; plasma membrane;		gi|91082721|ref|XP_972476.1| PREDICTED: similar to eiger CG12919-PA [Tribolium castaneum] gi|270014957|gb|EFA11405.1| hypothetical protein TcasGA2_TC013579 [Tribolium castaneum]
	C4936_anti	0.00790143	-2.87469	SE_U24925				gi|189240051|ref|XP_967188.2| PREDICTED: similar to GA20548-PA [Tribolium castaneum]
	C14543_sense	0.00297874	-2.87729	SE_U08103				gi|170063054|ref|XP_001866937.1| scavenger receptor cysteine-rich protein [Culex quinquefasciatus] gi|167880823|gb|EDS44206.1| scavenger receptor cysteine-rich protein [Culex quinquefasciatus]
	C1343	0.0337895	-2.87758	SE_U20702				gi|270006660|gb|EFA03108.1| hypothetical protein TcasGA2_TC013018 [Tribolium castaneum]
	C16152	0.0221383	-2.87898	SE_U28907	response to organic nitrogen; drug transmembrane transport; response to organic cyclic substance; positive regulation of smooth muscle cell proliferation;	basolateral plasma membrane;		gi|91084133|ref|XP_969849.1| PREDICTED: similar to ATP-binding cassette transporter [Tribolium castaneum]
	C5350_sense	0.0377156	-2.88023	SE_U19509			protein binding;	gi|196007076|ref|XP_002113404.1| hypothetical protein TRIADDRAFT_57530 [Trichoplax adhaerens] gi|190583808|gb|EDV23878.1| hypothetical protein TRIADDRAFT_57530 [Trichoplax adhaerens]
	C12270	0.000174704	-2.88311	SE_U28273				gi|116326818|ref|YP_803355.1| hypothetical protein TNAV2c_gp132 [Trichoplusia ni ascovirus 2c] gi|102231826|gb|ABF70649.1| hypothetical protein [Trichoplusia ni ascovirus 2c]
	C8089	0.00977053	-2.88733	SE_U26220	ectoderm development; immune response; positive regulation of cellular process; macromolecule metabolic process;	membrane part; plasma membrane;		gi|91082721|ref|XP_972476.1| PREDICTED: similar to eiger CG12919-PA [Tribolium castaneum] gi|270014957|gb|EFA11405.1| hypothetical protein TcasGA2_TC013579 [Tribolium castaneum]
	C20197	0.0111969	-2.89101	SE_U08122				gi|91082581|ref|XP_967080.1| PREDICTED: similar to CG17271 CG17271-PA [Tribolium castaneum] gi|270015018|gb|EFA11466.1| hypothetical protein TcasGA2_TC014175 [Tribolium castaneum]
	C7865	0.0425301	-2.89272	SE_U17297	transport;			gi|170033782|ref|XP_001844755.1| zinc/iron transporter [Culex quinquefasciatus] gi|167874832|gb|EDS38215.1| zinc/iron transporter [Culex quinquefasciatus]
	C10495	0.00062742	-2.90215	SE_U25707				gi|270007503|gb|EFA03951.1| hypothetical protein TcasGA2_TC014095 [Tribolium castaneum]
	C574	0.0116499	-2.90912	SE_U21399	peptidoglycan metabolic process; defense response to Gram-positive bacterium;	extracellular region;	hydrolase activity, acting on carbon-nitrogen (but not peptide) bonds, in linear amides; protein binding; peptidoglycan binding;	gi|113208232|dbj|BAF03520.1| peptidoglycan recognition protein B [Samia cynthia ricini]
	C14226_anti	0.00734095	-2.928	SE_U09976			serine-type endopeptidase inhibitor activity;	gi|112982980|ref|NP_001037090.1| serpin-4A [Bombyx mori] gi|45594228|gb|AAS68505.1| serpin-4A [Bombyx mori]
	C19315	0.0421272	-2.93195	SE_U20972			nucleotide binding; mRNA binding;	gi|193624932|ref|XP_001949363.1| PREDICTED: similar to RBD protein [Acyrthosiphon pisum]
	C14858	0.000963045	-2.93249	SE_U21792	cell-cell adhesion; organ development;	membrane part; plasma membrane;	protein binding;	gi|98962502|gb|ABF59518.1| hemocyte-specific integrin alpha subunit 1 [Manduca sexta]
	C19939	0.00143342	-2.93874	SE_U20034	oxygen transport; response to cadmium ion;	cell part;	oxygen transporter activity; heme binding; oxygen binding;	gi|215764931|dbj|BAG86629.1| globin [Samia cynthia ricini]
	C12596	0.0266323	-2.94792	SE_U21579	regulation of transcription, DNA-dependent;	nucleus;	sequence-specific DNA binding; transcription factor activity;	gi|270005727|gb|EFA02175.1| hypothetical protein TcasGA2_TC007831 [Tribolium castaneum]
	C5651	0.000606282	-2.95431	SE_U16053	metabolic process;		hydrolase activity;	gi|195963357|ref|NP_001124351.1| carboxylesterase CarE-15 [Bombyx mori] gi|189916561|gb|ACE62800.1| carboxylesterase CarE-15 [Bombyx mori]
	C7782	0.000123528	-2.95614	SE_U03402	trehalose metabolic process;	plasma membrane;	alpha,alpha-trehalase activity;	gi|166236926|gb|ABY86218.1| trehalase-1 [Spodoptera exigua]
	C5409	0.0112176	-2.95956	SE_U02761				gi|223671107|tpd|FAA00505.1| TPA: putative cuticle protein [Bombyx mori]
	C9490	0.0250204	-2.97099	SE_U02516	regulation of transcription; erythrocyte differentiation;	nucleus;	transcription factor activity;	gi|270009810|gb|EFA06258.1| hypothetical protein TcasGA2_TC009117 [Tribolium castaneum]
	C14180	0.00449982	-2.97364	SE_U12725				gi|157107051|ref|XP_001649601.1| otopetrin [Aedes aegypti] gi|108879664|gb|EAT43889.1| otopetrin [Aedes aegypti]
	C5143	0.0103702	-2.98259	SE_U21046	cation transport; transmembrane transport;	membrane;	cation transmembrane transporter activity;	gi|193664727|ref|XP_001950966.1| PREDICTED: similar to GA14626-PA [Acyrthosiphon pisum]
	C8024_anti	0.0107969	-2.99768	SE_U10945	inositol and derivative phosphorylation;		calmodulin binding; calcium-dependent protein binding; inositol trisphosphate 3-kinase activity;	gi|158284946|ref|XP_565625.3| AGAP002194-PA [Anopheles gambiae str. PEST] gi|157020837|gb|EAL42027.3| AGAP002194-PA [Anopheles gambiae str. PEST]
	C18658	0.000922711	-2.99838	SE_U18629	skeletal muscle tissue development;	membrane;		gi|91095049|ref|XP_972102.1| PREDICTED: similar to GA12046-PA [Tribolium castaneum] gi|270014768|gb|EFA11216.1| hypothetical protein TcasGA2_TC005180 [Tribolium castaneum]
	C1020	0.000621041	-3.00631	SE_U14019	defense response to fungus; innate immune response; defense response to bacterium; killing of cells of another organism;	extracellular region;		gi|46396048|sp|Q9XZH0.1|CECB_SPOLT RecName: Full=Cecropin-B; Flags: Precursor gi|4762021|gb|AAD29439.1|AF142342_1 antibacterial protein cecropin B [Spodoptera litura]
	C2116	0.0452059	-3.00817	SE_U15192				gi|110758018|ref|XP_392473.3| PREDICTED: similar to jumonji domain containing 1B [Apis mellifera]
	C13235	0.0447242	-3.01987	SE_U26543	proteolysis;		serine-type endopeptidase activity;	gi|56418399|gb|AAV91007.1| hemolymph proteinase 9 [Manduca sexta]
	C2344	0.0156945	-3.02019	SE_U20702				gi|270006660|gb|EFA03108.1| hypothetical protein TcasGA2_TC013018 [Tribolium castaneum]
	C19137	0.0343797	-3.02131	SE_U12143	aerobic respiration; transport; electron transport chain;	mitochondrial inner membrane; respiratory chain; integral to membrane;	copper ion binding; electron carrier activity; heme binding; cytochrome-c oxidase activity;	gi|84098598|gb|ABC53066.1| cytochrome oxidase subunit 1 [Ouleus sp. Janzen01]
	C5084	0.020982	-3.03164	SE_U19659				gi|148298818|ref|NP_001091784.1| multi-binding protein [Bombyx mori] gi|112982635|dbj|BAF03496.1| multi-binding protein [Bombyx mori]
	C1942	0.00611071	-3.03199	SE_U21210		intracellular;	zinc ion binding; protein binding;	gi|77158632|gb|ABA62322.1| inhibitor of apoptosis protein [Spodoptera exigua]
	C5714	0.0164546	-3.03508	SE_U19829			signal transducer activity;	gi|83583697|gb|ABC24708.1| G protein-coupled receptor [Spodoptera frugiperda]
	C18670	0.00100021	-3.03733	SE_U21232	proteolysis;		serine-type endopeptidase activity;	gi|56718388|gb|AAW24480.1| prophenol oxidase activating enzyme 1 [Spodoptera litura]
	C310	0.0044283	-3.04239	SE_U16255				gi|260830683|ref|XP_002610290.1| hypothetical protein BRAFLDRAFT_126856 [Branchiostoma floridae] gi|229295654|gb|EEN66300.1| hypothetical protein BRAFLDRAFT_126856 [Branchiostoma floridae]
	C12060	0.0112811	-3.04867	SE_U26115	oxidation reduction;		oxidoreductase activity; binding;	gi|194766291|ref|XP_001965258.1| GF24197 [Drosophila ananassae] gi|190617868|gb|EDV33392.1| GF24197 [Drosophila ananassae]
	C12478	0.00757797	-3.05396	SE_U22919			binding;	gi|226501956|ref|NP_001140192.1| 32 kDa apolipoprotein [Bombyx mori] gi|221579621|gb|ACM24341.1| 32 kDa apolipoprotein [Bombyx mori]
	C3604	0.0219381	-3.06235	SE_U08425			oxidoreductase activity; iron ion binding;	gi|116292895|gb|ABJ97708.1| CYP6AB4 [Bombyx mandarina]
	C18713_sense	0.00275191	-3.06417	SE_U21210		intracellular;	zinc ion binding; protein binding;	gi|77158632|gb|ABA62322.1| inhibitor of apoptosis protein [Spodoptera exigua]
	C17351	0.0207629	-3.07	SE_U21805				gi|170063137|ref|XP_001866971.1| conserved hypothetical protein [Culex quinquefasciatus] gi|167880878|gb|EDS44261.1| conserved hypothetical protein [Culex quinquefasciatus]
	C6657	0.0477936	-3.07419	SE_U24372				gi|195113077|ref|XP_002001096.1| GI22158 [Drosophila mojavensis] gi|193917690|gb|EDW16557.1| GI22158 [Drosophila mojavensis]
	C12342	0.0106242	-3.07896	SE_U52960		intracellular;	growth factor activity; actin binding;	gi|153791457|ref|NP_001093274.1| glia maturation factor beta [Bombyx mori] gi|95102954|gb|ABF51418.1| glia maturation factor beta [Bombyx mori]
	C15904_sense	0.0237042	-3.08129	SE_U14107	translational initiation;		RNA binding; translation initiation factor activity;	gi|114050725|ref|NP_001040352.1| translation initiation factor 1a [Bombyx mori] gi|95102600|gb|ABF51238.1| translation initiation factor 1a [Bombyx mori]
	C8835	0.00256746	-3.08206	SE_U08369	inositol and derivative phosphorylation;		calmodulin binding; calcium-dependent protein binding; inositol trisphosphate 3-kinase activity;	gi|193664465|ref|XP_001951720.1| PREDICTED: similar to AGAP002194-PA [Acyrthosiphon pisum]
	C18298	0.0149628	-3.08433	SE_U10364				gi|182509208|ref|NP_001116815.1| carboxylesterase CarE-11 [Bombyx mori] gi|170284254|gb|ACB12415.1| carboxylesterase CarE-11 [Bombyx mori]
	C10734	0.012943	-3.09804	SE_U25728				gi|198456407|ref|XP_001360310.2| GA13487 [Drosophila pseudoobscura pseudoobscura] gi|198135605|gb|EAL24885.2| GA13487 [Drosophila pseudoobscura pseudoobscura]
	C3228	0.00770275	-3.10079	SE_U05558			actin binding; calcium ion binding;	gi|48095068|ref|XP_392230.1| PREDICTED: similar to Fimbrin CG8649-PA, isoform A [Apis mellifera]
	C533	0.0238589	-3.11052	SE_U03391				gi|41691715|gb|AAS10157.1| lectin [Cotesia Plutellae Polydnavirus]
	C20317	0.0214073	-3.13109	SE_U38396	female meiosis chromosome segregation;		actin binding; calcium ion binding;	gi|48095068|ref|XP_392230.1| PREDICTED: similar to Fimbrin CG8649-PA, isoform A [Apis mellifera]
	C10248	0.0152357	-3.14165	SE_U19999	regulation of transcription;	nucleus;	nucleic acid binding; nucleotide binding;	gi|170032157|ref|XP_001843949.1| RNA recognition motif protein split ends [Culex quinquefasciatus] gi|167871898|gb|EDS35281.1| RNA recognition motif protein split ends [Culex quinquefasciatus]
	C15718_sense	0.0497108	-3.14228	SE_U06218				gi|113865941|ref|NP_001038956.1| ecdysteroid 22-kinase [Bombyx mori] gi|111924417|dbj|BAF02792.1| ecdysteroid 22-phosphate [Bombyx mori]
	C18790_anti	0.00234223	-3.15577	SE_U17601				gi|157133196|ref|XP_001662795.1| phosphatidylethanolamine-binding protein [Aedes aegypti] gi|108870917|gb|EAT35142.1| phosphatidylethanolamine-binding protein [Aedes aegypti]
	C16020_sense	0.0017635	-3.15592	SE_U18149	oxidation reduction;		oxidoreductase activity; binding;	gi|7862150|gb|AAF70499.1|AF255341_1 3-dehydroecdysone 3alpha-reductase [Spodoptera littoralis]
	C6190_sense	0.0039612	-3.15674	SE_U24543				gi|270000984|gb|EEZ97431.1| hypothetical protein TcasGA2_TC011261 [Tribolium castaneum]
	C19135	0.000457221	-3.15934	SE_U07564				gi|33439716|gb|AAQ18896.1| gallerimycin [Spodoptera frugiperda] gi|37929746|gb|AAP69838.1| gallerimycin [Spodoptera frugiperda]
	C2788	0.0011285	-3.16104	SE_U20847	carbohydrate metabolic process; regulation of innate immune response;	extracellular region;	hydrolase activity, hydrolyzing O-glycosyl compounds;	gi|208972531|gb|ACI32826.1| beta-1,3-glucan recognition protein 2a [Helicoverpa armigera]
	C1566	0.0305523	-3.16188	SE_U13372			hydrolase activity;	gi|194674574|ref|XP_874012.3| PREDICTED: similar to Cathepsin O [Bos taurus]
	C14986	0.0353411	-3.16342	SE_U18410			transferase activity, transferring glycosyl groups;	gi|215820602|ref|NP_001135960.1| uridine diphosphate glucosyltransferase [Bombyx mori] gi|213494483|gb|ACJ48963.1| uridine diphosphate glucosyltransferase [Bombyx mori]
	C18386_anti	0.0254679	-3.16614	SE_U11286	ATP synthesis coupled proton transport; mitotic spindle organization;	proton-transporting V-type ATPase, V0 domain;	hydrogen-exporting ATPase activity, phosphorylative mechanism;	gi|114051648|ref|NP_001040169.1| vacuolar ATP synthase 21 kDa proteolipid subunit [Bombyx mori] gi|87248269|gb|ABD36187.1| vacuolar ATP synthase 21 kDa proteolipid subunit [Bombyx mori]
	C15152	0.00998298	-3.18934	SE_U15221		integral to membrane;	ATPase activity; ATP binding;	gi|7381620|gb|AAF61570.1|AF229610_1 ATP binding cassette transporter protein [Bombyx mori]
	C14496_anti	0.0115635	-3.1904	SE_U06985			peptidase activity, acting on L-amino acid peptides; nucleoside-triphosphatase activity;	gi|158285754|ref|XP_308444.4| AGAP007388-PA [Anopheles gambiae str. PEST] gi|157020145|gb|EAA04265.4| AGAP007388-PA [Anopheles gambiae str. PEST]
	C6501	0.00578283	-3.20441	SE_U24484	phagocytosis, engulfment;			gi|91090782|ref|XP_969864.1| PREDICTED: similar to AGAP006264-PA [Tribolium castaneum] gi|270013264|gb|EFA09712.1| hypothetical protein TcasGA2_TC011845 [Tribolium castaneum]
	C978	0.0387568	-3.20968	SE_U10415	proteolysis;		serine-type endopeptidase activity;	gi|112982675|ref|NP_001036915.1| serine protease [Bombyx mori] gi|62122447|dbj|BAD93199.1| serine protease [Bombyx mori]
	C18905_anti	3.27008e-05	-3.20973	SE_U10179	response to stimulus;			gi|12005280|gb|AAG44367.1|AF233590_1 gloverin precursor [Trichoplusia ni]
	C10498	0.0217479	-3.21518	SE_U21577				gi|195488294|ref|XP_002092253.1| GE11768 [Drosophila yakuba] gi|194178354|gb|EDW91965.1| GE11768 [Drosophila yakuba]
	C3322_sense	0.00224669	-3.21936	SE_U24992			hydrolase activity;	gi|112982842|ref|NP_001036891.1| serine protease [Bombyx mori] gi|20372973|dbj|BAB91156.1| serine protease [Bombyx mori]
	C204	0.0335236	-3.21972	SE_U18891				gi|24644712|ref|NP_649688.1| CG1105 [Drosophila melanogaster] gi|7298868|gb|AAF54075.1| CG1105 [Drosophila melanogaster] gi|21430294|gb|AAM50825.1| LD44267p [Drosophila melanogaster] gi|220946862|gb|ACL85974.1| CG1105-PA [synthetic construct] gi|220956408
	C16269_sense	0.00584367	-3.25133	SE_U20637	translation;	large ribosomal subunit;	structural constituent of ribosome;	gi|268306370|gb|ACY95306.1| ribosomal protein L26 [Manduca sexta]
	C8114	0.0216115	-3.26599	SE_U20444				gi|195034847|ref|XP_001988988.1| GH11467 [Drosophila grimshawi] gi|193904988|gb|EDW03855.1| GH11467 [Drosophila grimshawi]
	C3641	0.0208503	-3.28965	SE_U20597	Wnt receptor signaling pathway; regulation of transcription;	nucleus;	myosin heavy chain kinase activity;	gi|201025390|ref|NP_001128361.1| groucho [Bombyx mori] gi|194399145|gb|ACF60606.1| groucho protein [Bombyx mori]
	C8891	0.00437292	-3.29094	SE_U08561	proteolysis;		serine-type endopeptidase activity;	gi|56418397|gb|AAV91006.1| hemolymph proteinase 8 [Manduca sexta]
	C13540_sense	0.010402	-3.29118	SE_U09983		A band;		gi|226903597|gb|ACO90369.1| myofilin variant A [Bombyx mori]
	C3856_anti	0.00176753	-3.29348	SE_U17497	translation;	ribosome;	structural constituent of ribosome; rRNA binding;	gi|74844658|sp|Q95V34.1|RS4_SPOFR RecName: Full=40S ribosomal protein S4 gi|16566725|gb|AAL26580.1|AF429978_1 ribosomal protein S4 [Spodoptera frugiperda]
	C17570_anti	0.00474955	-3.29435	SE_U05440			hydrolase activity; nucleic acid binding; metal ion binding;	gi|83583695|gb|ABC24707.1| hemicentin-like protein 2 [Spodoptera frugiperda]
	C2411_sense	0.00631328	-3.30456	SE_U21210		intracellular;	zinc ion binding; protein binding;	gi|77158632|gb|ABA62322.1| inhibitor of apoptosis protein [Spodoptera exigua]
	C14562	0.003789	-3.30786	SE_U14789	wing disc dorsal/ventral pattern formation;		actin binding; calcium-dependent phospholipid binding; calcium ion binding;	gi|238915969|gb|ACR78451.1| annexin B [Heliothis virescens]
	C5827	0.00939029	-3.31049	SE_U02727	apical protein localization; pole plasm protein localization; olfactory behavior; establishment or maintenance of epithelial cell apical/basal polarity; establishment or maintenance of polarity of larval imaginal disc epithelium; regulation of membrane po	subapical complex; lamellipodium; actin filament; filopodium; spindle; ruffle; fusome; extrinsic to membrane; apical part of cell; stereocilium; adherens junction; nucleus; cell cortex;	actin binding;	gi|122920502|pdb|2I1J|A Chain A, Moesin From Spodoptera Frugiperda At 2.1 Angstroms Resolution gi|122920505|pdb|2I1K|A Chain A, Moesin From Spodoptera Frugiperda Reveals The Coiled-Coil Domain At 3.0 Angstrom Resolution gi|118133213|gb|ABK60307.1| moesin
	C19443	0.00315136	-3.31321	SE_U16623				gi|91085179|ref|XP_971158.1| PREDICTED: similar to CG2663 CG2663-PB [Tribolium castaneum] gi|270009067|gb|EFA05515.1| hypothetical protein TcasGA2_TC015702 [Tribolium castaneum]
	C1186	0.00118582	-3.33243	SE_U21904	peptidoglycan metabolic process; defense response to Gram-positive bacterium;	extracellular region;	hydrolase activity, acting on carbon-nitrogen (but not peptide) bonds, in linear amides; protein binding; peptidoglycan binding;	gi|113208232|dbj|BAF03520.1| peptidoglycan recognition protein B [Samia cynthia ricini]
	C12684	0.0092577	-3.33827	SE_U24987	regulation of Notch signaling pathway; negative regulation of cardioblast cell fate specification; synaptic vesicle endocytosis;			gi|189240526|ref|XP_972038.2| PREDICTED: similar to liquid facets [Tribolium castaneum]
	C17175_anti	0.0404899	-3.36926	SE_U28272		chorion;		gi|270011021|gb|EFA07469.1| cathepsin B precursor [Tribolium castaneum]
	C2332	0.00747716	-3.37072	SE_U59876				gi|726332|gb|AAA68242.1| juvenile hormone binding protein [Heliothis virescens]
	C14394	0.00206798	-3.37963	SE_U17417	regulation of cellular process; metabolic process;	plasma membrane;	phosphatase activity;	gi|193613144|ref|XP_001942750.1| PREDICTED: similar to conserved hypothetical protein [Acyrthosiphon pisum]
	C17683	0.0256132	-3.39253	SE_U56934	translation;	ribosome;	structural constituent of ribosome;	gi|15213766|gb|AAK92158.1|AF400186_1 ribosomal protein L27A [Spodoptera frugiperda]
	C16565	0.00297382	-3.39864	SE_U20847	carbohydrate metabolic process; regulation of innate immune response;	extracellular region;	hydrolase activity, hydrolyzing O-glycosyl compounds;	gi|208972531|gb|ACI32826.1| beta-1,3-glucan recognition protein 2a [Helicoverpa armigera]
	C5051	0.000587499	-3.42698	SE_U10064	cell-matrix adhesion; integrin-mediated signaling pathway;	integrin complex;	receptor activity; protein binding;	gi|82880640|gb|ABB92837.1| integrin beta 1 [Spodoptera frugiperda]
	C10534	0.00108584	-3.45695	SE_U31852	oenocyte delamination; dendrite morphogenesis; negative regulation of photoreceptor cell differentiation; muscle fiber development; regulation of hemocyte differentiation; dorsal closure; positive regulation of R7 cell differentiation; induction of apopto	nucleus;	protein binding; DNA binding; transcription repressor activity;	gi|270005727|gb|EFA02175.1| hypothetical protein TcasGA2_TC007831 [Tribolium castaneum]
	C8779	0.00657107	-3.47712	SE_U27518		extracellular space;	metalloendopeptidase inhibitor activity;	gi|33860163|sp|P82176.2|IMPI_GALME RecName: Full=Inducible metalloproteinase inhibitor protein; Contains: RecName: Full=IMPI alpha; Flags: Precursor gi|33145975|emb|CAE12200.1| inducible metalloproteinase inhibitor protein [Galleria mellonella] gi|3448573
	C15942_anti	0.0184019	-3.49685	SE_U28087				gi|113865941|ref|NP_001038956.1| ecdysteroid 22-kinase [Bombyx mori] gi|111924417|dbj|BAF02792.1| ecdysteroid 22-phosphate [Bombyx mori]
	C9024	0.039797	-3.49964	SE_U25034		integral to membrane; Golgi apparatus;	calcium ion binding; manganese ion binding; transferase activity, transferring glycosyl groups; sugar binding;	gi|270011456|gb|EFA07904.1| hypothetical protein TcasGA2_TC005479 [Tribolium castaneum]
	C8669	0.00104118	-3.50884	SE_U07276			oxidoreductase activity; iron ion binding;	gi|81248546|gb|ABB69054.1| cytochrome P450 [Helicoverpa armigera]
	C16610	0.00428172	-3.51381	SE_U13462	transport;	extracellular space;	oxygen transporter activity; nutrient reservoir activity;	gi|5869989|emb|CAB55605.1| arylphorin subunit [Spodoptera litura]
	C13545	0.00258305	-3.53251	SE_U17145				gi|4090964|gb|AAD09279.1| immune-related Hdd1 [Hyphantria cunea]
	C10551_sense	0.00159657	-3.54059	SE_U22448			binding;	gi|157127156|ref|XP_001661060.1| hypothetical protein AaeL_AAEL010731 [Aedes aegypti] gi|108873025|gb|EAT37250.1| conserved hypothetical protein [Aedes aegypti]
	C7064_anti	0.0067286	-3.56186	SE_U21625	translation;	ribosome;	structural constituent of ribosome;	gi|52783262|sp|Q962T5.1|RL24_SPOFR RecName: Full=60S ribosomal protein L24 gi|15213772|gb|AAK92161.1|AF400189_1 ribosomal protein L24 [Spodoptera frugiperda]
	C3109	0.00191479	-3.56489	SE_U05504				gi|4090964|gb|AAD09279.1| immune-related Hdd1 [Hyphantria cunea]
	C232	0.0128067	-3.56935	SE_U19682	cytolysis; defense response to bacterium; cell wall macromolecule catabolic process;		lysozyme activity;	gi|44887636|gb|AAS48094.1| lysozyme [Pseudoplusia includens]
	C4228_anti	0.000139607	-3.5865	SE_U20885	defense response to fungus; defense response to Gram-positive bacterium; innate immune response; killing of cells of another organism;	extracellular space;		gi|237506881|gb|ACQ99193.1| proline-rich protein [Galleria mellonella]
	C7690	0.0118454	-3.6002	SE_U22721	response to stimulus;			gi|189241860|ref|XP_001810132.1| PREDICTED: similar to metalloproteinase inhibitor 3 [Tribolium castaneum] gi|270015708|gb|EFA12156.1| hypothetical protein TcasGA2_TC002305 [Tribolium castaneum]
	C13423	0.000494657	-3.62589	SE_U22473	fatty acid elongation;	integral to membrane;	1,3-beta-glucan synthase activity; fatty acid elongase activity;	gi|91090562|ref|XP_971599.1| PREDICTED: similar to CG31522 CG31522-PB [Tribolium castaneum] gi|270013347|gb|EFA09795.1| hypothetical protein TcasGA2_TC011937 [Tribolium castaneum]
	C5368_sense	0.00195316	-3.63085	SE_U20281	defense response to fungus; innate immune response; defense response to bacterium; killing of cells of another organism;	extracellular region;		gi|46396048|sp|Q9XZH0.1|CECB_SPOLT RecName: Full=Cecropin-B; Flags: Precursor gi|4762021|gb|AAD29439.1|AF142342_1 antibacterial protein cecropin B [Spodoptera litura]
	C15521	0.000500492	-3.64522	SE_U10536				gi|112984054|ref|NP_001037422.1| yellow1 [Bombyx mori] gi|86450717|gb|ABC96694.1| yellow-d [Bombyx mori]
	C9395_anti	0.00372549	-3.64552	SE_U19509			protein binding;	gi|196007076|ref|XP_002113404.1| hypothetical protein TRIADDRAFT_57530 [Trichoplax adhaerens] gi|190583808|gb|EDV23878.1| hypothetical protein TRIADDRAFT_57530 [Trichoplax adhaerens]
	C14071_anti	0.00502446	-3.65103	SE_U18442				gi|195451173|ref|XP_002072799.1| GK13793 [Drosophila willistoni] gi|194168884|gb|EDW83785.1| GK13793 [Drosophila willistoni]
	C12509	0.0123369	-3.6832	SE_U23690	cytoskeletal anchoring at plasma membrane; phagocytosis, engulfment;	focal adhesion;	actin binding;	gi|193606151|ref|XP_001944078.1| PREDICTED: similar to vinculin [Acyrthosiphon pisum]
	C2448_anti	0.00109267	-3.69046	SE_U30154	transmembrane transport;	integral to membrane;	transporter activity;	gi|112982873|ref|NP_001036919.1| aquaporin [Bombyx mori] gi|55583303|dbj|BAD69569.1| aquaporin AQP-Bom1 [Bombyx mori]
	C17591	0.00592324	-3.70468	SE_U00999	inositol and derivative phosphorylation;		calmodulin binding; calcium-dependent protein binding; inositol trisphosphate 3-kinase activity;	gi|242024467|ref|XP_002432649.1| Inositol-trisphosphate 3-kinase A, putative [Pediculus humanus corporis] gi|212518119|gb|EEB19911.1| Inositol-trisphosphate 3-kinase A, putative [Pediculus humanus corporis]
	C449	0.0255675	-3.72271	SE_U09026				gi|383931962|gb|JQ619205.1| REPAT23 [Spodoptera exigua]
	C8578	0.000914423	-3.72538	SE_U15171				gi|13359096|dbj|BAB33297.1| Esterase-like protein (ESR-LP) [Bombyx mori]
	C14107	0.00517251	-3.7289	SE_U15562	transport;	membrane;		gi|156555308|ref|XP_001603652.1| PREDICTED: similar to CG2930-PD [Nasonia vitripennis]
	C14840	0.00438725	-3.73214	SE_U15658	catecholamine biosynthetic process; carboxylic acid metabolic process;		pyridoxal phosphate binding; aromatic-L-amino-acid decarboxylase activity;	gi|15799267|dbj|BAB68545.1| dopa decarboxylase [Mamestra brassicae]
	C3694_sense	0.0358583	-3.74734	SE_U27580	translation;	ribosome;	structural constituent of ribosome;	gi|16566713|gb|AAL26576.1|AF429974_1 ribosomal protein L12 [Spodoptera frugiperda]
	C15350_anti	0.000249591	-3.75802	SE_U18292				gi|229002332|dbj|BAH57948.1| hypothetical protein [Bombyx mori]
	C3977	0.00198386	-3.77252	SE_U17381	calcium ion transport; ATP biosynthetic process; regulation of sequestering of calcium ion; neuromuscular synaptic transmission;	integral to membrane; sarcoplasmic reticulum membrane; nuclear envelope; lipid particle;	protein binding; calcium ion binding; magnesium ion binding; calcium-transporting ATPase activity; ATP binding;	gi|4191598|gb|AAD09820.1| sarco(endo)plasmic reticulum-type calcium ATPase [Heliothis virescens]
	C1119	0.00144979	-3.79281	SE_U20281	defense response to fungus; innate immune response; defense response to bacterium; killing of cells of another organism;	extracellular region;		gi|46396048|sp|Q9XZH0.1|CECB_SPOLT RecName: Full=Cecropin-B; Flags: Precursor gi|4762021|gb|AAD29439.1|AF142342_1 antibacterial protein cecropin B [Spodoptera litura]
	C2893	0.00518573	-3.81295	SE_U10674				gi|33439716|gb|AAQ18896.1| gallerimycin [Spodoptera frugiperda] gi|37929746|gb|AAP69838.1| gallerimycin [Spodoptera frugiperda]
	C17221	0.0275825	-3.83867	SE_U19062	proteolysis;		serine-type endopeptidase activity;	gi|112982675|ref|NP_001036915.1| serine protease [Bombyx mori] gi|62122447|dbj|BAD93199.1| serine protease [Bombyx mori]
	C2100	0.0267132	-3.90691	SE_U09279	proteolysis;		serine-type endopeptidase activity;	gi|112982675|ref|NP_001036915.1| serine protease [Bombyx mori] gi|62122447|dbj|BAD93199.1| serine protease [Bombyx mori]
	C16212_sense	0.0104411	-3.91074	SE_U11465				gi|4090964|gb|AAD09279.1| immune-related Hdd1 [Hyphantria cunea]
	C3352_sense	0.000910026	-3.93872	SE_U11516	defense response to fungus; innate immune response; defense response to bacterium; killing of cells of another organism;	extracellular region;		gi|46396048|sp|Q9XZH0.1|CECB_SPOLT RecName: Full=Cecropin-B; Flags: Precursor gi|4762021|gb|AAD29439.1|AF142342_1 antibacterial protein cecropin B [Spodoptera litura]
	C17366_sense	0.00211436	-3.95385	SE_U18723	defense response;			gi|3182995|sp|Q25481.1|ES16_MANSE RecName: Full=Ecdysteroid-regulated 16 kDa protein; Flags: Precursor gi|1117824|gb|AAB08704.1| ecdysteroid regulated 16 kDa [Manduca sexta]
	C18747	0.0214322	-3.95691	SE_U09279	proteolysis;		serine-type endopeptidase activity;	gi|112982675|ref|NP_001036915.1| serine protease [Bombyx mori] gi|62122447|dbj|BAD93199.1| serine protease [Bombyx mori]
	C9	0.00630779	-3.96361	SE_U27546				gi|4090964|gb|AAD09279.1| immune-related Hdd1 [Hyphantria cunea]
	C3077	1.20176e-05	-3.96537	SE_U18456				gi|170063054|ref|XP_001866937.1| scavenger receptor cysteine-rich protein [Culex quinquefasciatus] gi|167880823|gb|EDS44206.1| scavenger receptor cysteine-rich protein [Culex quinquefasciatus]
	C1172	0.0297702	-3.97251	SE_U19625			glutathione synthase activity;	gi|91085575|ref|XP_968070.1| PREDICTED: similar to glutathione synthetase [Tribolium castaneum]
	C164_sense	0.026013	-4.02165	SE_U17332	proteolysis;		serine-type endopeptidase activity;	gi|56718390|gb|AAW24481.1| prophenol oxidase activating enzyme 3 [Spodoptera litura]
	C7041	0.000125001	-4.04332	SE_U15876	trehalose metabolic process;	membrane;	alpha,alpha-trehalase activity;	gi|166236926|gb|ABY86218.1| trehalase-1 [Spodoptera exigua]
	C9406	0.0286824	-4.07608	SE_U24551		membrane;	receptor activity; calcium ion binding; transferase activity;	gi|162462084|ref|NP_001104810.1| lipophorin receptor isoform 3 [Bombyx mori] gi|84469400|dbj|BAE71408.1| lipophorin receptor [Bombyx mori]
	C15056	0.037261	-4.09075	SE_U15397				gi|157110314|ref|XP_001651048.1| carbonic anhydrase [Aedes aegypti] gi|157110316|ref|XP_001651049.1| carbonic anhydrase [Aedes aegypti] gi|108878772|gb|EAT42997.1| carbonic anhydrase [Aedes aegypti] gi|108878773|gb|EAT42998.1| carbonic anhydrase [Aedes ae
	C12243	0.0103556	-4.09515	SE_U16295			juvenile-hormone esterase activity;	gi|73921301|gb|AAG42021.2|AF327882_1 juvenile hormone esterase precursor [Manduca sexta]
	C2165	0.00739541	-4.1227	SE_U21383				gi|4090964|gb|AAD09279.1| immune-related Hdd1 [Hyphantria cunea]
	C16187	0.000237438	-4.14268	SE_U23967			binding;	gi|148298818|ref|NP_001091784.1| multi-binding protein [Bombyx mori] gi|112982635|dbj|BAF03496.1| multi-binding protein [Bombyx mori]
	C15797	0.00114996	-4.15131	SE_U11796				gi|91076018|ref|XP_971559.1| PREDICTED: similar to CG14567 CG14567-PA [Tribolium castaneum] gi|270014604|gb|EFA11052.1| hypothetical protein TcasGA2_TC004646 [Tribolium castaneum]
	C12170	0.00816609	-4.18374	SE_U19232				gi|110750852|ref|XP_396511.3| PREDICTED: similar to Ets at 98B CG5583-PA [Apis mellifera]
	C19564	0.00145439	-4.19639	SE_U21383				gi|4090964|gb|AAD09279.1| immune-related Hdd1 [Hyphantria cunea]
	C17281	0.0332029	-4.2018	SE_U19605				gi|57659190|ref|YP_184787.1| hypothetical protein CcBV_5.3 [Cotesia congregata bracovirus] gi|54144000|emb|CAG17409.1| hypothetical protein [Cotesia congregata bracovirus]
	C2080	0.00720246	-4.21783	SE_U22309				gi|21355663|ref|NP_650536.1| CG10311 [Drosophila melanogaster] gi|195501005|ref|XP_002097616.1| GE26321 [Drosophila yakuba] gi|7300137|gb|AAF55304.1| CG10311 [Drosophila melanogaster] gi|21064621|gb|AAM29540.1| RE61190p [Drosophila melanogaster] gi|194183
	C18468	0.0189198	-4.22625	SE_U10667				gi|171740897|gb|ACB54943.1| lipase [Helicoverpa armigera]
	C11334	0.0377933	-4.23716	SE_U07835			binding;	gi|112983040|ref|NP_001037071.1| chlorophyllide A binding protein precursor [Bombyx mori] gi|82940307|emb|CAJ34654.1| chlorophyllide A binding protein precursor [Bombyx mori]
	C16372	0.0252982	-4.24259	SE_U16109	axon guidance; axonal defasciculation; salivary gland morphogenesis; integrin-mediated signaling pathway; imaginal disc-derived wing morphogenesis; cell adhesion; salivary gland boundary specification; maintenance of epithelial integrity, open tracheal sy	integrin complex;	receptor activity; protein binding;	gi|29650237|gb|AAO85803.1| integrin alpha 1 [Pseudoplusia includens]
	C17425	0.00507633	-4.25094	SE_U17145				gi|4090964|gb|AAD09279.1| immune-related Hdd1 [Hyphantria cunea]
	C3046	0.0482628	-4.26838	SE_U20111				gi|4090970|gb|AAD09282.1| immune-related Hdd23 [Hyphantria cunea]
	C11762	0.000177022	-4.30881	SE_U03252			structural constituent of cuticle;	gi|158295141|ref|XP_316035.4| AGAP005993-PA [Anopheles gambiae str. PEST] gi|157015894|gb|EAA11739.4| AGAP005993-PA [Anopheles gambiae str. PEST]
	C13862_anti	0.000749538	-4.32212	SE_U09267				gi|3182995|sp|Q25481.1|ES16_MANSE RecName: Full=Ecdysteroid-regulated 16 kDa protein; Flags: Precursor gi|1117824|gb|AAB08704.1| ecdysteroid regulated 16 kDa [Manduca sexta]
	C11886	0.0063419	-4.33176	SE_U01376	protein amino acid phosphorylation; homophilic cell adhesion; calcium-dependent cell-cell adhesion;	integral to plasma membrane;	transmembrane receptor protein tyrosine kinase activity; protein binding; calcium ion binding; ATP binding;	gi|270002918|gb|EEZ99365.1| cadherin 96Ca [Tribolium castaneum]
	C16995	0.0254569	-4.36043	SE_U19062	proteolysis;		serine-type endopeptidase activity;	gi|112982675|ref|NP_001036915.1| serine protease [Bombyx mori] gi|62122447|dbj|BAD93199.1| serine protease [Bombyx mori]
	C17365	0.00170171	-4.37825	SE_U09267				gi|3182995|sp|Q25481.1|ES16_MANSE RecName: Full=Ecdysteroid-regulated 16 kDa protein; Flags: Precursor gi|1117824|gb|AAB08704.1| ecdysteroid regulated 16 kDa [Manduca sexta]
	C1939	0.0167752	-4.37909	SE_U15628	innate immune response; defense response to bacterium;	extracellular region;		gi|1705743|sp|P50722.1|CE3F_HYPCU RecName: Full=Hyphancin-3F; AltName: Full=Hyphancin-IIIF; AltName: Full=Cecropin-A2; Flags: Precursor gi|1142664|gb|AAB39000.1| hyphantria cecropin A2 [Hyphantria cunea]
	C12859	0.0162416	-4.38813	SE_U10890	water homeostasis; water transport; transmembrane transport;	integral to membrane;	water channel activity;	gi|112982873|ref|NP_001036919.1| aquaporin [Bombyx mori] gi|55583303|dbj|BAD69569.1| aquaporin AQP-Bom1 [Bombyx mori]
	C4230_sense	0.0217574	-4.39268	SE_U17332	proteolysis;		serine-type endopeptidase activity;	gi|56718390|gb|AAW24481.1| prophenol oxidase activating enzyme 3 [Spodoptera litura]
	C5368_anti	0.00265013	-4.39762	SE_U08141	defense response to fungus; innate immune response; defense response to bacterium; killing of cells of another organism;	extracellular region;		gi|46396048|sp|Q9XZH0.1|CECB_SPOLT RecName: Full=Cecropin-B; Flags: Precursor gi|4762021|gb|AAD29439.1|AF142342_1 antibacterial protein cecropin B [Spodoptera litura]
	C12015	0.0469746	-4.39808	SE_U22643	integrin-mediated signaling pathway; cell adhesion;	integrin complex;	receptor activity; protein binding;	gi|29650237|gb|AAO85803.1| integrin alpha 1 [Pseudoplusia includens]
	C1002_sense	0.00231218	-4.40805	SE_U09267				gi|3182995|sp|Q25481.1|ES16_MANSE RecName: Full=Ecdysteroid-regulated 16 kDa protein; Flags: Precursor gi|1117824|gb|AAB08704.1| ecdysteroid regulated 16 kDa [Manduca sexta]
	C2448_sense	0.00206154	-4.42525	SE_U07451	transport;	membrane;		gi|112982873|ref|NP_001036919.1| aquaporin [Bombyx mori] gi|55583303|dbj|BAD69569.1| aquaporin AQP-Bom1 [Bombyx mori]
	C18688	1.10719e-05	-4.44288	SE_U35288	innate immune response; peptidoglycan catabolic process; detection of bacterium; defense response to Gram-positive bacterium; peptide amidation;	intracellular; membrane;	peptidoglycan receptor activity; protein binding; N-acetylmuramoyl-L-alanine amidase activity;	gi|113208234|dbj|BAF03521.1| peptidoglycan recognition protein C [Samia cynthia ricini]
	C16704	0.00395125	-4.46349	SE_U18273			hydrolase activity, acting on glycosyl bonds;	gi|183979247|dbj|BAG30785.1| similar to CG9701-PA [Papilio xuthus]
	C19198	0.0436947	-4.47891	SE_U10659				gi|383932006|gb|JQ619227.1| REPAT45 [Spodoptera exigua]
	C8788	0.0123617	-4.48924	SE_U04807				gi|110826028|gb|ABH01082.1| esterase [Sesamia nonagrioides]
	C17659_anti	0.00475529	-4.49356	SE_U08141	defense response to fungus; innate immune response; defense response to bacterium; killing of cells of another organism;	extracellular region;		gi|46396048|sp|Q9XZH0.1|CECB_SPOLT RecName: Full=Cecropin-B; Flags: Precursor gi|4762021|gb|AAD29439.1|AF142342_1 antibacterial protein cecropin B [Spodoptera litura]
	C13465_anti	0.0135978	-4.49528	SE_U23744	transmembrane transport; ion transport;	integral to membrane;	ATPase activity, coupled to transmembrane movement of substances; chloride channel activity; ATP binding;	gi|156538333|ref|XP_001604413.1| PREDICTED: similar to ATP-binding cassette transporter [Nasonia vitripennis]
	C9211	0.000504938	-4.49659	SE_U16669	metabolic process;		hydrolase activity, acting on glycosyl bonds;	gi|118788042|ref|XP_557100.2| AGAP006426-PA [Anopheles gambiae str. PEST] gi|116127088|gb|EAL40075.2| AGAP006426-PA [Anopheles gambiae str. PEST]
	C16696_anti	0.00199724	-4.51998	SE_U20895				gi|3182995|sp|Q25481.1|ES16_MANSE RecName: Full=Ecdysteroid-regulated 16 kDa protein; Flags: Precursor gi|1117824|gb|AAB08704.1| ecdysteroid regulated 16 kDa [Manduca sexta]
	C1104	0.000227994	-4.56767	SE_U09421				gi|229002332|dbj|BAH57948.1| hypothetical protein [Bombyx mori]
	C2013	0.00265673	-4.57133	SE_U21337		extracellular space;	metalloendopeptidase inhibitor activity;	gi|33860163|sp|P82176.2|IMPI_GALME RecName: Full=Inducible metalloproteinase inhibitor protein; Contains: RecName: Full=IMPI alpha; Flags: Precursor gi|33145975|emb|CAE12200.1| inducible metalloproteinase inhibitor protein [Galleria mellonella] gi|3448573
	C4232	0.0165976	-4.57347	SE_U19694	proteolysis;		serine-type endopeptidase activity;	gi|56718390|gb|AAW24481.1| prophenol oxidase activating enzyme 3 [Spodoptera litura]
	C8482	0.0101751	-4.6034	SE_U00701	response to heat;			gi|70905472|gb|AAZ14793.1| 33.6 kDa small heat shock protein [Choristoneura fumiferana]
	C19125	0.00658894	-4.7387	SE_U13652				gi|170576554|ref|XP_001893676.1| hypothetical protein Bm1_11025 [Brugia malayi] gi|158600182|gb|EDP37487.1| hypothetical protein Bm1_11025 [Brugia malayi]
	C1215	0.0484493	-4.74462	SE_U18797				gi|170039812|ref|XP_001847716.1| conserved hypothetical protein [Culex quinquefasciatus] gi|167863395|gb|EDS26778.1| conserved hypothetical protein [Culex quinquefasciatus]
	C9268	0.000262659	-4.77044	SE_U19986				gi|118777275|ref|XP_307795.3| AGAP003289-PA [Anopheles gambiae str. PEST] gi|116132955|gb|EAA03529.3| AGAP003289-PA [Anopheles gambiae str. PEST]
	C1511	0.0196178	-4.779	SE_U11430		lipid particle; membrane;		gi|149689114|gb|ABR27900.1| cytochrome c oxidase [Triatoma infestans]
	C18723_sense	0.0143543	-4.78159	SE_U28620	proteolysis;		serine-type endopeptidase activity;	gi|56718390|gb|AAW24481.1| prophenol oxidase activating enzyme 3 [Spodoptera litura]
	C7000	0.0034481	-4.79941	SE_U02137				gi|29650237|gb|AAO85803.1| integrin alpha 1 [Pseudoplusia includens]
	C4625	0.00375963	-4.81098	SE_U12466	oligopeptide transport;	integral to membrane;	transporter activity;	gi|242016187|ref|XP_002428711.1| oligopeptide transporter, putative [Pediculus humanus corporis] gi|212513388|gb|EEB15973.1| oligopeptide transporter, putative [Pediculus humanus corporis]
	C19526	0.000112602	-4.8331	SE_U26342				gi|73921456|gb|AAZ94260.1| immune related protein [Spodoptera frugiperda]
	C18732_sense	0.019705	-4.93761	SE_U19694	proteolysis;		serine-type endopeptidase activity;	gi|56718390|gb|AAW24481.1| prophenol oxidase activating enzyme 3 [Spodoptera litura]
	C4522_anti	0.00159894	-4.95649	SE_U20576	peptidoglycan metabolic process; defense response to Gram-positive bacterium;	extracellular region;	hydrolase activity, acting on carbon-nitrogen (but not peptide) bonds, in linear amides; protein binding; peptidoglycan binding;	gi|154240658|dbj|BAF74637.1| peptidoglycan recognition protein-D [Samia cynthia ricini]
	C3352_anti	0.000935587	-4.97227	SE_U11516	defense response to fungus; innate immune response; defense response to bacterium; killing of cells of another organism;	extracellular region;		gi|46396048|sp|Q9XZH0.1|CECB_SPOLT RecName: Full=Cecropin-B; Flags: Precursor gi|4762021|gb|AAD29439.1|AF142342_1 antibacterial protein cecropin B [Spodoptera litura]
	C10778	0.0217934	-5.01954	SE_U42841				gi|110760714|ref|XP_391894.3| PREDICTED: similar to DISCO Interacting Protein 2 CG7020-PA [Apis mellifera]
	C17630	1.59093e-05	-5.04665	SE_U21489	peptidoglycan metabolic process; defense response to Gram-positive bacterium;	extracellular region;	hydrolase activity, acting on carbon-nitrogen (but not peptide) bonds, in linear amides; protein binding;	gi|112983866|ref|NP_001036858.1| Bacteriophage T7 lysozyme-like protein 1 (BTL-LP1) [Bombyx mori] gi|13359090|dbj|BAB33294.1| Bacteriophage T7 lysozyme-like protein 1 (BTL-LP1) [Bombyx mori]
	C3337_sense	0.00395007	-5.0663	SE_U11059				gi|60687936|gb|AAX30301.1| unknown [Schistosoma japonicum]
	C7259	0.0323752	-5.06696	SE_U16339	adult locomotory behavior; regulation of dopamine metabolic process; male courtship behavior; oxidation reduction; developmental pigmentation; aromatic amino acid family metabolic process; dopamine biosynthetic process;		tyrosine 3-monooxygenase activity; iron ion binding;	gi|114842171|dbj|BAF32573.1| tyrosine hydroxylase [Mythimna separata]
	C2512	0.00363017	-5.07291	SE_U28514	innate immune response; defense response to bacterium; killing of cells of another organism; antifungal humoral response;	extracellular region;	calcium channel inhibitor activity;	gi|156891151|gb|ABU96713.1| diapausin precursor [Spodoptera litura]
	C13454	0.00214254	-5.07837	SE_U23075	triglyceride homeostasis; determination of adult lifespan; carbohydrate homeostasis; response to oxidative stress;	extracellular space;	binding;	gi|156547534|ref|XP_001607285.1| PREDICTED: similar to ENSANGP00000012317 [Nasonia vitripennis]
	C19128	0.0057224	-5.10247	SE_U50605				gi|116789034|gb|ABK25093.1| unknown [Picea sitchensis]
	C17186_sense	3.54201e-05	-5.10998	SE_U21489	peptidoglycan metabolic process; defense response to Gram-positive bacterium;	extracellular region;	hydrolase activity, acting on carbon-nitrogen (but not peptide) bonds, in linear amides; protein binding;	gi|112983866|ref|NP_001036858.1| Bacteriophage T7 lysozyme-like protein 1 (BTL-LP1) [Bombyx mori] gi|13359090|dbj|BAB33294.1| Bacteriophage T7 lysozyme-like protein 1 (BTL-LP1) [Bombyx mori]
	C1916_anti	0.00669319	-5.12544	SE_U46817			heat shock protein binding;	gi|58382783|ref|XP_312173.2| AGAP002752-PA [Anopheles gambiae str. PEST] gi|55242017|gb|EAA07879.2| AGAP002752-PA [Anopheles gambiae str. PEST]
	C3047	0.00853051	-5.14246	SE_U20839				gi|4090970|gb|AAD09282.1| immune-related Hdd23 [Hyphantria cunea]
	C18097	0.00311832	-5.14628	SE_U34397	proteolysis;	membrane;	metallopeptidase activity; peptidyl-dipeptidase activity;	gi|112983824|ref|NP_001036859.1| ecdysteroid-inducible angiotensin-converting enzyme-related gene product [Bombyx mori] gi|8918492|dbj|BAA97657.1| BmAcer [Bombyx mori] gi|224176029|dbj|BAH23568.1| male reproductive organ angiotensin-converting enzyme-rela
	C15104	0.00472029	-5.16736	SE_U28272		chorion;		gi|270011021|gb|EFA07469.1| cathepsin B precursor [Tribolium castaneum]
	C19738	0.000890184	-5.17215	SE_U04293	response to stress; G-protein coupled receptor protein signaling pathway;	membrane;	G-protein coupled receptor activity;	gi|83583697|gb|ABC24708.1| G protein-coupled receptor [Spodoptera frugiperda]
	C8789	0.0079214	-5.21981	SE_U17968			hydrolase activity;	gi|110826028|gb|ABH01082.1| esterase [Sesamia nonagrioides]
	C18054_sense	0.000418881	-5.2801	SE_U21751			binding;	gi|148298818|ref|NP_001091784.1| multi-binding protein [Bombyx mori] gi|112982635|dbj|BAF03496.1| multi-binding protein [Bombyx mori]
	C5925	0.0137108	-5.30599	SE_U14327	maintenance of epithelial integrity, open tracheal system; regulation of cell shape; cell adhesion; phagocytosis, engulfment; apposition of dorsal and ventral imaginal disc-derived wing surfaces; negative regulation of gene-specific transcription;	cell part;	protein binding;	gi|195013771|ref|XP_001983902.1| GH15312 [Drosophila grimshawi] gi|193897384|gb|EDV96250.1| GH15312 [Drosophila grimshawi]
	C834	0.00183132	-5.33566	SE_U02352				gi|73921456|gb|AAZ94260.1| immune related protein [Spodoptera frugiperda]
	C4523	0.00814558	-5.36767	SE_U20576	peptidoglycan metabolic process; defense response to Gram-positive bacterium;	extracellular region;	hydrolase activity, acting on carbon-nitrogen (but not peptide) bonds, in linear amides; protein binding; peptidoglycan binding;	gi|154240658|dbj|BAF74637.1| peptidoglycan recognition protein-D [Samia cynthia ricini]
	C16942_anti	0.000408787	-5.42672	SE_U10815				gi|112702923|emb|CAL36191.1| peptidoglycan-recognition protein-LB [Galleria mellonella]
	C16388	0.000159468	-5.50005	SE_U21645				gi|260830683|ref|XP_002610290.1| hypothetical protein BRAFLDRAFT_126856 [Branchiostoma floridae] gi|229295654|gb|EEN66300.1| hypothetical protein BRAFLDRAFT_126856 [Branchiostoma floridae]
	C17120	0.00572496	-5.50135	SE_U19550				gi|221112326|ref|XP_002156741.1| PREDICTED: similar to conserved hypothetical protein, partial [Hydra magnipapillata]
	C14911_anti	0.000493121	-5.53589	SE_U22327			binding;	gi|41691715|gb|AAS10157.1| lectin [Cotesia Plutellae Polydnavirus]
	C15912_sense	0.0151308	-5.55028	SE_U13171	proteolysis;		serine-type endopeptidase activity;	gi|255046231|gb|ACU00133.1| chymotrypsin-like protein precursor [Spodoptera litura]
	C10521	0.0382571	-5.56798	SE_U04017				gi|242014262|ref|XP_002427810.1| Nesprin-1, putative [Pediculus humanus corporis] gi|212512279|gb|EEB15072.1| Nesprin-1, putative [Pediculus humanus corporis]
	C1507	0.00382991	-5.60477	SE_U10656				gi|157104417|ref|XP_001648400.1| hypothetical protein AaeL_AAEL004066 [Aedes aegypti] gi|108880384|gb|EAT44609.1| conserved hypothetical protein [Aedes aegypti]
	C16942_sense	0.00401288	-5.64047	SE_U12722	peptidoglycan metabolic process; defense response to Gram-positive bacterium;	extracellular region;	hydrolase activity, acting on carbon-nitrogen (but not peptide) bonds, in linear amides; protein binding;	gi|112983866|ref|NP_001036858.1| Bacteriophage T7 lysozyme-like protein 1 (BTL-LP1) [Bombyx mori] gi|13359090|dbj|BAB33294.1| Bacteriophage T7 lysozyme-like protein 1 (BTL-LP1) [Bombyx mori]
	C2843_anti	0.00361221	-5.75483	SE_U19306				gi|4090970|gb|AAD09282.1| immune-related Hdd23 [Hyphantria cunea]
	C9864	0.0366978	-5.79897	SE_U16855				gi|56462340|gb|AAV91453.1| protease inhibitor 6 [Lonomia obliqua]
	C19802	0.00016122	-5.82027	SE_U34081				gi|229002332|dbj|BAH57948.1| hypothetical protein [Bombyx mori]
	C16831_sense	0.0194664	-5.82103	SE_U14068				gi|260765455|gb|ACX49765.1| lysozyme-like protein 1 [Manduca sexta]
	C5108	0.00033146	-5.86507	SE_U15470			signal transducer activity;	gi|157127998|ref|XP_001661266.1| hypothetical protein AaeL_AAEL010982 [Aedes aegypti] gi|108872748|gb|EAT36973.1| conserved hypothetical protein [Aedes aegypti]
	C14043_sense	0.00610013	-5.86611	SE_U09954	immune response; peptidoglycan catabolic process;		N-acetylmuramoyl-L-alanine amidase activity; protein binding; peptidoglycan binding;	gi|18202160|sp|O76537.1|PGRP_TRINI RecName: Full=Peptidoglycan recognition protein; Flags: Precursor gi|3342529|gb|AAC31820.1| peptidoglycan recognition protein precursor [Trichoplusia ni]
	C13607_sense	0.00210029	-6.09618	SE_U16154			dipeptidyl-peptidase activity;	gi|195129123|ref|XP_002009008.1| GI11500 [Drosophila mojavensis] gi|193920617|gb|EDW19484.1| GI11500 [Drosophila mojavensis]
	C20292	0.046437	-6.10228	SE_U16855				gi|56462340|gb|AAV91453.1| protease inhibitor 6 [Lonomia obliqua]
	C12021	3.84954e-05	-6.27402	SE_U00298	G-protein coupled receptor protein signaling pathway; response to stress;	membrane;	G-protein coupled receptor activity;	gi|83583697|gb|ABC24708.1| G protein-coupled receptor [Spodoptera frugiperda]
	C17772_sense	0.00052704	-6.29623	SE_U12722	peptidoglycan metabolic process; defense response to Gram-positive bacterium;	extracellular region;	hydrolase activity, acting on carbon-nitrogen (but not peptide) bonds, in linear amides; protein binding;	gi|112983866|ref|NP_001036858.1| Bacteriophage T7 lysozyme-like protein 1 (BTL-LP1) [Bombyx mori] gi|13359090|dbj|BAB33294.1| Bacteriophage T7 lysozyme-like protein 1 (BTL-LP1) [Bombyx mori]
	C14599_sense	0.00178343	-6.30545	SE_U18748				gi|73921456|gb|AAZ94260.1| immune related protein [Spodoptera frugiperda]
	C13320	0.000405885	-6.31821	SE_U18431			signal transducer activity;	gi|242021463|ref|XP_002431164.1| class B secretin-like G-protein coupled receptor GPRmth4, putative [Pediculus humanus corporis] gi|212516413|gb|EEB18426.1| class B secretin-like G-protein coupled receptor GPRmth4, putative [Pediculus humanus corporis]
	C20340	0.0206093	-6.4707	SE_U05783	proteolysis;		serine-type endopeptidase activity;	gi|112982675|ref|NP_001036915.1| serine protease [Bombyx mori] gi|62122447|dbj|BAD93199.1| serine protease [Bombyx mori]
	C17772_anti	0.00900248	-6.66294	SE_U12722	peptidoglycan metabolic process; defense response to Gram-positive bacterium;	extracellular region;	hydrolase activity, acting on carbon-nitrogen (but not peptide) bonds, in linear amides; protein binding;	gi|112983866|ref|NP_001036858.1| Bacteriophage T7 lysozyme-like protein 1 (BTL-LP1) [Bombyx mori] gi|13359090|dbj|BAB33294.1| Bacteriophage T7 lysozyme-like protein 1 (BTL-LP1) [Bombyx mori]
	C7500	0.000125781	-6.75835	SE_U27393	carbohydrate metabolic process;		hydrolase activity, hydrolyzing O-glycosyl compounds; cation binding;	gi|118788040|ref|XP_316461.3| AGAP006425-PA [Anopheles gambiae str. PEST] gi|116127087|gb|EAA11668.3| AGAP006425-PA [Anopheles gambiae str. PEST]
	C19091_sense	0.0179193	-6.7937	SE_U28603	immune response; peptidoglycan catabolic process;		N-acetylmuramoyl-L-alanine amidase activity; protein binding; peptidoglycan binding;	gi|18202160|sp|O76537.1|PGRP_TRINI RecName: Full=Peptidoglycan recognition protein; Flags: Precursor gi|3342529|gb|AAC31820.1| peptidoglycan recognition protein precursor [Trichoplusia ni]
	C5974	0.00112756	-6.92491	SE_U14019	defense response to fungus; innate immune response; defense response to bacterium; killing of cells of another organism;	extracellular region;		gi|46396048|sp|Q9XZH0.1|CECB_SPOLT RecName: Full=Cecropin-B; Flags: Precursor gi|4762021|gb|AAD29439.1|AF142342_1 antibacterial protein cecropin B [Spodoptera litura]
	C164_anti	0.0132712	-6.99046	SE_U16717	proteolysis;		serine-type endopeptidase activity;	gi|56718390|gb|AAW24481.1| prophenol oxidase activating enzyme 3 [Spodoptera litura]
	C18687_anti	7.21398e-06	-7.02242	SE_U21489	peptidoglycan metabolic process; defense response to Gram-positive bacterium;	extracellular region;	hydrolase activity, acting on carbon-nitrogen (but not peptide) bonds, in linear amides; protein binding;	gi|112983866|ref|NP_001036858.1| Bacteriophage T7 lysozyme-like protein 1 (BTL-LP1) [Bombyx mori] gi|13359090|dbj|BAB33294.1| Bacteriophage T7 lysozyme-like protein 1 (BTL-LP1) [Bombyx mori]
	C10592_anti	0.00137488	-7.12473	SE_U15274		integral to membrane;		gi|170050428|ref|XP_001861307.1| amino acid transporter [Culex quinquefasciatus] gi|167872041|gb|EDS35424.1| amino acid transporter [Culex quinquefasciatus]
	C5919	0.00122377	-7.29088	SE_U27933				gi|112982725|ref|NP_001037560.1| peptidoglycan recognition protein [Bombyx mori] gi|16930796|gb|AAL32058.1|AF441723_1 peptidoglycan recognition protein [Bombyx mori]
	C1873	0.0405781	-7.32685	SE_U19524				gi|134148367|gb|ABO64234.1| Repat4 [Spodoptera exigua]
	C7287	0.0179329	-7.34194	SE_U23589	adult locomotory behavior; regulation of dopamine metabolic process; male courtship behavior; oxidation reduction; developmental pigmentation; aromatic amino acid family metabolic process; dopamine biosynthetic process;		tyrosine 3-monooxygenase activity; iron ion binding;	gi|114842171|dbj|BAF32573.1| tyrosine hydroxylase [Mythimna separata]
	C18723_anti	0.0153704	-7.39026	SE_U16717	proteolysis;		serine-type endopeptidase activity;	gi|56718390|gb|AAW24481.1| prophenol oxidase activating enzyme 3 [Spodoptera litura]
	C4230_anti	0.024131	-7.48268	SE_U19694	proteolysis;		serine-type endopeptidase activity;	gi|56718390|gb|AAW24481.1| prophenol oxidase activating enzyme 3 [Spodoptera litura]
	C16489_anti	0.0189943	-7.77058	SE_U14484	immune response; peptidoglycan catabolic process;		N-acetylmuramoyl-L-alanine amidase activity; protein binding; peptidoglycan binding;	gi|18202160|sp|O76537.1|PGRP_TRINI RecName: Full=Peptidoglycan recognition protein; Flags: Precursor gi|3342529|gb|AAC31820.1| peptidoglycan recognition protein precursor [Trichoplusia ni]
	C13612	0.0037019	-8.01962	SE_U16154			dipeptidyl-peptidase activity;	gi|195129123|ref|XP_002009008.1| GI11500 [Drosophila mojavensis] gi|193920617|gb|EDW19484.1| GI11500 [Drosophila mojavensis]
	C19072	0.00523933	-8.22009	SE_U28272		chorion;		gi|270011021|gb|EFA07469.1| cathepsin B precursor [Tribolium castaneum]
	C1645	4.35601e-05	-8.45537	SE_U14274			binding;	gi|41691715|gb|AAS10157.1| lectin [Cotesia Plutellae Polydnavirus]
	C14894	0.00205781	-8.5939	SE_U21611		chorion;		gi|182509202|ref|NP_001116812.1| tubulointerstitial nephritis antigen [Bombyx mori] gi|81303350|gb|ABB71105.1| TIN-ag-RP [Bombyx mori]
	C2678	0.00127819	-8.6998	SE_U11950	defense response to fungus; innate immune response; defense response to bacterium; killing of cells of another organism;	extracellular region;		gi|46396048|sp|Q9XZH0.1|CECB_SPOLT RecName: Full=Cecropin-B; Flags: Precursor gi|4762021|gb|AAD29439.1|AF142342_1 antibacterial protein cecropin B [Spodoptera litura]
	C1716	0.000574927	-8.75483	SE_U08295				gi|255647586|gb|ACU24256.1| unknown [Glycine max]
	C13636_sense	0.0114346	-8.81298	SE_U08425			oxidoreductase activity; iron ion binding;	gi|116292895|gb|ABJ97708.1| CYP6AB4 [Bombyx mandarina]
	C16143_sense	4.00395e-05	-8.96668	SE_U19718	innate immune response; defense response to bacterium;	extracellular region;		gi|61661433|gb|AAX51304.1| cecropin [Helicoverpa armigera]
	C5920_sense	0.000885501	-9.20124	SE_U21524	defense response to Gram-negative bacterium; phagocytosis; innate immune response; positive regulation of antibacterial peptide biosynthetic process;	integral to membrane;	protein binding; peptidoglycan receptor activity;	gi|112982725|ref|NP_001037560.1| peptidoglycan recognition protein [Bombyx mori] gi|16930796|gb|AAL32058.1|AF441723_1 peptidoglycan recognition protein [Bombyx mori]
	C17497_sense	0.000410135	-9.63459	SE_U15849	innate immune response; defense response to bacterium;	extracellular region;		gi|1703758|sp|P50725.1|ATTA_TRINI RecName: Full=Attacin-A; Flags: Precursor gi|1177888|gb|AAC47327.1| preproattacin A [Trichoplusia ni]
	C4868	0.0119593	-14.7475	SE_U12955				gi|125624990|ref|YP_001033473.1| hypothetical protein llmg_2223 [Lactococcus lactis subsp. cremoris MG1363] gi|124493798|emb|CAL98790.1| conserved hypothetical protein [Lactococcus lactis subsp. cremoris MG1363]
	C10771	0.0145868	-16.9586	SE_U01720		integral to membrane;		gi|98962504|gb|ABF59519.1| hemocyte-specific integrin alpha subunit 2 [Manduca sexta]
	C17497_anti	0.00709005	-17.2343	SE_U15849	innate immune response; defense response to bacterium;	extracellular region;		gi|1703758|sp|P50725.1|ATTA_TRINI RecName: Full=Attacin-A; Flags: Precursor gi|1177888|gb|AAC47327.1| preproattacin A [Trichoplusia ni]
	C3504_sense	0.000123683	-22.6134	SE_U21904	peptidoglycan metabolic process; defense response to Gram-positive bacterium;	extracellular region;	hydrolase activity, acting on carbon-nitrogen (but not peptide) bonds, in linear amides; protein binding; peptidoglycan binding;	gi|113208232|dbj|BAF03520.1| peptidoglycan recognition protein B [Samia cynthia ricini]
