# Supplementary material for: Increase in Gut Microbiota after Immune Suppression in Baculovirus-infected Larvae
Source: PLoS Pathog. 2013 May 23;9(5):e1003379. doi: 10.1371/journal.ppat.1003379 (PMC3662647; doi:10.1371/journal.ppat.1003379)
Supplement: Table S7 — Unigenes differentially regulated at 36 hpi after SeMNPV infection showing homology to genes available in public sequence databases. (XLSX) [file ppat.1003379.s007.xlsx]

## Sheet: TableS7_Se36
Table S7	Target Name*	p-value	Fold change	Unigene	GO BP	GO CC	GO MF	First Hit		GO BP: Gene Ontology term Biological Process
Response to	C13333	2.60049e-05	3733.51	SE_U31820				gi|340541634|gb|JN166083.1| REPAT8 [Spodoptera exigua]		GO CC: Gene Ontology term Cellular Component
SeMNPV at 36hpi	C227	0.000187224	221.112	SE_U36203				gi|239809557|gb|FJ595234.1| REPAT5 [Spodoptera exigua]		GO MF: Gene Ontology term Molecular Function
	C5429	0.000313959	211.71	SE_U10659				gi|383932006|gb|JQ619227.1| REPAT45 [Spodoptera exigua]		down-regulated
	C19947	0.000982815	208.248	SE_U56832				gi|383931998|gb|JQ619223.1| REPAT41 [Spodoptera exigua]		* Target Name represents mean from two probes for the unigenes with known orientation
	C20204	0.000186755	162.758	SE_U11058				gi|383931994|gb|JQ619221.1| REPAT39 [Spodoptera exigua]
	C6465	0.000386602	157.413	SE_U24075				gi|383931992|gb|JQ619220.1| REPAT38 [Spodoptera exigua]
	C2980	0.00133111	155.373	SE_U24075				gi|383931992|gb|JQ619220.1| REPAT38 [Spodoptera exigua]
	C17117	0.000148023	131.051	SE_U14255				gi|383931990|gb|JQ619219.1| REPAT37 [Spodoptera exigua]
	C15341	0.000241992	130.865	SE_U13556				gi|383931988|gb|JQ619218.1| REPAT36 [Spodoptera exigua]
	C2911	0.0186344	123.895	SE_U20943				gi|383931986|gb|JQ619217.1| REPAT35 [Spodoptera exigua]
	C481	0.000390335	113.083	SE_U17160				gi|383931984|gb|JQ619216.1| REPAT34 [Spodoptera exigua]
	C6166_anti	0.00082256	111.325	SE_U33185				gi|383931982|gb JQ619215.1| REPAT33 [Spodoptera exigua]
	C19856	0.0154048	111.223	SE_U50732				gi|383931982|gb JQ619215.1| REPAT33 [Spodoptera exigua]
	C3273	0.0228922	108.88	SE_U14129				gi|383931964|gb JQ619206.1| REPAT24 [Spodoptera exigua]
	C1602	0.0123576	102.49	SE_U09026				gi|383931962|gb|JQ619205.1| REPAT23 [Spodoptera exigua]
	C1863	5.99527e-05	101.561	SE_U21885				gi|383931960|gb|JQ619204.1| REPAT22 [Spodoptera exigua]
	C189	0.0126185	95.5874	SE_U55484				gi|383931960|gb|JQ619204.1| REPAT22 [Spodoptera exigua]
	C15950	0.000137495	92.2638	SE_U21885				gi|383931960|gb|JQ619204.1| REPAT22 [Spodoptera exigua]
	C3690	0.000498386	89.8814	SE_U21857				gi|383931954|gb|JQ619201.1| REPAT19 [Spodoptera exigua]
	C882	0.0150047	89.3125	SE_U11591				gi|383931944|gb|JQ619196.1| REPAT14 [Spodoptera exigua]
	C6530_anti	0.000629717	86.0835	SE_U22343				gi|9964423|ref|NP_064891.1| hypothetical protein AMV109 [Amsacta moorei entomopoxvirus 'L'] gi|9944632|gb|AAG02815.1|AF250284_109 AMV109 [Amsacta moorei entomopoxvirus 'L']
	C15927_anti	0.000326833	82.9471	SE_U21792	cell-cell adhesion; organ development;	membrane part; plasma membrane;	protein binding;	gi|98962502|gb|ABF59518.1| hemocyte-specific integrin alpha subunit 1 [Manduca sexta]
	C3879	0.00944638	81.1516	SE_U10708				gi|9635413|ref|NP_059311.1| ORF163 [Xestia c-nigrum granulovirus] gi|6175807|gb|AAF05277.1|AF162221_163 ORF163 [Xestia c-nigrum granulovirus]
	C19137	0.00236011	80.4064	SE_U18322		integral to membrane;		gi|9624383|gb|AAF90149.1|AF274023_1 tetraspanin E118 [Manduca sexta]
	C15063	0.000106866	78.2495	SE_U09342		integral to membrane;		gi|9624381|gb|AAF90148.1|AF274022_1 tetraspanin D76 [Manduca sexta]
	C159	0.000159096	73.7756	SE_U18709				gi|9624381|gb|AAF90148.1|AF274022_1 tetraspanin D76 [Manduca sexta]
	C13695_sense	0.00111682	73.2156	SE_U12778			hydrolase activity;	gi|94959119|gb|ABF47507.1| trypsin serine protease [Ostrinia furnacalis]
	C17133	0.0100511	71.2289	SE_U02469	cellular iron ion homeostasis; iron ion transport;	extracellular region;	ferric iron binding;	gi|94471815|gb|ABF21123.1| transferrin [Spodoptera litura]
	C14912_anti	0.00131255	71.0248	SE_U47846	cellular iron ion homeostasis; iron ion transport;	extracellular region;	ferric iron binding;	gi|94471815|gb|ABF21123.1| transferrin [Spodoptera litura]
	C16730	0.00451556	68.3056	SE_U22162		membrane;	receptor activity; calcium ion binding;	gi|94470463|gb|ABF20542.1| lipophorin receptor [Galleria mellonella]
	C18795	0.000676632	67.4796	SE_U06937		membrane;	receptor activity; calcium ion binding;	gi|94470463|gb|ABF20542.1| lipophorin receptor [Galleria mellonella]
	C2478	0.00013362	66.0504	SE_U27484				gi|94469232|gb|ABF18465.1| hypothetical protein [Aedes aegypti]
	C19236	0.00267873	62.6187	SE_U05202			protein binding;	gi|94468618|gb|ABF18158.1| potein tyrosine phosphatase SHP1 [Aedes aegypti]
	C4828	0.00103728	61.5214	SE_U06806	cysteine biosynthetic process via cystathionine; cysteine biosynthetic process from serine;	cytoplasm;	pyridoxal phosphate binding; cystathionine beta-synthase activity;	gi|94400897|ref|NP_001035353.1| cystathionine-beta-synthase [Apis mellifera] gi|83776502|dbj|BAE66603.1| cystathionine beta-synthase [Apis mellifera]
	C3787_sense	0.00308433	60.4892	SE_U26256	chromatin modification; chromatin assembly or disassembly;	chromatin; nucleus;	zinc ion binding; histone-lysine N-methyltransferase activity; GTPase activity; chromatin binding; GTP binding;	gi|9409736|emb|CAB98198.1| SU(VAR)3-9; putative heterochromatin protein [Scoliopteryx libatrix]
	C7648	0.000940584	59.6608	SE_U20878	oxidation reduction;		heme binding; monooxygenase activity; electron carrier activity;	gi|93448327|gb|ABC72321.2| cytochrome P450 [Spodoptera litura]
	C18833	0.000380618	58.8143	SE_U46434	oxidation reduction;		heme binding; monooxygenase activity; electron carrier activity;	gi|93448327|gb|ABC72321.2| cytochrome P450 [Spodoptera litura]
	C11732	0.000836437	58.6117	SE_U12652	oxidation reduction;		heme binding; monooxygenase activity; electron carrier activity;	gi|93448327|gb|ABC72321.2| cytochrome P450 [Spodoptera litura]
	C19143	0.000663062	56.2259	SE_U20878	oxidation reduction;		heme binding; monooxygenase activity; electron carrier activity;	gi|93448327|gb|ABC72321.2| cytochrome P450 [Spodoptera litura]
	C2940	0.00038367	56.0228	SE_U02005	oxidation reduction;		heme binding; monooxygenase activity; electron carrier activity;	gi|93448306|gb|ABC84370.2| cytochrome P450 [Spodoptera litura]
	C17379_sense	0.0044132	53.048	SE_U02005	oxidation reduction;		heme binding; monooxygenase activity; electron carrier activity;	gi|93448306|gb|ABC84370.2| cytochrome P450 [Spodoptera litura]
	C1434	0.000414094	52.6541	SE_U14570		cell part;	metal ion binding; oxidoreductase activity;	gi|91795210|gb|ABE60886.1| cytochrome p450 6B6 [Helicoverpa armigera]
	C3016	0.00208357	52.4142	SE_U01540	oxidation reduction;	endoplasmic reticulum membrane; microsome;	electron carrier activity; heme binding; aromatase activity;	gi|91795209|gb|ABE60885.1| cytochrome p450 6B2 [Helicoverpa armigera]
	C16482	0.000276725	52.0566	SE_U01540	oxidation reduction;	endoplasmic reticulum membrane; microsome;	electron carrier activity; heme binding; aromatase activity;	gi|91795209|gb|ABE60885.1| cytochrome p450 6B2 [Helicoverpa armigera]
	C17188_anti	0.00103602	51.1988	SE_U18629	skeletal muscle tissue development;	membrane;		gi|91095049|ref|XP_972102.1| PREDICTED: similar to GA12046-PA [Tribolium castaneum] gi|270014768|gb|EFA11216.1| hypothetical protein TcasGA2_TC005180 [Tribolium castaneum]
	C19544	0.00536059	50.1138	SE_U07877	regulation of biological quality; regulation of cell communication; regulation of multicellular organismal process; signal transmission; positive regulation of transcription from RNA polymerase II promoter; negative regulation of cellular process;	extracellular region;	receptor binding;	gi|91095023|ref|XP_970355.1| PREDICTED: similar to Activin Like Protein at 23B CG16987-PA [Tribolium castaneum] gi|270015436|gb|EFA11884.1| dawdle [Tribolium castaneum]
	C19844	0.000922271	49.436	SE_U24434	neuromuscular synaptic transmission; modification-dependent protein catabolic process; negative regulation of synaptic growth at neuromuscular junction;	cell junction; neuromuscular junction;	protein binding;	gi|91094905|ref|XP_973449.1| PREDICTED: similar to CG4643 CG4643-PA [Tribolium castaneum] gi|270006590|gb|EFA03038.1| hypothetical protein TcasGA2_TC010464 [Tribolium castaneum]
	C19080_sense	0.0275137	49.3816	SE_U14145				gi|91094721|ref|XP_970562.1| PREDICTED: similar to AGAP012383-PA [Tribolium castaneum] gi|270016527|gb|EFA12973.1| hypothetical protein TcasGA2_TC010997 [Tribolium castaneum]
	C6734	0.0026575	49.0412	SE_U06483				gi|91094721|ref|XP_970562.1| PREDICTED: similar to AGAP012383-PA [Tribolium castaneum] gi|270016527|gb|EFA12973.1| hypothetical protein TcasGA2_TC010997 [Tribolium castaneum]
	C10674_sense	0.00105243	48.1162	SE_U18612	visual perception; protein modification process;		zinc ion binding; protein binding; Rab geranylgeranyltransferase activity;	gi|91094707|ref|XP_969750.1| PREDICTED: similar to Rab geranylgeranyltransferase, beta subunit [Tribolium castaneum] gi|270016521|gb|EFA12967.1| hypothetical protein TcasGA2_TC001418 [Tribolium castaneum]
	C693	0.00164589	48.0276	SE_U13869	visual perception; protein amino acid geranylgeranylation;		Rab geranylgeranyltransferase activity; protein binding; zinc ion binding;	gi|91094707|ref|XP_969750.1| PREDICTED: similar to Rab geranylgeranyltransferase, beta subunit [Tribolium castaneum] gi|270016521|gb|EFA12967.1| hypothetical protein TcasGA2_TC001418 [Tribolium castaneum]
	C2123	3.83447e-05	47.9996	SE_U13869	visual perception; protein amino acid geranylgeranylation;		Rab geranylgeranyltransferase activity; protein binding; zinc ion binding;	gi|91094707|ref|XP_969750.1| PREDICTED: similar to Rab geranylgeranyltransferase, beta subunit [Tribolium castaneum] gi|270016521|gb|EFA12967.1| hypothetical protein TcasGA2_TC001418 [Tribolium castaneum]
	C1804_anti	0.00313564	47.9157	SE_U18612	visual perception; protein modification process;		zinc ion binding; protein binding; Rab geranylgeranyltransferase activity;	gi|91094707|ref|XP_969750.1| PREDICTED: similar to Rab geranylgeranyltransferase, beta subunit [Tribolium castaneum] gi|270016521|gb|EFA12967.1| hypothetical protein TcasGA2_TC001418 [Tribolium castaneum]
	C3676	0.0241525	47.0013	SE_U06666			phosphatase activity;	gi|91094683|ref|XP_967470.1| PREDICTED: similar to AGAP002108-PA [Tribolium castaneum] gi|270016501|gb|EFA12947.1| hypothetical protein TcasGA2_TC005067 [Tribolium castaneum]
	C3904_sense	0.00178043	46.6797	SE_U10865			endonuclease activity; ATP binding; protein binding; ATP-dependent polydeoxyribonucleotide 5'-hydroxyl-kinase activity;	gi|91094617|ref|XP_968941.1| PREDICTED: similar to conserved hypothetical protein [Tribolium castaneum] gi|270016434|gb|EFA12880.1| hypothetical protein TcasGA2_TC011558 [Tribolium castaneum]
	C858	0.0242803	46.0608	SE_U08072			metal ion binding;	gi|91094599|ref|XP_966675.1| PREDICTED: similar to posterior sex combs protein [Tribolium castaneum]
	C17265	0.0161542	45.5512	SE_U16507	protein amino acid N-linked glycosylation;	cell part;	acetylglucosaminyltransferase activity;	gi|91094433|ref|XP_969675.1| PREDICTED: similar to Mgat2 CG7921-PB [Tribolium castaneum]
	C16091	0.000308325	45.4862	SE_U16069	RNA modification;	integral to membrane;	iron ion binding; catalytic activity; 4 iron, 4 sulfur cluster binding;	gi|91094359|ref|XP_970283.1| PREDICTED: similar to GA19679-PA [Tribolium castaneum]
	C15361	0.00149149	44.8991	SE_U26176	cellular macromolecule metabolic process; nucleobase, nucleoside, nucleotide and nucleic acid metabolic process;	holo TFIIH complex;	general RNA polymerase II transcription factor activity;	gi|91094191|ref|XP_971121.1| PREDICTED: similar to TFIIH basal transcription factor complex p52 subunit [Tribolium castaneum] gi|270010854|gb|EFA07302.1| hypothetical protein TcasGA2_TC015892 [Tribolium castaneum]
	C17003	0.000997577	44.1112	SE_U15321		integral to membrane;	binding;	gi|91094015|ref|XP_967117.1| PREDICTED: similar to endomembrane protein emp70 [Tribolium castaneum]
	C1511	0.00134951	43.9647	SE_U15305	angiogenesis; tryptophanyl-tRNA aminoacylation;	cytoplasm;	tryptophan-tRNA ligase activity; ATP binding;	gi|91093979|ref|XP_969006.1| PREDICTED: similar to Tryptophanyl-tRNA synthetase, cytoplasmic (Tryptophan--tRNA ligase) (TrpRS) (Interferon-induced protein 53) (IFP53) (hWRS) [Tribolium castaneum] gi|270010919|gb|EFA07367.1| hypothetical protein TcasGA2_TC
	C2605	0.00298337	43.8766	SE_U09462				gi|91093965|ref|XP_968405.1| PREDICTED: similar to GA16304-PA [Tribolium castaneum] gi|270011130|gb|EFA07578.1| hypothetical protein TcasGA2_TC016351 [Tribolium castaneum]
	C440	0.0179574	43.7538	SE_U18917	metabolic process;		lyase activity;	gi|91093925|ref|XP_972358.1| PREDICTED: similar to 2-deoxyribose-5-phosphate aldolase homolog [Tribolium castaneum] gi|270016048|gb|EFA12496.1| hypothetical protein TcasGA2_TC012896 [Tribolium castaneum]
	C7008	5.30767e-05	43.4025	SE_U20890	deoxyribonucleoside catabolic process;		deoxyribose-phosphate aldolase activity; protein binding;	gi|91093925|ref|XP_972358.1| PREDICTED: similar to 2-deoxyribose-5-phosphate aldolase homolog [Tribolium castaneum] gi|270016048|gb|EFA12496.1| hypothetical protein TcasGA2_TC012896 [Tribolium castaneum]
	C1308	0.00253511	42.6274	SE_U18433				gi|91093829|ref|XP_969227.1| PREDICTED: similar to CG7638 CG7638-PA [Tribolium castaneum]
	C10168	0.000151541	42.4212	SE_U09119				gi|91093685|ref|XP_970086.1| PREDICTED: similar to Gonadal protein gdl [Tribolium castaneum] gi|270008066|gb|EFA04514.1| hypothetical protein TcasGA2_TC016309 [Tribolium castaneum]
	C18215_sense	0.00429791	41.9951	SE_U16673				gi|91093655|ref|XP_968174.1| PREDICTED: similar to axonemal leucine-rich repeat protein [Tribolium castaneum] gi|270015815|gb|EFA12263.1| hypothetical protein TcasGA2_TC016127 [Tribolium castaneum]
	C19720	0.000293462	41.7673	SE_U20540				gi|91093419|ref|XP_967856.1| PREDICTED: similar to conserved hypothetical protein [Tribolium castaneum] gi|270015414|gb|EFA11862.1| hypothetical protein TcasGA2_TC005104 [Tribolium castaneum]
	C16611	0.000362556	40.8845	SE_U20420			calcium ion binding;	gi|91093409|ref|XP_967547.1| PREDICTED: similar to AGAP007963-PA [Tribolium castaneum] gi|270015413|gb|EFA11861.1| hypothetical protein TcasGA2_TC005103 [Tribolium castaneum]
	C15767	9.15932e-06	40.6272	SE_U21150	peptide metabolic process;	extracellular space; cytoplasm;	metallocarboxypeptidase activity;	gi|91093379|ref|XP_971371.1| PREDICTED: similar to predicted protein [Tribolium castaneum] gi|270015357|gb|EFA11805.1| hypothetical protein TcasGA2_TC008584 [Tribolium castaneum]
	C18617	0.0321176	40.487	SE_U21150	peptide metabolic process;	extracellular space; cytoplasm;	metallocarboxypeptidase activity;	gi|91093379|ref|XP_971371.1| PREDICTED: similar to predicted protein [Tribolium castaneum] gi|270015357|gb|EFA11805.1| hypothetical protein TcasGA2_TC008584 [Tribolium castaneum]
	C14910	0.0444011	39.5238	SE_U21150	peptide metabolic process;	extracellular space; cytoplasm;	metallocarboxypeptidase activity;	gi|91093379|ref|XP_971371.1| PREDICTED: similar to predicted protein [Tribolium castaneum] gi|270015357|gb|EFA11805.1| hypothetical protein TcasGA2_TC008584 [Tribolium castaneum]
	C18740	0.000817822	39.1884	SE_U21306	cellular process;			gi|91093363|ref|XP_969584.1| PREDICTED: similar to CG10576 CG10576-PA [Tribolium castaneum] gi|270015297|gb|EFA11745.1| hypothetical protein TcasGA2_TC004235 [Tribolium castaneum]
	C16969	0.0347313	39.0543	SE_U18962	glycine decarboxylation via glycine cleavage system;	glycine cleavage complex; mitochondrion;	lipoic acid binding;	gi|91093192|ref|XP_969000.1| PREDICTED: similar to glycine cleavage system h protein [Tribolium castaneum]
	C1919	0.02693	39.0536	SE_U18962	glycine decarboxylation via glycine cleavage system;	glycine cleavage complex; mitochondrion;	lipoic acid binding;	gi|91093192|ref|XP_969000.1| PREDICTED: similar to glycine cleavage system h protein [Tribolium castaneum]
	C1704	0.0353362	37.8044	SE_U18962	glycine decarboxylation via glycine cleavage system;	glycine cleavage complex; mitochondrion;	lipoic acid binding;	gi|91093192|ref|XP_969000.1| PREDICTED: similar to glycine cleavage system h protein [Tribolium castaneum]
	C17019	0.0193407	37.7495	SE_U16676		cytoplasm; dendritic spine; cell junction; postsynaptic membrane;	protein domain specific binding;	gi|91092996|ref|XP_968315.1| PREDICTED: similar to Cysteine-rich PDZ-binding protein (Cysteine-rich interactor of PDZ three) (Cysteine-rich interactor of PDZ3) [Tribolium castaneum] gi|270003175|gb|EEZ99622.1| hypothetical protein TcasGA2_TC002140 [Tribol
	C13923	0.000383139	37.2777	SE_U02193		cytoplasm; dendritic spine; cell junction; postsynaptic membrane;	protein domain specific binding;	gi|91092996|ref|XP_968315.1| PREDICTED: similar to Cysteine-rich PDZ-binding protein (Cysteine-rich interactor of PDZ three) (Cysteine-rich interactor of PDZ3) [Tribolium castaneum] gi|270003175|gb|EEZ99622.1| hypothetical protein TcasGA2_TC002140 [Tribol
	C8812	0.000463976	37.1505	SE_U02193		cytoplasm; dendritic spine; cell junction; postsynaptic membrane;	protein domain specific binding;	gi|91092996|ref|XP_968315.1| PREDICTED: similar to Cysteine-rich PDZ-binding protein (Cysteine-rich interactor of PDZ three) (Cysteine-rich interactor of PDZ3) [Tribolium castaneum] gi|270003175|gb|EEZ99622.1| hypothetical protein TcasGA2_TC002140 [Tribol
	C18409	0.000128434	37.0358	SE_U19233				gi|91092974|ref|XP_967289.1| PREDICTED: similar to GA18507-PA [Tribolium castaneum] gi|270003162|gb|EEZ99609.1| hypothetical protein TcasGA2_TC002126 [Tribolium castaneum]
	C16635_sense	0.0474432	36.5789	SE_U27461	peptidyl-arginine methylation; regulation of protein binding; DNA methylation involved in gamete generation; regulation of gene expression by genetic imprinting; spliceosomal snRNP assembly; histone arginine methylation; transcription;	cytosol; nucleus;	protein-arginine omega-N symmetric methyltransferase activity; histone binding; ribonucleoprotein binding; histone methyltransferase activity (H4-R3 specific); protein-arginine omega-N monomethyltransferase activity; [myelin basic protein]-arginine N-meth	gi|91092972|ref|XP_967203.1| PREDICTED: similar to protein arginine n-methyltransferase [Tribolium castaneum]
	C19798	0.00425017	35.9722	SE_U12709				gi|91092970|ref|XP_967107.1| PREDICTED: similar to GA15915-PA [Tribolium castaneum] gi|270003167|gb|EEZ99614.1| hypothetical protein TcasGA2_TC002132 [Tribolium castaneum]
	C3478	0.0105159	35.5321	SE_U49680	embryonic development;		RNA lariat debranching enzyme activity;	gi|91092942|ref|XP_972250.1| PREDICTED: similar to lariat debranching enzyme [Tribolium castaneum] gi|270003025|gb|EEZ99472.1| hypothetical protein TcasGA2_TC000044 [Tribolium castaneum]
	C3146	0.000451325	35.4099	SE_U09108	negative regulation of protein kinase activity; positive regulation of cell migration; positive regulation of cell growth; positive regulation of cell proliferation;	cytosol; centrosome; perinuclear region of cytoplasm; nucleus;	protein kinase binding; protein homodimerization activity; protein tyrosine kinase inhibitor activity;	gi|91092936|ref|XP_972047.1| PREDICTED: similar to Fgfr1 oncogene partner [Tribolium castaneum] gi|270003104|gb|EEZ99551.1| hypothetical protein TcasGA2_TC000133 [Tribolium castaneum]
	C19198	0.00458445	35.0814	SE_U22832		membrane; intracellular part;	binding;	gi|91092928|ref|XP_971830.1| PREDICTED: similar to ecto-NOX disulfide-thiol exchanger 2 [Tribolium castaneum] gi|270003029|gb|EEZ99476.1| hypothetical protein TcasGA2_TC000049 [Tribolium castaneum]
	C19629	0.0442722	35.0353	SE_U47736			hydrolase activity;	gi|91092842|ref|XP_968480.1| PREDICTED: similar to ng,ng-dimethylarginine dimethylaminohydrolase [Tribolium castaneum]
	C1819	0.0170515	34.7648	SE_U20168	regulation of alternative nuclear mRNA splicing, via spliceosome; phagocytosis, engulfment;	nucleus;	binding;	gi|91092544|ref|XP_968085.1| PREDICTED: similar to XPA-binding protein 2 [Tribolium castaneum]
	C14243	0.000175423	34.6643	SE_U09944				gi|91092310|ref|XP_969804.1| PREDICTED: similar to splicing factor yt521-b [Tribolium castaneum] gi|270015693|gb|EFA12141.1| hypothetical protein TcasGA2_TC002288 [Tribolium castaneum]
	C18775_sense	0.00114327	34.1514	SE_U13690				gi|91092088|ref|XP_971548.1| PREDICTED: similar to aldose-1-epimerase [Tribolium castaneum] gi|270004676|gb|EFA01124.1| hypothetical protein TcasGA2_TC010337 [Tribolium castaneum]
	C3578	0.0205189	34.0996	SE_U19285	transport;	cytoplasm;		gi|91092064|ref|XP_970689.1| PREDICTED: similar to selenium-binding protein [Tribolium castaneum] gi|270004695|gb|EFA01143.1| hypothetical protein TcasGA2_TC010368 [Tribolium castaneum]
	C18113	0.0467864	34.0828	SE_U19285	transport;	cytoplasm;		gi|91092064|ref|XP_970689.1| PREDICTED: similar to selenium-binding protein [Tribolium castaneum] gi|270004695|gb|EFA01143.1| hypothetical protein TcasGA2_TC010368 [Tribolium castaneum]
	C2973	0.00498614	34.0733	SE_U23960	metabolic process;		binding; catalytic activity;	gi|91092056|ref|XP_970271.1| PREDICTED: similar to dihydropyrimidine dehydrogenase [Tribolium castaneum] gi|270004691|gb|EFA01139.1| hypothetical protein TcasGA2_TC010364 [Tribolium castaneum]
	C16837_sense	0.000525477	33.7968	SE_U13484				gi|91091940|ref|XP_967719.1| PREDICTED: similar to GA18941-PA [Tribolium castaneum] gi|270000784|gb|EEZ97231.1| hypothetical protein TcasGA2_TC011029 [Tribolium castaneum]
	C17102	0.000947858	33.7477	SE_U23209	determination of adult lifespan; synaptic vesicle coating; regulation of alternative nuclear mRNA splicing, via spliceosome; neurotransmitter secretion; intracellular protein transport; lysosome organization;	synaptic vesicle; clathrin adaptor complex; nucleus;	protein binding;	gi|91091862|ref|XP_968876.1| PREDICTED: similar to GA15778-PA [Tribolium castaneum] gi|270000812|gb|EEZ97259.1| hypothetical protein TcasGA2_TC011059 [Tribolium castaneum]
	C516	0.00054596	33.4951	SE_U24520	cellular component movement; single fertilization;	axonemal dynein complex;	microtubule motor activity;	gi|91091812|ref|XP_971072.1| PREDICTED: similar to axonemal inner arm dynein light chain [Tribolium castaneum] gi|270000829|gb|EEZ97276.1| hypothetical protein TcasGA2_TC011080 [Tribolium castaneum]
	C20185_sense	0.0151898	33.427	SE_U22097	arginine biosynthetic process; urea cycle;	mitochondrion;	ATP binding; argininosuccinate synthase activity;	gi|91091728|ref|XP_967315.1| PREDICTED: similar to argininosuccinate synthetase [Tribolium castaneum] gi|270001069|gb|EEZ97516.1| hypothetical protein TcasGA2_TC011361 [Tribolium castaneum]
	C865	0.0240784	33.1317	SE_U22097	arginine biosynthetic process; urea cycle;	mitochondrion;	ATP binding; argininosuccinate synthase activity;	gi|91091728|ref|XP_967315.1| PREDICTED: similar to argininosuccinate synthetase [Tribolium castaneum] gi|270001069|gb|EEZ97516.1| hypothetical protein TcasGA2_TC011361 [Tribolium castaneum]
	C2556	0.0197933	33.0839	SE_U21360				gi|91091726|ref|XP_967236.1| PREDICTED: similar to AGAP005420-PA [Tribolium castaneum] gi|270000859|gb|EEZ97306.1| hypothetical protein TcasGA2_TC011115 [Tribolium castaneum]
	C3358_anti	0.000506799	32.4568	SE_U10117				gi|91091640|ref|XP_970642.1| PREDICTED: similar to predicted protein [Tribolium castaneum]
	C1874	0.00364056	32.4246	SE_U18130				gi|91091640|ref|XP_970642.1| PREDICTED: similar to predicted protein [Tribolium castaneum]
	C2470	0.0242766	32.0791	SE_U12624	'de novo' pyrimidine base biosynthetic process;	mitochondrial inner membrane; mitochondrial intermembrane space;	dihydroorotate dehydrogenase activity;	gi|91091628|ref|XP_970031.1| PREDICTED: similar to dihydroorotate dehydrogenase, mitochondrial [Tribolium castaneum]
	C19049	0.000530763	31.8397	SE_U12624	'de novo' pyrimidine base biosynthetic process;	mitochondrial inner membrane; mitochondrial intermembrane space;	dihydroorotate dehydrogenase activity;	gi|91091628|ref|XP_970031.1| PREDICTED: similar to dihydroorotate dehydrogenase, mitochondrial [Tribolium castaneum]
	C13582	0.000151364	31.4453	SE_U23637		cytoplasm; nucleus;		gi|91091574|ref|XP_967717.1| PREDICTED: similar to LOC565922 protein [Tribolium castaneum] gi|270000911|gb|EEZ97358.1| hypothetical protein TcasGA2_TC011179 [Tribolium castaneum]
	C19223	0.0296842	31.3308	SE_U20171			hydrolase activity;	gi|91091528|ref|XP_970224.1| PREDICTED: similar to beta-glucosidase [Tribolium castaneum]
	C15836	0.0327967	31.1882	SE_U09578				gi|91091502|ref|XP_968873.1| PREDICTED: similar to CG5044 CG5044-PA [Tribolium castaneum] gi|270000935|gb|EEZ97382.1| hypothetical protein TcasGA2_TC011207 [Tribolium castaneum]
	C2545	0.012122	31.0044	SE_U09578				gi|91091502|ref|XP_968873.1| PREDICTED: similar to CG5044 CG5044-PA [Tribolium castaneum] gi|270000935|gb|EEZ97382.1| hypothetical protein TcasGA2_TC011207 [Tribolium castaneum]
	C18737	0.0177276	30.9254	SE_U09578				gi|91091502|ref|XP_968873.1| PREDICTED: similar to CG5044 CG5044-PA [Tribolium castaneum] gi|270000935|gb|EEZ97382.1| hypothetical protein TcasGA2_TC011207 [Tribolium castaneum]
	C14956	0.012151	30.6418	SE_U09578				gi|91091502|ref|XP_968873.1| PREDICTED: similar to CG5044 CG5044-PA [Tribolium castaneum] gi|270000935|gb|EEZ97382.1| hypothetical protein TcasGA2_TC011207 [Tribolium castaneum]
	C449	0.00117917	30.3917	SE_U12018			catalytic activity;	gi|91091502|ref|XP_968873.1| PREDICTED: similar to CG5044 CG5044-PA [Tribolium castaneum] gi|270000935|gb|EEZ97382.1| hypothetical protein TcasGA2_TC011207 [Tribolium castaneum]
	C2522	0.000722138	30.3569	SE_U12018			catalytic activity;	gi|91091502|ref|XP_968873.1| PREDICTED: similar to CG5044 CG5044-PA [Tribolium castaneum] gi|270000935|gb|EEZ97382.1| hypothetical protein TcasGA2_TC011207 [Tribolium castaneum]
	C18989	0.00305842	30.1944	SE_U26258			binding;	gi|91091388|ref|XP_973447.1| PREDICTED: similar to CG5439 CG5439-PA [Tribolium castaneum] gi|270014165|gb|EFA10613.1| hypothetical protein TcasGA2_TC012874 [Tribolium castaneum]
	C2981	0.00541276	30.1368	SE_U19855				gi|91091288|ref|XP_969936.1| PREDICTED: similar to CG10960 CG10960-PB [Tribolium castaneum] gi|270014126|gb|EFA10574.1| hypothetical protein TcasGA2_TC012830 [Tribolium castaneum]
	C1268	0.0349506	30.098	SE_U20947	proteolysis;		tripeptidyl-peptidase activity;	gi|91091270|ref|XP_969358.1| PREDICTED: similar to Sb:cb283 protein [Tribolium castaneum] gi|270014120|gb|EFA10568.1| hypothetical protein TcasGA2_TC012824 [Tribolium castaneum]
	C18212	0.0124178	30.0688	SE_U23748	cellular homeostasis; negative regulation of biological process; primary metabolic process; cellular component organization; organ development; system process; aging; positive regulation of biological process; superoxide metabolic process; regulation of g	intracellular membrane-bounded organelle; cytoplasmic part;	antioxidant activity; oxidoreductase activity; protein binding; transition metal ion binding;	gi|91091194|ref|XP_972244.1| PREDICTED: similar to copper-zinc superoxide dismutase [Tribolium castaneum] gi|270014236|gb|EFA10684.1| hypothetical protein TcasGA2_TC011675 [Tribolium castaneum]
	C3491_anti	0.0011448	29.7674	SE_U23748	cellular homeostasis; negative regulation of biological process; primary metabolic process; cellular component organization; organ development; system process; aging; positive regulation of biological process; superoxide metabolic process; regulation of g	intracellular membrane-bounded organelle; cytoplasmic part;	antioxidant activity; oxidoreductase activity; protein binding; transition metal ion binding;	gi|91091194|ref|XP_972244.1| PREDICTED: similar to copper-zinc superoxide dismutase [Tribolium castaneum] gi|270014236|gb|EFA10684.1| hypothetical protein TcasGA2_TC011675 [Tribolium castaneum]
	C13658	0.00753285	29.6084	SE_U21663	embryonic development ending in birth or egg hatching; growth; carbohydrate metabolic process; macromolecule metabolic process; hermaphrodite genitalia development; nematode larval development; amine metabolic process;	membrane;	binding; catalytic activity;	gi|91091180|ref|XP_971767.1| PREDICTED: similar to CG17715 CG17715-PD [Tribolium castaneum] gi|270013120|gb|EFA09568.1| hypothetical protein TcasGA2_TC011682 [Tribolium castaneum]
	C4857_sense	0.000241008	29.1119	SE_U19902	ketone body catabolic process;	mitochondrial matrix;	3-oxoacid CoA-transferase activity; protein homodimerization activity;	gi|91091100|ref|XP_968628.1| PREDICTED: similar to AGAP006096-PA [Tribolium castaneum] gi|270013146|gb|EFA09594.1| hypothetical protein TcasGA2_TC011712 [Tribolium castaneum]
	C13763	0.00119526	29.1001	SE_U11535				gi|91091066|ref|XP_967020.1| PREDICTED: similar to mCG21945 [Tribolium castaneum] gi|270013155|gb|EFA09603.1| hypothetical protein TcasGA2_TC011723 [Tribolium castaneum]
	C17610	0.000108683	29.0098	SE_U26207				gi|91091050|ref|XP_975260.1| PREDICTED: similar to AGAP012218-PA [Tribolium castaneum] gi|270014061|gb|EFA10509.1| hypothetical protein TcasGA2_TC012760 [Tribolium castaneum]
	C3396	0.000797121	28.9937	SE_U18144				gi|91090992|ref|XP_974899.1| PREDICTED: similar to 2-aminoethanethiol (cysteamine) dioxygenase [Tribolium castaneum] gi|270013186|gb|EFA09634.1| hypothetical protein TcasGA2_TC011757 [Tribolium castaneum]
	C12702	7.77237e-05	28.9371	SE_U12745	aromatic amino acid family metabolic process;		metal ion binding; lactoylglutathione lyase activity; 4-hydroxyphenylpyruvate dioxygenase activity;	gi|91090908|ref|XP_973835.1| PREDICTED: similar to 4-hydroxyphenylpyruvate dioxygenase [Tribolium castaneum] gi|270014008|gb|EFA10456.1| hypothetical protein TcasGA2_TC012702 [Tribolium castaneum]
	C13882	0.000743662	28.6043	SE_U24484	phagocytosis, engulfment;			gi|91090782|ref|XP_969864.1| PREDICTED: similar to AGAP006264-PA [Tribolium castaneum] gi|270013264|gb|EFA09712.1| hypothetical protein TcasGA2_TC011845 [Tribolium castaneum]
	C3182	0.0436852	28.5967	SE_U56391	ion transport; ionotropic glutamate receptor signaling pathway; long-term memory; synaptic transmission; calcium ion homeostasis; regulation of membrane potential; olfactory learning;	cell junction; outer membrane-bounded periplasmic space; N-methyl-D-aspartate selective glutamate receptor complex; postsynaptic membrane;	extracellular-glutamate-gated ion channel activity; metal ion binding; N-methyl-D-aspartate selective glutamate receptor activity;	gi|91090776|ref|XP_969654.1| PREDICTED: similar to NMDA-type glutamate receptor 1 [Tribolium castaneum] gi|270013267|gb|EFA09715.1| hypothetical protein TcasGA2_TC011848 [Tribolium castaneum]
	C18756	0.000478136	28.4266	SE_U08142	pyruvate biosynthetic process; glyoxylate metabolic process; protein targeting to peroxisome; glycine biosynthetic process, by transamination of glyoxylate; response to glucocorticoid stimulus; response to cAMP;	peroxisome; mitochondrial matrix;	alanine-glyoxylate transaminase activity; amino acid binding; protein homodimerization activity; pyridoxal phosphate binding;	gi|91090758|ref|XP_968627.1| PREDICTED: similar to serine-pyruvate aminotransferase, mitochondrial [Tribolium castaneum] gi|270013276|gb|EFA09724.1| hypothetical protein TcasGA2_TC011857 [Tribolium castaneum]
	C7031_anti	0.00472034	28.0636	SE_U08142	pyruvate biosynthetic process; glyoxylate metabolic process; protein targeting to peroxisome; glycine biosynthetic process, by transamination of glyoxylate; response to glucocorticoid stimulus; response to cAMP;	peroxisome; mitochondrial matrix;	alanine-glyoxylate transaminase activity; amino acid binding; protein homodimerization activity; pyridoxal phosphate binding;	gi|91090758|ref|XP_968627.1| PREDICTED: similar to serine-pyruvate aminotransferase, mitochondrial [Tribolium castaneum] gi|270013276|gb|EFA09724.1| hypothetical protein TcasGA2_TC011857 [Tribolium castaneum]
	C1873	0.00333253	27.9796	SE_U16245				gi|91090652|ref|XP_974163.1| PREDICTED: similar to conserved hypothetical protein [Tribolium castaneum] gi|270013316|gb|EFA09764.1| hypothetical protein TcasGA2_TC011905 [Tribolium castaneum]
	C2104	0.00759411	27.9457	SE_U18375			hydrolase activity;	gi|91090496|ref|XP_969212.1| PREDICTED: similar to aminoacylase, putative [Tribolium castaneum] gi|270013867|gb|EFA10315.1| hypothetical protein TcasGA2_TC012531 [Tribolium castaneum]
	C13538_anti	0.000117801	27.816	SE_U18375			hydrolase activity;	gi|91090496|ref|XP_969212.1| PREDICTED: similar to aminoacylase, putative [Tribolium castaneum] gi|270013867|gb|EFA10315.1| hypothetical protein TcasGA2_TC012531 [Tribolium castaneum]
	C7030	3.72167e-05	27.4646	SE_U06915				gi|91090400|ref|XP_970467.1| PREDICTED: similar to GA12051-PA [Tribolium castaneum] gi|270013838|gb|EFA10286.1| hypothetical protein TcasGA2_TC012490 [Tribolium castaneum]
	C19352	0.000895703	27.4057	SE_U15547	regulation of transcription from RNA polymerase II promoter;	mediator complex;	RNA polymerase II transcription mediator activity;	gi|91090398|ref|XP_970402.1| PREDICTED: similar to mediator complex, subunit, putative [Tribolium castaneum] gi|270013384|gb|EFA09832.1| hypothetical protein TcasGA2_TC011979 [Tribolium castaneum]
	C4022	0.00255989	27.2577	SE_U20521				gi|91090366|ref|XP_968305.1| PREDICTED: similar to AGAP011964-PA [Tribolium castaneum] gi|270013408|gb|EFA09856.1| hypothetical protein TcasGA2_TC012004 [Tribolium castaneum]
	C7294	0.0035795	27.0054	SE_U20521				gi|91090366|ref|XP_968305.1| PREDICTED: similar to AGAP011964-PA [Tribolium castaneum] gi|270013408|gb|EFA09856.1| hypothetical protein TcasGA2_TC012004 [Tribolium castaneum]
	C20306	0.00362251	26.938	SE_U58517				gi|91090276|ref|XP_970811.1| PREDICTED: similar to conserved hypothetical protein [Tribolium castaneum] gi|270013440|gb|EFA09888.1| hypothetical protein TcasGA2_TC012037 [Tribolium castaneum]
	C3216	0.000945848	26.8224	SE_U08846			zinc ion binding; nucleic acid binding;	gi|91090228|ref|XP_968551.1| PREDICTED: similar to GA20768-PA [Tribolium castaneum] gi|270013773|gb|EFA10221.1| hypothetical protein TcasGA2_TC012417 [Tribolium castaneum]
	C17005	7.00855e-05	26.6843	SE_U19868		membrane;		gi|91090224|ref|XP_968385.1| PREDICTED: similar to UPF0466 protein CG17680, mitochondrial [Tribolium castaneum] gi|270013459|gb|EFA09907.1| hypothetical protein TcasGA2_TC012057 [Tribolium castaneum]
	C18487	0.0187427	26.3273	SE_U27862		membrane;		gi|91090224|ref|XP_968385.1| PREDICTED: similar to UPF0466 protein CG17680, mitochondrial [Tribolium castaneum] gi|270013459|gb|EFA09907.1| hypothetical protein TcasGA2_TC012057 [Tribolium castaneum]
	C19838	0.0281519	26.2304	SE_U19325	glutamine metabolic process; retina development in camera-type eye; 'de novo' pyrimidine base biosynthetic process;		dihydroorotase activity; amino acid binding; ATP binding; carbamoyl-phosphate synthase (ammonia) activity; aspartate carbamoyltransferase activity;	gi|91090153|ref|XP_972190.1| PREDICTED: similar to carbamoyl-phosphate synthase large chain [Tribolium castaneum] gi|270013749|gb|EFA10197.1| hypothetical protein TcasGA2_TC012392 [Tribolium castaneum]
	C7202	0.000159479	25.9381	SE_U18219				gi|91090129|ref|XP_971541.1| PREDICTED: similar to AGAP008392-PA [Tribolium castaneum] gi|270013498|gb|EFA09946.1| hypothetical protein TcasGA2_TC012099 [Tribolium castaneum]
	C16974	0.0392323	25.9125	SE_U16846	regulation of transcription; transcription from RNA polymerase II promoter;	mediator complex;	RNA polymerase II transcription mediator activity;	gi|91090101|ref|XP_970747.1| PREDICTED: similar to mediator complex, subunit, putative [Tribolium castaneum] gi|270013501|gb|EFA09949.1| hypothetical protein TcasGA2_TC012102 [Tribolium castaneum]
	C1148	0.0289589	25.5774	SE_U25614	regulation of actin filament polymerization; actin filament depolymerization; regulation of lamellipodium assembly; bristle morphogenesis;	actin cytoskeleton; cytoplasmic part; plasma membrane;	protein tyrosine kinase activity; actin binding;	gi|91090079|ref|XP_969933.1| PREDICTED: similar to twinfilin [Tribolium castaneum] gi|270013504|gb|EFA09952.1| hypothetical protein TcasGA2_TC012105 [Tribolium castaneum]
	C1787	0.0112057	25.4987	SE_U11030				gi|91090015|ref|XP_967095.1| PREDICTED: similar to TBC1 domain family, member 7 [Tribolium castaneum] gi|270013691|gb|EFA10139.1| hypothetical protein TcasGA2_TC012325 [Tribolium castaneum]
	C14933_anti	0.000912765	25.2638	SE_U18015				gi|91089971|ref|XP_973774.1| PREDICTED: similar to regulator of chromosome condensation [Tribolium castaneum] gi|270013683|gb|EFA10131.1| hypothetical protein TcasGA2_TC012311 [Tribolium castaneum]
	C18273_sense	0.0125398	25.2246	SE_U11479				gi|91089943|ref|XP_976409.1| PREDICTED: similar to conserved hypothetical protein [Tribolium castaneum] gi|270013674|gb|EFA10122.1| hypothetical protein TcasGA2_TC012302 [Tribolium castaneum]
	C18375_anti	0.00505128	25.1387	SE_U10067		cell part;		gi|91089833|ref|XP_969797.1| PREDICTED: similar to G-protein coupled receptor 143 (Ocular albinism type 1 protein) [Tribolium castaneum] gi|270013589|gb|EFA10037.1| hypothetical protein TcasGA2_TC012209 [Tribolium castaneum]
	C7243	0.00189699	25.0924	SE_U04853	chorion-containing eggshell formation; pole plasm RNA localization; actin nucleation;	cell cortex;	microtubule binding;	gi|91089831|ref|XP_969724.1| PREDICTED: similar to formin 1,2/cappuccino [Tribolium castaneum] gi|270014279|gb|EFA10727.1| cappuccino [Tribolium castaneum]
	C4666	0.000782014	25.0342	SE_U04853	chorion-containing eggshell formation; pole plasm RNA localization; actin nucleation;	cell cortex;	microtubule binding;	gi|91089831|ref|XP_969724.1| PREDICTED: similar to formin 1,2/cappuccino [Tribolium castaneum] gi|270014279|gb|EFA10727.1| cappuccino [Tribolium castaneum]
	C15435_anti	2.93846e-05	25.0259	SE_U21498	regulation of pole plasm oskar mRNA localization;	nascent polypeptide-associated complex;		gi|91089799|ref|XP_966342.1| PREDICTED: similar to bicaudal CG3644-PA isoform 1 [Tribolium castaneum] gi|91089803|ref|XP_975853.1| PREDICTED: similar to bicaudal CG3644-PA isoform 3 [Tribolium castaneum] gi|270013597|gb|EFA10045.1| hypothetical protein Tc
	C10510	0.000709304	24.9078	SE_U20425	translation;	mitochondrial large ribosomal subunit;	structural constituent of ribosome; rRNA binding;	gi|91089781|ref|XP_967683.1| PREDICTED: similar to AGAP004985-PA [Tribolium castaneum] gi|91094701|ref|XP_969519.1| PREDICTED: similar to AGAP004985-PA [Tribolium castaneum] gi|270013618|gb|EFA10066.1| hypothetical protein TcasGA2_TC012240 [Tribolium cast
	C10483	0.00366514	24.125	SE_U49930				gi|91089779|ref|XP_967531.1| PREDICTED: similar to GA11424-PA [Tribolium castaneum] gi|270013605|gb|EFA10053.1| hypothetical protein TcasGA2_TC012227 [Tribolium castaneum]
	C2275	0.000230715	24.0146	SE_U01639	transmembrane transport; chloride transport;	lysosomal membrane; integral to membrane;	chloride ion binding; voltage-gated chloride channel activity; protein binding; ATP binding; antiporter activity;	gi|91089729|ref|XP_975072.1| PREDICTED: similar to chloride channel protein 7 [Tribolium castaneum] gi|270011308|gb|EFA07756.1| hypothetical protein TcasGA2_TC005310 [Tribolium castaneum]
	C3341	0.0138995	23.7194	SE_U14494				gi|91089675|ref|XP_974428.1| PREDICTED: similar to zinc binding dehydrogenase [Tribolium castaneum] gi|270012629|gb|EFA09077.1| hypothetical protein TcasGA2_TC006794 [Tribolium castaneum]
	C1608	0.0233282	23.5372	SE_U14494				gi|91089675|ref|XP_974428.1| PREDICTED: similar to zinc binding dehydrogenase [Tribolium castaneum] gi|270012629|gb|EFA09077.1| hypothetical protein TcasGA2_TC006794 [Tribolium castaneum]
	C16581	0.000745547	23.5136	SE_U14494				gi|91089675|ref|XP_974428.1| PREDICTED: similar to zinc binding dehydrogenase [Tribolium castaneum] gi|270012629|gb|EFA09077.1| hypothetical protein TcasGA2_TC006794 [Tribolium castaneum]
	C2887	0.000351028	23.2777	SE_U22209				gi|91089647|ref|XP_973892.1| PREDICTED: similar to AGAP001217-PA [Tribolium castaneum] gi|270011347|gb|EFA07795.1| hypothetical protein TcasGA2_TC005356 [Tribolium castaneum]
	C17166	0.0138673	22.9094	SE_U22209				gi|91089647|ref|XP_973892.1| PREDICTED: similar to AGAP001217-PA [Tribolium castaneum] gi|270011347|gb|EFA07795.1| hypothetical protein TcasGA2_TC005356 [Tribolium castaneum]
	C8703	0.00220112	22.8736	SE_U22209				gi|91089647|ref|XP_973892.1| PREDICTED: similar to AGAP001217-PA [Tribolium castaneum] gi|270011347|gb|EFA07795.1| hypothetical protein TcasGA2_TC005356 [Tribolium castaneum]
	C4345	6.29811e-06	22.6077	SE_U08441				gi|91089619|ref|XP_973345.1| PREDICTED: similar to predicted protein [Tribolium castaneum] gi|270012608|gb|EFA09056.1| hypothetical protein TcasGA2_TC006771 [Tribolium castaneum]
	C2240	0.010649	22.4203	SE_U11863				gi|91089619|ref|XP_973345.1| PREDICTED: similar to predicted protein [Tribolium castaneum] gi|270012608|gb|EFA09056.1| hypothetical protein TcasGA2_TC006771 [Tribolium castaneum]
	C9219_sense	0.000981462	22.4131	SE_U15386		cell part;	carbon-nitrogen ligase activity, with glutamine as amido-N-donor;	gi|91089461|ref|XP_968383.1| PREDICTED: similar to amidase [Tribolium castaneum]
	C17306	0.000609743	22.3019	SE_U15386		cell part;	carbon-nitrogen ligase activity, with glutamine as amido-N-donor;	gi|91089461|ref|XP_968383.1| PREDICTED: similar to amidase [Tribolium castaneum]
	C15056	0.00674098	22.2537	SE_U14488				gi|91089305|ref|XP_971708.1| PREDICTED: similar to mucin-like protein 1 [Tribolium castaneum] gi|270011446|gb|EFA07894.1| hypothetical protein TcasGA2_TC005469 [Tribolium castaneum]
	C19422	8.52639e-05	22.1766	SE_U17827				gi|91089301|ref|XP_971594.1| PREDICTED: similar to CG9706 CG9706-PA [Tribolium castaneum] gi|270012507|gb|EFA08955.1| hypothetical protein TcasGA2_TC006662 [Tribolium castaneum]
	C3545_anti	0.00100808	21.9975	SE_U17827				gi|91089301|ref|XP_971594.1| PREDICTED: similar to CG9706 CG9706-PA [Tribolium castaneum] gi|270012507|gb|EFA08955.1| hypothetical protein TcasGA2_TC006662 [Tribolium castaneum]
	C3165	0.0489312	21.9396	SE_U22006				gi|91089287|ref|XP_971047.1| PREDICTED: similar to Der1-like domain family, member 2 [Tribolium castaneum] gi|270012498|gb|EFA08946.1| hypothetical protein TcasGA2_TC006653 [Tribolium castaneum]
	C658	0.00228365	21.939	SE_U22006				gi|91089287|ref|XP_971047.1| PREDICTED: similar to Der1-like domain family, member 2 [Tribolium castaneum] gi|270012498|gb|EFA08946.1| hypothetical protein TcasGA2_TC006653 [Tribolium castaneum]
	C17457	0.0310295	21.9034	SE_U06503	metabolic process;		NAD+ kinase activity;	gi|91089195|ref|XP_974485.1| PREDICTED: similar to CG33156 CG33156-PE [Tribolium castaneum]
	C6438	0.00178387	21.9001	SE_U09975				gi|91089117|ref|XP_972346.1| PREDICTED: similar to pickpocket [Tribolium castaneum]
	C19412	0.00205728	21.8474	SE_U09975				gi|91089117|ref|XP_972346.1| PREDICTED: similar to pickpocket [Tribolium castaneum]
	C17314	0.043939	21.6615	SE_U01488	desensitization of G-protein coupled receptor protein signaling pathway; metarhodopsin inactivation; protein amino acid phosphorylation;	axon; synapse; dendritic spine; dendritic shaft; nucleus;	beta-adrenergic receptor kinase activity; rhodopsin kinase activity; receptor activity; G-protein coupled receptor kinase activity; ATP binding; beta-2 adrenergic receptor binding; phosphoinositide binding;	gi|91088973|ref|XP_966480.1| PREDICTED: similar to G protein-coupled receptor kinase 1 CG40129-PA [Tribolium castaneum] gi|270011553|gb|EFA08001.1| hypothetical protein TcasGA2_TC005590 [Tribolium castaneum]
	C15773_anti	0.0330828	21.6211	SE_U21019				gi|91088925|ref|XP_973309.1| PREDICTED: similar to CG8128 CG8128-PA [Tribolium castaneum] gi|270012358|gb|EFA08806.1| hypothetical protein TcasGA2_TC006500 [Tribolium castaneum]
	C5188	0.00449207	21.5791	SE_U21081			hydrolase activity;	gi|91088925|ref|XP_973309.1| PREDICTED: similar to CG8128 CG8128-PA [Tribolium castaneum] gi|270012358|gb|EFA08806.1| hypothetical protein TcasGA2_TC006500 [Tribolium castaneum]
	C8904	3.28475e-05	21.4749	SE_U12870				gi|91088925|ref|XP_973309.1| PREDICTED: similar to CG8128 CG8128-PA [Tribolium castaneum] gi|270012358|gb|EFA08806.1| hypothetical protein TcasGA2_TC006500 [Tribolium castaneum]
	C17067	0.00113337	21.4725	SE_U12870				gi|91088925|ref|XP_973309.1| PREDICTED: similar to CG8128 CG8128-PA [Tribolium castaneum] gi|270012358|gb|EFA08806.1| hypothetical protein TcasGA2_TC006500 [Tribolium castaneum]
	C20286	0.0134219	21.4371	SE_U12870				gi|91088925|ref|XP_973309.1| PREDICTED: similar to CG8128 CG8128-PA [Tribolium castaneum] gi|270012358|gb|EFA08806.1| hypothetical protein TcasGA2_TC006500 [Tribolium castaneum]
	C11057_anti	0.0259827	21.2662	SE_U27172				gi|91088925|ref|XP_973309.1| PREDICTED: similar to CG8128 CG8128-PA [Tribolium castaneum] gi|270012358|gb|EFA08806.1| hypothetical protein TcasGA2_TC006500 [Tribolium castaneum]
	C3437	0.017433	21.2498	SE_U14154	carbohydrate metabolic process;		hydrolase activity;	gi|91088801|ref|XP_968770.1| PREDICTED: similar to 6-phosphogluconolactonase [Tribolium castaneum] gi|270011623|gb|EFA08071.1| hypothetical protein TcasGA2_TC005667 [Tribolium castaneum]
	C9576	0.000266506	21.1784	SE_U14154	carbohydrate metabolic process;		hydrolase activity;	gi|91088801|ref|XP_968770.1| PREDICTED: similar to 6-phosphogluconolactonase [Tribolium castaneum] gi|270011623|gb|EFA08071.1| hypothetical protein TcasGA2_TC005667 [Tribolium castaneum]
	C14159	0.000165106	21.0575	SE_U13856	protein ubiquitination; ubiquitin-dependent protein catabolic process;	ubiquitin ligase complex;	protein binding; ubiquitin-ubiquitin ligase activity;	gi|91088575|ref|XP_973165.1| PREDICTED: similar to ubiquitination factor E4 [Tribolium castaneum] gi|270011701|gb|EFA08149.1| hypothetical protein TcasGA2_TC005767 [Tribolium castaneum]
	C19064	0.00355998	20.9236	SE_U10797	protein transport;	integral to membrane;	protein transporter activity;	gi|91088561|ref|XP_972897.1| PREDICTED: similar to AGAP009788-PA [Tribolium castaneum] gi|270012241|gb|EFA08689.1| hypothetical protein TcasGA2_TC006360 [Tribolium castaneum]
	C13248_sense	0.0236151	20.8457	SE_U14491				gi|91088493|ref|XP_975965.1| PREDICTED: similar to CG3625 CG3625-PB isoform 2 [Tribolium castaneum]
	C3173	0.0195544	20.773	SE_U11615			catalytic activity;	gi|91088447|ref|XP_968769.1| PREDICTED: similar to glycosylphosphatidylinositol-specific phospholipase C [Tribolium castaneum] gi|270012211|gb|EFA08659.1| hypothetical protein TcasGA2_TC006324 [Tribolium castaneum]
	C12	0.00151671	20.7128	SE_U15607		intracellular;	GTP binding;	gi|91088325|ref|XP_970263.1| PREDICTED: similar to 128up [Tribolium castaneum] gi|270011791|gb|EFA08239.1| hypothetical protein TcasGA2_TC005867 [Tribolium castaneum]
	C6148	0.00165643	20.7106	SE_U07699	tRNA modification; oxidation reduction;	cytoplasm;	transferase activity; 4 iron, 4 sulfur cluster binding; 2-alkenal reductase activity;	gi|91088221|ref|XP_973511.1| PREDICTED: similar to CG6345 CG6345-PA [Tribolium castaneum] gi|270011824|gb|EFA08272.1| hypothetical protein TcasGA2_TC005903 [Tribolium castaneum]
	C18902	0.000914494	20.6997	SE_U05220	negative regulation of cyclin-dependent protein kinase activity; RNA modification; regulation of neuron differentiation; brain development; cell proliferation;		iron-sulfur cluster binding; metal ion binding; neuronal Cdc2-like kinase binding; catalytic activity; protein kinase regulator activity;	gi|91088221|ref|XP_973511.1| PREDICTED: similar to CG6345 CG6345-PA [Tribolium castaneum] gi|270011824|gb|EFA08272.1| hypothetical protein TcasGA2_TC005903 [Tribolium castaneum]
	C7553	0.0053479	20.6791	SE_U05220	negative regulation of cyclin-dependent protein kinase activity; RNA modification; regulation of neuron differentiation; brain development; cell proliferation;		iron-sulfur cluster binding; metal ion binding; neuronal Cdc2-like kinase binding; catalytic activity; protein kinase regulator activity;	gi|91088221|ref|XP_973511.1| PREDICTED: similar to CG6345 CG6345-PA [Tribolium castaneum] gi|270011824|gb|EFA08272.1| hypothetical protein TcasGA2_TC005903 [Tribolium castaneum]
	C878_anti	0.000247749	20.5652	SE_U22798	metabolic process;		methyltransferase activity;	gi|91088207|ref|XP_973242.1| PREDICTED: similar to CG3808 CG3808-PA [Tribolium castaneum] gi|270011827|gb|EFA08275.1| hypothetical protein TcasGA2_TC005909 [Tribolium castaneum]
	C931	0.00177734	20.5644	SE_U09837	protein folding;			gi|91088191|ref|XP_972764.1| PREDICTED: similar to CG15261 CG15261-PA [Tribolium castaneum] gi|270012137|gb|EFA08585.1| hypothetical protein TcasGA2_TC006240 [Tribolium castaneum]
	C1947_sense	0.0300665	20.5356	SE_U28218	protein folding;			gi|91088191|ref|XP_972764.1| PREDICTED: similar to CG15261 CG15261-PA [Tribolium castaneum] gi|270012137|gb|EFA08585.1| hypothetical protein TcasGA2_TC006240 [Tribolium castaneum]
	C556	0.0284088	20.36	SE_U25202				gi|91088149|ref|XP_971414.1| PREDICTED: similar to CG4329 CG4329-PA [Tribolium castaneum] gi|270011850|gb|EFA08298.1| hypothetical protein TcasGA2_TC005933 [Tribolium castaneum]
	C18030_anti	0.000796421	20.2638	SE_U13818				gi|91088131|ref|XP_975884.1| PREDICTED: similar to CG17928 CG17928-PA isoform 2 [Tribolium castaneum] gi|270012129|gb|EFA08577.1| hypothetical protein TcasGA2_TC006232 [Tribolium castaneum]
	C4029_anti	0.000446166	20.1645	SE_U17658	nuclear mRNA splicing, via spliceosome;	U2-type catalytic step 2 spliceosome; U2-type post-mRNA release spliceosomal complex; U2-type prespliceosome; U2-type catalytic step 1 spliceosome;		gi|91088087|ref|XP_968841.1| PREDICTED: similar to AGAP010515-PA [Tribolium castaneum] gi|270012096|gb|EFA08544.1| hypothetical protein TcasGA2_TC006199 [Tribolium castaneum]
	C16689	0.0175628	20.0532	SE_U01041				gi|91088043|ref|XP_966391.1| PREDICTED: similar to conserved hypothetical protein [Tribolium castaneum] gi|270012080|gb|EFA08528.1| hypothetical protein TcasGA2_TC006181 [Tribolium castaneum]
	C17510	0.000741461	19.9812	SE_U07718	asparagine catabolic process via L-aspartate; salivary gland cell autophagic cell death;	cytoplasm;	N4-(beta-N-acetylglucosaminyl)-L-asparaginase activity;	gi|91088005|ref|XP_973827.1| PREDICTED: similar to l-asparaginase [Tribolium castaneum] gi|270011895|gb|EFA08343.1| hypothetical protein TcasGA2_TC005986 [Tribolium castaneum]
	C3490_sense	0.000679472	19.8924	SE_U38668	compound eye cone cell differentiation; epidermal growth factor receptor signaling pathway; signal transduction; compound eye photoreceptor cell differentiation;	cytoplasm; plasma membrane;		gi|91087993|ref|XP_973641.1| PREDICTED: similar to GA15868-PA [Tribolium castaneum] gi|270011900|gb|EFA08348.1| hypothetical protein TcasGA2_TC005991 [Tribolium castaneum]
	C527	0.000457955	19.8365	SE_U11039	compound eye cone cell differentiation; epidermal growth factor receptor signaling pathway; signal transduction; compound eye photoreceptor cell differentiation;	cytoplasm; plasma membrane;		gi|91087993|ref|XP_973641.1| PREDICTED: similar to GA15868-PA [Tribolium castaneum] gi|270011900|gb|EFA08348.1| hypothetical protein TcasGA2_TC005991 [Tribolium castaneum]
	C8736	0.0148868	19.8165	SE_U18715				gi|91087961|ref|XP_972932.1| PREDICTED: similar to multiple inositol polyphosphate phosphatase [Tribolium castaneum] gi|270012039|gb|EFA08487.1| hypothetical protein TcasGA2_TC006139 [Tribolium castaneum]
	C4739	0.000351239	19.7939	SE_U05753	mitosis;	kinetochore; ubiquitin ligase complex;		gi|91087931|ref|XP_971703.1| PREDICTED: similar to SGT1, suppressor of G2 allele of SKP1 (S. cerevisiae) [Tribolium castaneum] gi|270012029|gb|EFA08477.1| hypothetical protein TcasGA2_TC006127 [Tribolium castaneum]
	C165_anti	0.000523695	19.6844	SE_U22121	protein targeting to Golgi; protein processing; multicellular organismal development; regulation of multicellular organism growth;			gi|91087911|ref|XP_970926.1| PREDICTED: similar to windbeutel CG7225-PA [Tribolium castaneum] gi|270012766|gb|EFA09214.1| windbeutel [Tribolium castaneum]
	C5785	0.000426419	19.6202	SE_U58256	oxidative phosphorylation;	lipid particle;	electron carrier activity;	gi|91087539|ref|XP_970257.1| PREDICTED: similar to electron-transfer-flavoprotein beta polypeptide [Tribolium castaneum] gi|270009447|gb|EFA05895.1| hypothetical protein TcasGA2_TC008707 [Tribolium castaneum]
	C626	0.000123063	19.5366	SE_U18626	growth; phagocytosis, engulfment; plasma membrane ATP synthesis coupled proton transport; spermatid development;	mitochondrial inner membrane; proton-transporting ATP synthase complex, catalytic core F(1); lipid particle;	proton-transporting ATPase activity, rotational mechanism; hydrogen ion transporting ATP synthase activity, rotational mechanism; ATP binding;	gi|91087467|ref|XP_966334.1| PREDICTED: similar to AGAP005134-PA isoform 1 [Tribolium castaneum] gi|270010980|gb|EFA07428.1| hypothetical protein TcasGA2_TC008728 [Tribolium castaneum]
	C16993	0.00366405	19.4006	SE_U41519			hydrolase activity;	gi|91087401|ref|XP_975665.1| PREDICTED: similar to beta-glucosidase [Tribolium castaneum] gi|270010623|gb|EFA07071.1| hypothetical protein TcasGA2_TC010051 [Tribolium castaneum]
	C13790_sense	0.00242089	19.3059	SE_U15629				gi|91087375|ref|XP_975642.1| PREDICTED: similar to cactin CG1676-PA [Tribolium castaneum]
	C16848	0.00157973	19.1254	SE_U20150	oxidative phosphorylation;	mitochondrial respiratory chain complex I;		gi|91087275|ref|XP_975544.1| PREDICTED: similar to CG7598 CG7598-PA [Tribolium castaneum]
	C17428	0.0414133	19.0778	SE_U09586				gi|91087267|ref|XP_975537.1| PREDICTED: similar to CG18065 CG18065-PA [Tribolium castaneum] gi|270011228|gb|EFA07676.1| hypothetical protein TcasGA2_TC030700 [Tribolium castaneum]
	C8477_anti	0.000248575	18.8998	SE_U20776	embryonic development ending in birth or egg hatching; clathrin coat assembly; reproduction; body morphogenesis; nematode larval development; regulation of defense response to virus by virus; regulation of endocytosis; intracellular protein transport;	cytosol; AP-2 adaptor complex;	protein transporter activity; clathrin binding;	gi|91087215|ref|XP_975476.1| PREDICTED: similar to clathrin coat assembly protein ap17 [Tribolium castaneum]
	C4863	0.0340651	18.848	SE_U10337	endocytosis;	endosome;	protein binding;	gi|91087199|ref|XP_966953.1| PREDICTED: similar to sorting nexin isoform 1 [Tribolium castaneum] gi|270009518|gb|EFA05966.1| hypothetical protein TcasGA2_TC008785 [Tribolium castaneum]
	C2185	0.033279	18.8183	SE_U19462	ubiquitin-dependent protein catabolic process; regulation of transcription from RNA polymerase II promoter; interspecies interaction between organisms;	cytosol; nucleoplasm; VCB complex;	translation elongation factor activity; protein binding; RNA polymerase II transcription factor activity;	gi|91087169|ref|XP_975384.1| PREDICTED: similar to AGAP011535-PA [Tribolium castaneum] gi|270010561|gb|EFA07009.1| hypothetical protein TcasGA2_TC009979 [Tribolium castaneum]
	C13922	0.00222352	18.8131	SE_U19338	ubiquitin-dependent protein catabolic process; regulation of transcription from RNA polymerase II promoter; interspecies interaction between organisms;	cytosol; nucleoplasm; VCB complex;	translation elongation factor activity; protein binding; RNA polymerase II transcription factor activity;	gi|91087169|ref|XP_975384.1| PREDICTED: similar to AGAP011535-PA [Tribolium castaneum] gi|270010561|gb|EFA07009.1| hypothetical protein TcasGA2_TC009979 [Tribolium castaneum]
	C2171	0.0243729	18.7197	SE_U18114	ubiquitin-dependent protein catabolic process; regulation of transcription from RNA polymerase II promoter; interspecies interaction between organisms;	cytosol; nucleoplasm; VCB complex;	translation elongation factor activity; protein binding; RNA polymerase II transcription factor activity;	gi|91087169|ref|XP_975384.1| PREDICTED: similar to AGAP011535-PA [Tribolium castaneum] gi|270010561|gb|EFA07009.1| hypothetical protein TcasGA2_TC009979 [Tribolium castaneum]
	C512	0.0400544	18.7019	SE_U14972			endodeoxyribonuclease activity, producing 5'-phosphomonoesters;	gi|91087167|ref|XP_975374.1| PREDICTED: similar to AGAP002253-PA [Tribolium castaneum] gi|270010559|gb|EFA07007.1| hypothetical protein TcasGA2_TC009977 [Tribolium castaneum]
	C13512	0.000221163	18.6934	SE_U00171				gi|91087061|ref|XP_974794.1| PREDICTED: similar to conserved hypothetical protein [Tribolium castaneum] gi|270010531|gb|EFA06979.1| hypothetical protein TcasGA2_TC009939 [Tribolium castaneum]
	C3359	0.00831738	18.6666	SE_U03634	rhabdomere development; sperm individualization; positive regulation of pole plasm oskar mRNA localization;	myosin complex;	actin-dependent ATPase activity; myosin light chain binding; motor activity; actin filament binding; calmodulin binding; ATP binding;	gi|91087053|ref|XP_974649.1| PREDICTED: similar to myosin VA (heavy polypeptide 12, myoxin) [Tribolium castaneum]
	C18886_anti	0.00165618	18.4953	SE_U04849	anti-apoptosis; in utero embryonic development;	membrane; endoplasmic reticulum;	zinc ion binding; ligase activity; protein binding;	gi|91087035|ref|XP_974421.1| PREDICTED: similar to synoviolin [Tribolium castaneum] gi|270010520|gb|EFA06968.1| hypothetical protein TcasGA2_TC009927 [Tribolium castaneum]
	C20185_anti	0.000671161	18.4527	SE_U30563				gi|91086891|ref|XP_970454.1| PREDICTED: similar to CG2811 CG2811-PA [Tribolium castaneum] gi|270010478|gb|EFA06926.1| hypothetical protein TcasGA2_TC009875 [Tribolium castaneum]
	C19744	0.00270095	18.4331	SE_U28718				gi|91086645|ref|XP_967184.1| PREDICTED: similar to CG12026 CG12026-PA [Tribolium castaneum] gi|270010387|gb|EFA06835.1| hypothetical protein TcasGA2_TC009778 [Tribolium castaneum]
	C694	0.0306408	18.408	SE_U12456	GPI anchor biosynthetic process; protein amino acid O-linked mannosylation; protein amino acid C-linked glycosylation via 2'-alpha-mannosyl-L-tryptophan; dolichol metabolic process;	dolichol-phosphate-mannose synthase complex; membrane fraction; endoplasmic reticulum membrane;	dolichyl-phosphate beta-D-mannosyltransferase activity; dolichyl-phosphate-mannose-protein mannosyltransferase activity; protein binding;	gi|91086609|ref|XP_973998.1| PREDICTED: similar to dolichyl-phosphate mannosyltransferase [Tribolium castaneum]
	C9204	0.00274627	18.3812	SE_U12456	GPI anchor biosynthetic process; protein amino acid O-linked mannosylation; protein amino acid C-linked glycosylation via 2'-alpha-mannosyl-L-tryptophan; dolichol metabolic process;	dolichol-phosphate-mannose synthase complex; membrane fraction; endoplasmic reticulum membrane;	dolichyl-phosphate beta-D-mannosyltransferase activity; dolichyl-phosphate-mannose-protein mannosyltransferase activity; protein binding;	gi|91086609|ref|XP_973998.1| PREDICTED: similar to dolichyl-phosphate mannosyltransferase [Tribolium castaneum]
	C4713	0.00110705	18.1174	SE_U12456	GPI anchor biosynthetic process; protein amino acid O-linked mannosylation; protein amino acid C-linked glycosylation via 2'-alpha-mannosyl-L-tryptophan; dolichol metabolic process;	dolichol-phosphate-mannose synthase complex; membrane fraction; endoplasmic reticulum membrane;	dolichyl-phosphate beta-D-mannosyltransferase activity; dolichyl-phosphate-mannose-protein mannosyltransferase activity; protein binding;	gi|91086609|ref|XP_973998.1| PREDICTED: similar to dolichyl-phosphate mannosyltransferase [Tribolium castaneum]
	C16670	0.0133645	18.1135	SE_U27971	transmembrane transport;	integral to membrane;	peptide-transporting ATPase activity; xenobiotic-transporting ATPase activity; ATP binding; phosphate transmembrane-transporting ATPase activity;	gi|91086531|ref|XP_972133.1| PREDICTED: similar to CG1824 CG1824-PA [Tribolium castaneum] gi|270010345|gb|EFA06793.1| hypothetical protein TcasGA2_TC009730 [Tribolium castaneum]
	C5838	0.000697064	18.0967	SE_U18494				gi|91086483|ref|XP_970457.1| PREDICTED: similar to CG15105 CG15105-PA [Tribolium castaneum] gi|270009807|gb|EFA06255.1| hypothetical protein TcasGA2_TC009114 [Tribolium castaneum]
	C19125	0.00901178	18.0529	SE_U16081			catalytic activity;	gi|91086285|ref|XP_967226.1| PREDICTED: similar to CG6178 CG6178-PA isoform 1 [Tribolium castaneum] gi|270010269|gb|EFA06717.1| hypothetical protein TcasGA2_TC009648 [Tribolium castaneum]
	C16839	0.00915546	18.0206	SE_U03591	metabolic process;		binding; catalytic activity;	gi|91086285|ref|XP_967226.1| PREDICTED: similar to CG6178 CG6178-PA isoform 1 [Tribolium castaneum] gi|270010269|gb|EFA06717.1| hypothetical protein TcasGA2_TC009648 [Tribolium castaneum]
	C15320_anti	0.00104314	18.0167	SE_U27409	ER-associated protein catabolic process; activation of caspase activity; double-strand break repair; positive regulation of proteasomal ubiquitin-dependent protein catabolic process; protein ubiquitination; ER to Golgi vesicle-mediated transport; retrogra	microsome; nucleolus; cytosol; proteasome complex; endoplasmic reticulum;	protein domain specific binding; identical protein binding; protein phosphatase binding; lipid binding; ATPase activity; ATP binding;	gi|91086235|ref|XP_966692.1| PREDICTED: similar to transitional endoplasmic reticulum ATPase TER94 isoform 1 [Tribolium castaneum] gi|270011017|gb|EFA07465.1| transitional endoplasmic reticulum ATPase TER94 [Tribolium castaneum]
	C1775	0.0119187	17.971	SE_U16531				gi|91086219|ref|XP_972180.1| PREDICTED: similar to GA13016-PA [Tribolium castaneum] gi|270010241|gb|EFA06689.1| hypothetical protein TcasGA2_TC009620 [Tribolium castaneum]
	C8387	3.00826e-05	17.8641	SE_U08443				gi|91086115|ref|XP_968072.1| PREDICTED: similar to CG11788 CG11788-PA [Tribolium castaneum]
	C14398	0.00606445	17.7794	SE_U02984		membrane;	binding;	gi|91086043|ref|XP_973506.1| PREDICTED: similar to conserved hypothetical protein [Tribolium castaneum] gi|270010191|gb|EFA06639.1| hypothetical protein TcasGA2_TC009562 [Tribolium castaneum]
	C20170	0.00229144	17.7476	SE_U09582	nematode larval development; positive regulation of growth rate; embryonic development ending in birth or egg hatching; receptor-mediated endocytosis; translation;	ribosome;	structural constituent of ribosome;	gi|91086019|ref|XP_972971.1| PREDICTED: similar to 39S ribosomal protein L11, mitochondrial [Tribolium castaneum] gi|270010187|gb|EFA06635.1| hypothetical protein TcasGA2_TC009555 [Tribolium castaneum]
	C14150	0.00230156	17.7397	SE_U24193				gi|91085987|ref|XP_972131.1| PREDICTED: similar to tRNA (5-methylaminomethyl-2-thiouridylate)-methyltransferase [Tribolium castaneum]
	C15999	0.00826335	17.7049	SE_U14915	metabolic process; response to DNA damage stimulus;		DNA N-glycosylase activity;	gi|91085971|ref|XP_971699.1| PREDICTED: similar to single-strand selective monofunctional uracil DNA glycosylase [Tribolium castaneum] gi|270010176|gb|EFA06624.1| hypothetical protein TcasGA2_TC009543 [Tribolium castaneum]
	C14793	0.00397952	17.5766	SE_U14915	metabolic process; response to DNA damage stimulus;		DNA N-glycosylase activity;	gi|91085971|ref|XP_971699.1| PREDICTED: similar to single-strand selective monofunctional uracil DNA glycosylase [Tribolium castaneum] gi|270010176|gb|EFA06624.1| hypothetical protein TcasGA2_TC009543 [Tribolium castaneum]
	C3319	0.0404439	17.5702	SE_U14376				gi|91085853|ref|XP_975032.1| PREDICTED: similar to AGAP004961-PA [Tribolium castaneum]
	C5859	0.000423765	17.5538	SE_U14376				gi|91085853|ref|XP_975032.1| PREDICTED: similar to AGAP004961-PA [Tribolium castaneum]
	C1302	0.0423044	17.5003	SE_U25051	transport;	cell part;		gi|91085775|ref|XP_974308.1| PREDICTED: similar to metaxin 2 [Tribolium castaneum]
	C2540	0.035116	17.4796	SE_U20309	nucleobase, nucleoside, nucleotide and nucleic acid metabolic process;		adenylate kinase activity; ATP binding;	gi|91085653|ref|XP_971037.1| PREDICTED: similar to GTP:AMP phosphotransferase mitochondrial [Tribolium castaneum] gi|270010032|gb|EFA06480.1| hypothetical protein TcasGA2_TC009374 [Tribolium castaneum]
	C1558	0.00626547	17.4029	SE_U26101				gi|91085635|ref|XP_970327.1| PREDICTED: similar to serrano protein [Tribolium castaneum] gi|270010087|gb|EFA06535.1| hypothetical protein TcasGA2_TC009439 [Tribolium castaneum]
	C2542	0.00525962	17.3243	SE_U19625			glutathione synthase activity;	gi|91085575|ref|XP_968070.1| PREDICTED: similar to glutathione synthetase [Tribolium castaneum]
	C17182	0.00373708	17.2889	SE_U54377				gi|91085479|ref|XP_975880.1| PREDICTED: similar to CG9572 CG9572-PA isoform 2 [Tribolium castaneum]
	C1958	0.013047	17.2625	SE_U14845				gi|91085289|ref|XP_967989.1| PREDICTED: similar to lipoma preferred partner/lpp [Tribolium castaneum] gi|270009118|gb|EFA05566.1| hypothetical protein TcasGA2_TC015755 [Tribolium castaneum]
	C4676	6.22309e-05	17.202	SE_U42528		chorion;		gi|91085217|ref|XP_972484.1| PREDICTED: similar to CG9518 CG9518-PA [Tribolium castaneum] gi|270009083|gb|EFA05531.1| hypothetical protein TcasGA2_TC015718 [Tribolium castaneum]
	C1906	0.0445362	17.201	SE_U21806				gi|91085211|ref|XP_972225.1| PREDICTED: similar to AGAP003785-PA [Tribolium castaneum] gi|270009079|gb|EFA05527.1| hypothetical protein TcasGA2_TC015714 [Tribolium castaneum]
	C371	0.0146954	17.1898	SE_U16623				gi|91085179|ref|XP_971158.1| PREDICTED: similar to CG2663 CG2663-PB [Tribolium castaneum] gi|270009067|gb|EFA05515.1| hypothetical protein TcasGA2_TC015702 [Tribolium castaneum]
	C18431	0.00214591	17.1825	SE_U43443		membrane;	electron carrier activity; NADH dehydrogenase (ubiquinone) activity;	gi|91085133|ref|XP_969714.1| PREDICTED: similar to AGAP008653-PA [Tribolium castaneum] gi|270009297|gb|EFA05745.1| hypothetical protein TcasGA2_TC015691 [Tribolium castaneum]
	C1795	0.0200102	17.0336	SE_U43443		membrane;	electron carrier activity; NADH dehydrogenase (ubiquinone) activity;	gi|91085133|ref|XP_969714.1| PREDICTED: similar to AGAP008653-PA [Tribolium castaneum] gi|270009297|gb|EFA05745.1| hypothetical protein TcasGA2_TC015691 [Tribolium castaneum]
	C12600	0.0059384	16.998	SE_U11817	transmembrane transport;	lipid particle; mitochondrial envelope; integral to membrane;	binding; transmembrane transporter activity;	gi|91084971|ref|XP_972074.1| PREDICTED: similar to tricarboxylate transport protein [Tribolium castaneum] gi|270008543|gb|EFA04991.1| hypothetical protein TcasGA2_TC015070 [Tribolium castaneum]
	C13944	0.000753438	16.7534	SE_U22381	vesicle targeting; intracellular protein transport;	COPI coated vesicle membrane; microsome; ER-Golgi intermediate compartment; integral to membrane; zymogen granule membrane;	protein binding;	gi|91084965|ref|XP_971914.1| PREDICTED: similar to predicted protein [Tribolium castaneum] gi|270009004|gb|EFA05452.1| hypothetical protein TcasGA2_TC015633 [Tribolium castaneum]
	C3265	0.00834055	16.7475	SE_U22381	vesicle targeting; intracellular protein transport;	COPI coated vesicle membrane; microsome; ER-Golgi intermediate compartment; integral to membrane; zymogen granule membrane;	protein binding;	gi|91084965|ref|XP_971914.1| PREDICTED: similar to predicted protein [Tribolium castaneum] gi|270009004|gb|EFA05452.1| hypothetical protein TcasGA2_TC015633 [Tribolium castaneum]
	C15923	0.0034607	16.7025	SE_U22381	vesicle targeting; intracellular protein transport;	COPI coated vesicle membrane; microsome; ER-Golgi intermediate compartment; integral to membrane; zymogen granule membrane;	protein binding;	gi|91084965|ref|XP_971914.1| PREDICTED: similar to predicted protein [Tribolium castaneum] gi|270009004|gb|EFA05452.1| hypothetical protein TcasGA2_TC015633 [Tribolium castaneum]
	C6523	0.0243348	16.6767	SE_U12993	response to stress;		binding;	gi|91084741|ref|XP_971031.1| PREDICTED: similar to apolipoprotein D [Tribolium castaneum] gi|270008943|gb|EFA05391.1| hypothetical protein TcasGA2_TC015563 [Tribolium castaneum]
	C18217	0.0150527	16.6765	SE_U60059				gi|91084567|ref|XP_973731.1| PREDICTED: similar to sugar transporter [Tribolium castaneum] gi|270008888|gb|EFA05336.1| hypothetical protein TcasGA2_TC015500 [Tribolium castaneum]
	C18603_anti	0.0250861	16.6326	SE_U15368	transport; cellular process;	early endosome; late endosome; microtubule;	microtubule binding;	gi|91084565|ref|XP_973665.1| PREDICTED: similar to light protein [Tribolium castaneum] gi|270008656|gb|EFA05104.1| hypothetical protein TcasGA2_TC015204 [Tribolium castaneum]
	C1700	3.1203e-07	16.6204	SE_U18887				gi|91084483|ref|XP_971635.1| PREDICTED: similar to AGAP001425-PA [Tribolium castaneum]
	C16744	0.041597	16.5948	SE_U14729				gi|91084449|ref|XP_969712.1| PREDICTED: similar to adenylate cyclase [Tribolium castaneum]
	C12221	0.00215564	16.5936	SE_U28145	cellular process; defense response; response to fungus; immune system process; multicellular organismal development;	cell part;	protein binding; kinase activity;	gi|91084173|ref|XP_966383.1| PREDICTED: similar to serine/threonine protein kinase death domain protein, pelle-like (AGAP002966-PA) [Tribolium castaneum] gi|270009272|gb|EFA05720.1| pelle [Tribolium castaneum]
	C16108	0.00318648	16.5436	SE_U28907	response to organic nitrogen; drug transmembrane transport; response to organic cyclic substance; positive regulation of smooth muscle cell proliferation;	basolateral plasma membrane;		gi|91084133|ref|XP_969849.1| PREDICTED: similar to ATP-binding cassette transporter [Tribolium castaneum]
	C2021	0.00135457	16.3659	SE_U02790				gi|91084091|ref|XP_968609.1| PREDICTED: similar to AGAP011455-PA [Tribolium castaneum] gi|270006680|gb|EFA03128.1| hypothetical protein TcasGA2_TC013039 [Tribolium castaneum]
	C71	0.0074669	16.3409	SE_U10112	phagocytosis, engulfment;	nucleolus;	GTP binding;	gi|91084059|ref|XP_967515.1| PREDICTED: similar to GTP-binding protein [Tribolium castaneum] gi|270008006|gb|EFA04454.1| hypothetical protein TcasGA2_TC014758 [Tribolium castaneum]
	C14419	0.0032477	16.3079	SE_U24408	DNA replication initiation; olfactory learning;	nuclear origin of replication recognition complex;		gi|91083991|ref|XP_975229.1| PREDICTED: similar to origin recognition complex subunit [Tribolium castaneum] gi|270006709|gb|EFA03157.1| hypothetical protein TcasGA2_TC013076 [Tribolium castaneum]
	C17276_sense	0.00200913	16.2626	SE_U24377	DNA replication initiation; learning;	nuclear origin of replication recognition complex;		gi|91083991|ref|XP_975229.1| PREDICTED: similar to origin recognition complex subunit [Tribolium castaneum] gi|270006709|gb|EFA03157.1| hypothetical protein TcasGA2_TC013076 [Tribolium castaneum]
	C16669	0.000691196	16.2256	SE_U15868		membrane part;		gi|91083989|ref|XP_975221.1| PREDICTED: similar to chemokine-like factor superfamily 4 [Tribolium castaneum] gi|270007988|gb|EFA04436.1| hypothetical protein TcasGA2_TC014737 [Tribolium castaneum]
	C14886_sense	0.00171867	16.2129	SE_U15868		membrane part;		gi|91083989|ref|XP_975221.1| PREDICTED: similar to chemokine-like factor superfamily 4 [Tribolium castaneum] gi|270007988|gb|EFA04436.1| hypothetical protein TcasGA2_TC014737 [Tribolium castaneum]
	C6024	0.000935066	16.1979	SE_U15412				gi|91083989|ref|XP_975221.1| PREDICTED: similar to chemokine-like factor superfamily 4 [Tribolium castaneum] gi|270007988|gb|EFA04436.1| hypothetical protein TcasGA2_TC014737 [Tribolium castaneum]
	C64	0.0456299	16.1453	SE_U11031	metabolic process;		oxidoreductase activity, acting on the CH-OH group of donors, NAD or NADP as acceptor; cofactor binding;	gi|91083881|ref|XP_967558.1| PREDICTED: similar to AGAP008849-PA isoform 1 [Tribolium castaneum] gi|270006715|gb|EFA03163.1| hypothetical protein TcasGA2_TC013082 [Tribolium castaneum]
	C13269_sense	0.00188269	15.9351	SE_U11031	metabolic process;		oxidoreductase activity, acting on the CH-OH group of donors, NAD or NADP as acceptor; cofactor binding;	gi|91083881|ref|XP_967558.1| PREDICTED: similar to AGAP008849-PA isoform 1 [Tribolium castaneum] gi|270006715|gb|EFA03163.1| hypothetical protein TcasGA2_TC013082 [Tribolium castaneum]
	C2280_sense	0.0024157	15.9267	SE_U11031	metabolic process;		oxidoreductase activity, acting on the CH-OH group of donors, NAD or NADP as acceptor; cofactor binding;	gi|91083881|ref|XP_967558.1| PREDICTED: similar to AGAP008849-PA isoform 1 [Tribolium castaneum] gi|270006715|gb|EFA03163.1| hypothetical protein TcasGA2_TC013082 [Tribolium castaneum]
	C14301	0.0143223	15.8766	SE_U15662	metabolic process;		oxidoreductase activity, acting on the CH-OH group of donors, NAD or NADP as acceptor; cofactor binding;	gi|91083881|ref|XP_967558.1| PREDICTED: similar to AGAP008849-PA isoform 1 [Tribolium castaneum] gi|270006715|gb|EFA03163.1| hypothetical protein TcasGA2_TC013082 [Tribolium castaneum]
	C3515_sense	0.002896	15.8538	SE_U21336	cholesterol homeostasis; protein amino acid phosphorylation; positive regulation of cell cycle;		AMP-activated protein kinase activity;	gi|91083803|ref|XP_973194.1| PREDICTED: similar to AMP-activated protein kinase, gamma regulatory subunit [Tribolium castaneum]
	C13555_sense	0.000212055	15.8014	SE_U13841		endoplasmic reticulum;		gi|91083797|ref|XP_972882.1| PREDICTED: similar to CG11190 CG11190-PA [Tribolium castaneum] gi|270006777|gb|EFA03225.1| hypothetical protein TcasGA2_TC013150 [Tribolium castaneum]
	C5579	0.000268739	15.7659	SE_U13841		endoplasmic reticulum;		gi|91083797|ref|XP_972882.1| PREDICTED: similar to CG11190 CG11190-PA [Tribolium castaneum] gi|270006777|gb|EFA03225.1| hypothetical protein TcasGA2_TC013150 [Tribolium castaneum]
	C926	0.00781033	15.7455	SE_U14100	apoptosis; peroxisome fission; mitochondrial fission;	integral to peroxisomal membrane; integral to mitochondrial outer membrane;	protein binding;	gi|91083777|ref|XP_972333.1| PREDICTED: similar to tetratricopeptide repeat protein [Tribolium castaneum] gi|270007915|gb|EFA04363.1| hypothetical protein TcasGA2_TC014659 [Tribolium castaneum]
	C2332	0.00637636	15.4658	SE_U14100	apoptosis; peroxisome fission; mitochondrial fission;	integral to peroxisomal membrane; integral to mitochondrial outer membrane;	protein binding;	gi|91083777|ref|XP_972333.1| PREDICTED: similar to tetratricopeptide repeat protein [Tribolium castaneum] gi|270007915|gb|EFA04363.1| hypothetical protein TcasGA2_TC014659 [Tribolium castaneum]
	C18126_anti	0.025945	15.4536	SE_U16795	cellular macromolecule metabolic process; nucleobase, nucleoside, nucleotide and nucleic acid metabolic process; gene expression;		binding;	gi|91083709|ref|XP_969911.1| PREDICTED: similar to AGAP004866-PA [Tribolium castaneum] gi|270007882|gb|EFA04330.1| hypothetical protein TcasGA2_TC014624 [Tribolium castaneum]
	C6721	0.00451857	15.4389	SE_U13298	vesicle targeting; vesicle docking during exocytosis; ER to Golgi vesicle-mediated transport; protein transport;	cytosol; cytoplasmic vesicle membrane; Golgi membrane; transport vesicle; endoplasmic reticulum; integral to plasma membrane;	protein-cysteine S-palmitoleyltransferase activity;	gi|91083639|ref|XP_970664.1| PREDICTED: similar to lethal (1) G0155 CG1515-PA [Tribolium castaneum] gi|270006829|gb|EFA03277.1| hypothetical protein TcasGA2_TC013212 [Tribolium castaneum]
	C3545_sense	0.00107846	15.376	SE_U18577	cellular carbohydrate metabolic process; tricarboxylic acid cycle;	mitochondrial matrix;	citrate (Si)-synthase activity;	gi|91083623|ref|XP_970124.1| PREDICTED: similar to citrate synthase [Tribolium castaneum] gi|270006831|gb|EFA03279.1| hypothetical protein TcasGA2_TC013214 [Tribolium castaneum]
	C768	0.00310377	15.1828	SE_U19958	oxidation reduction;		nucleic acid binding; 2-alkenal reductase activity; nucleotide binding; calcium ion binding;	gi|91083613|ref|XP_969708.1| PREDICTED: similar to calmodulin [Tribolium castaneum] gi|270007842|gb|EFA04290.1| hypothetical protein TcasGA2_TC014581 [Tribolium castaneum]
	C3950_anti	0.00196868	15.1683	SE_U19958	oxidation reduction;		nucleic acid binding; 2-alkenal reductase activity; nucleotide binding; calcium ion binding;	gi|91083613|ref|XP_969708.1| PREDICTED: similar to calmodulin [Tribolium castaneum] gi|270007842|gb|EFA04290.1| hypothetical protein TcasGA2_TC014581 [Tribolium castaneum]
	C18616	5.32016e-05	15.1518	SE_U19958	oxidation reduction;		nucleic acid binding; 2-alkenal reductase activity; nucleotide binding; calcium ion binding;	gi|91083613|ref|XP_969708.1| PREDICTED: similar to calmodulin [Tribolium castaneum] gi|270007842|gb|EFA04290.1| hypothetical protein TcasGA2_TC014581 [Tribolium castaneum]
	C7612	0.000593373	15.1256	SE_U17431	oxidation reduction;		nucleic acid binding; 2-alkenal reductase activity; nucleotide binding; calcium ion binding;	gi|91083613|ref|XP_969708.1| PREDICTED: similar to calmodulin [Tribolium castaneum] gi|270007842|gb|EFA04290.1| hypothetical protein TcasGA2_TC014581 [Tribolium castaneum]
	C17732	0.000211074	15.0687	SE_U19958	oxidation reduction;		nucleic acid binding; 2-alkenal reductase activity; nucleotide binding; calcium ion binding;	gi|91083613|ref|XP_969708.1| PREDICTED: similar to calmodulin [Tribolium castaneum] gi|270007842|gb|EFA04290.1| hypothetical protein TcasGA2_TC014581 [Tribolium castaneum]
	C2951	0.00962002	14.9999	SE_U19958	oxidation reduction;		nucleic acid binding; 2-alkenal reductase activity; nucleotide binding; calcium ion binding;	gi|91083613|ref|XP_969708.1| PREDICTED: similar to calmodulin [Tribolium castaneum] gi|270007842|gb|EFA04290.1| hypothetical protein TcasGA2_TC014581 [Tribolium castaneum]
	C15375	0.0377794	14.9707	SE_U19958	oxidation reduction;		nucleic acid binding; 2-alkenal reductase activity; nucleotide binding; calcium ion binding;	gi|91083613|ref|XP_969708.1| PREDICTED: similar to calmodulin [Tribolium castaneum] gi|270007842|gb|EFA04290.1| hypothetical protein TcasGA2_TC014581 [Tribolium castaneum]
	C15867_sense	0.000218287	14.9301	SE_U18365				gi|91083581|ref|XP_968289.1| PREDICTED: similar to AGAP006160-PA [Tribolium castaneum] gi|270007825|gb|EFA04273.1| hypothetical protein TcasGA2_TC014563 [Tribolium castaneum]
	C3281	0.00292775	14.9126	SE_U21447	response to testosterone stimulus; response to gonadotropin stimulus; phylloquinone catabolic process; response to lipopolysaccharide;	microsome; microvillus; cytoplasm; nucleus; plasma membrane;	carbonyl reductase (NADPH) activity; binding;	gi|91083531|ref|XP_973193.1| PREDICTED: similar to predicted protein [Tribolium castaneum] gi|270010851|gb|EFA07299.1| hypothetical protein TcasGA2_TC014539 [Tribolium castaneum]
	C15010_anti	0.0010311	14.9083	SE_U06284	metabolic process;		oxidoreductase activity;	gi|91083531|ref|XP_973193.1| PREDICTED: similar to predicted protein [Tribolium castaneum] gi|270010851|gb|EFA07299.1| hypothetical protein TcasGA2_TC014539 [Tribolium castaneum]
	C17264	0.0056237	14.8781	SE_U21575			structural constituent of cuticle;	gi|91083447|ref|XP_970381.1| PREDICTED: similar to cuticle protein 1 [Tribolium castaneum] gi|270007795|gb|EFA04243.1| hypothetical protein TcasGA2_TC014497 [Tribolium castaneum]
	C15448	0.00382752	14.8557	SE_U06189			structural constituent of cuticle;	gi|91083447|ref|XP_970381.1| PREDICTED: similar to cuticle protein 1 [Tribolium castaneum] gi|270007795|gb|EFA04243.1| hypothetical protein TcasGA2_TC014497 [Tribolium castaneum]
	C7340	0.00368126	14.6779	SE_U15070				gi|91083349|ref|XP_975040.1| PREDICTED: similar to CG14551 CG14551-PA [Tribolium castaneum] gi|270006916|gb|EFA03364.1| hypothetical protein TcasGA2_TC013349 [Tribolium castaneum]
	C1372	0.0214816	14.674	SE_U16052	regulation of transcription from RNA polymerase II promoter; muscle organ development; dendrite morphogenesis;	mediator complex;	RNA polymerase II transcription mediator activity; transcription coactivator activity;	gi|91083293|ref|XP_974541.1| PREDICTED: similar to Mediator complex subunit 11 CG6884-PA [Tribolium castaneum] gi|270007731|gb|EFA04179.1| hypothetical protein TcasGA2_TC014428 [Tribolium castaneum]
	C16610	0.00129802	14.6685	SE_U16052	regulation of transcription from RNA polymerase II promoter; muscle organ development; dendrite morphogenesis;	mediator complex;	RNA polymerase II transcription mediator activity; transcription coactivator activity;	gi|91083293|ref|XP_974541.1| PREDICTED: similar to Mediator complex subunit 11 CG6884-PA [Tribolium castaneum] gi|270007731|gb|EFA04179.1| hypothetical protein TcasGA2_TC014428 [Tribolium castaneum]
	C14824	0.000251572	14.6189	SE_U16052	regulation of transcription from RNA polymerase II promoter; muscle organ development; dendrite morphogenesis;	mediator complex;	RNA polymerase II transcription mediator activity; transcription coactivator activity;	gi|91083293|ref|XP_974541.1| PREDICTED: similar to Mediator complex subunit 11 CG6884-PA [Tribolium castaneum] gi|270007731|gb|EFA04179.1| hypothetical protein TcasGA2_TC014428 [Tribolium castaneum]
	C3576	0.00173035	14.6165	SE_U14070		mitochondrial respiratory chain complex I;	oxidoreductase activity;	gi|91083249|ref|XP_974018.1| PREDICTED: similar to CG8680 CG8680-PA [Tribolium castaneum] gi|270008233|gb|EFA04681.1| hypothetical protein TcasGA2_TC014412 [Tribolium castaneum]
	C12130	0.00170372	14.4253	SE_U14524			methyltransferase activity;	gi|91083213|ref|XP_966501.1| PREDICTED: similar to homocysteine S-methyltransferase isoform 1 [Tribolium castaneum] gi|270006942|gb|EFA03390.1| hypothetical protein TcasGA2_TC013376 [Tribolium castaneum]
	C2330	0.00311077	14.4097	SE_U03929	mRNA capping; protein amino acid dephosphorylation;	nucleus;	protein tyrosine phosphatase activity; protein tyrosine/serine/threonine phosphatase activity; mRNA guanylyltransferase activity; polynucleotide 5'-phosphatase activity;	gi|91083171|ref|XP_972171.1| PREDICTED: similar to mRNA capping enzyme [Tribolium castaneum] gi|270006979|gb|EFA03427.1| hypothetical protein TcasGA2_TC013414 [Tribolium castaneum]
	C15051_sense	0.0137447	14.3659	SE_U23751	dephosphorylation; mRNA processing;	nucleoplasm;	phosphoprotein phosphatase activity; nucleotidyltransferase activity; nucleotide binding;	gi|91083171|ref|XP_972171.1| PREDICTED: similar to mRNA capping enzyme [Tribolium castaneum] gi|270006979|gb|EFA03427.1| hypothetical protein TcasGA2_TC013414 [Tribolium castaneum]
	C5553	0.00340318	14.2912	SE_U23666				gi|91083109|ref|XP_969777.1| PREDICTED: similar to CG33332 CG33332-PA [Tribolium castaneum]
	C3394_anti	0.048224	14.1858	SE_U22512		peroxisomal matrix;	polyamine oxidase activity;	gi|91082981|ref|XP_974097.1| PREDICTED: similar to polyamine oxidase [Tribolium castaneum] gi|270007635|gb|EFA04083.1| hypothetical protein TcasGA2_TC014317 [Tribolium castaneum]
	C13390_sense	0.00230271	14.1821	SE_U04345	spermine catabolic process;		polyamine oxidase activity;	gi|91082981|ref|XP_974097.1| PREDICTED: similar to polyamine oxidase [Tribolium castaneum] gi|270007635|gb|EFA04083.1| hypothetical protein TcasGA2_TC014317 [Tribolium castaneum]
	C3861_sense	0.000355148	14.1733	SE_U25940				gi|91082913|ref|XP_972525.1| PREDICTED: similar to CG3077 CG3077-PA [Tribolium castaneum] gi|270007065|gb|EFA03513.1| hypothetical protein TcasGA2_TC013515 [Tribolium castaneum]
	C19197	0.023294	14.1721	SE_U09575	cellular protein metabolic process;	cytoplasm;	nucleic acid binding;	gi|91082905|ref|XP_972330.1| PREDICTED: similar to Eukaryotic translation initiation factor 2A (eIF-2A) [Tribolium castaneum] gi|270007067|gb|EFA03515.1| hypothetical protein TcasGA2_TC013517 [Tribolium castaneum]
	C18361_anti	0.000551648	14.1709	SE_U09575	cellular protein metabolic process;	cytoplasm;	nucleic acid binding;	gi|91082905|ref|XP_972330.1| PREDICTED: similar to Eukaryotic translation initiation factor 2A (eIF-2A) [Tribolium castaneum] gi|270007067|gb|EFA03515.1| hypothetical protein TcasGA2_TC013517 [Tribolium castaneum]
	C2085	0.00160989	14.0489	SE_U11634	oxidation reduction; fatty acid beta-oxidation;	peroxisome;	acyl-CoA dehydrogenase activity; FAD binding; acyl-CoA oxidase activity;	gi|91082769|ref|XP_973660.1| PREDICTED: similar to acyl-CoA oxidase [Tribolium castaneum] gi|270015082|gb|EFA11530.1| hypothetical protein TcasGA2_TC014245 [Tribolium castaneum]
	C18098	0.00276517	13.9231	SE_U11634	oxidation reduction; fatty acid beta-oxidation;	peroxisome;	acyl-CoA dehydrogenase activity; FAD binding; acyl-CoA oxidase activity;	gi|91082769|ref|XP_973660.1| PREDICTED: similar to acyl-CoA oxidase [Tribolium castaneum] gi|270015082|gb|EFA11530.1| hypothetical protein TcasGA2_TC014245 [Tribolium castaneum]
	C11525_anti	0.029006	13.9173	SE_U26220	ectoderm development; immune response; positive regulation of cellular process; macromolecule metabolic process;	membrane part; plasma membrane;		gi|91082721|ref|XP_972476.1| PREDICTED: similar to eiger CG12919-PA [Tribolium castaneum] gi|270014957|gb|EFA11405.1| hypothetical protein TcasGA2_TC013579 [Tribolium castaneum]
	C1683	0.00503282	13.9111	SE_U26220	ectoderm development; immune response; positive regulation of cellular process; macromolecule metabolic process;	membrane part; plasma membrane;		gi|91082721|ref|XP_972476.1| PREDICTED: similar to eiger CG12919-PA [Tribolium castaneum] gi|270014957|gb|EFA11405.1| hypothetical protein TcasGA2_TC013579 [Tribolium castaneum]
	C4757	0.00318818	13.8965	SE_U13913				gi|91082717|ref|XP_972372.1| PREDICTED: similar to CG9084 CG9084-PB [Tribolium castaneum]
	C10956	0.000427234	13.8926	SE_U08307				gi|91082317|ref|XP_974328.1| PREDICTED: similar to CG6621 CG6621-PA [Tribolium castaneum] gi|270007472|gb|EFA03920.1| hypothetical protein TcasGA2_TC014056 [Tribolium castaneum]
	C2288	0.0225451	13.8335	SE_U17964	cell cycle arrest; nucleobase, nucleoside, nucleotide and nucleic acid metabolic process;	plasma membrane; mitochondrion;	adenylate kinase activity; nucleotide binding;	gi|91082303|ref|XP_974095.1| PREDICTED: similar to F38B2.4 [Tribolium castaneum]
	C16484	0.00369027	13.798	SE_U20904				gi|91082273|ref|XP_973593.1| PREDICTED: similar to conserved hypothetical protein [Tribolium castaneum] gi|270007211|gb|EFA03659.1| hypothetical protein TcasGA2_TC013754 [Tribolium castaneum]
	C18332	0.00142509	13.7914	SE_U21977	regulation of biological process;	membrane;		gi|91082273|ref|XP_973593.1| PREDICTED: similar to conserved hypothetical protein [Tribolium castaneum] gi|270007211|gb|EFA03659.1| hypothetical protein TcasGA2_TC013754 [Tribolium castaneum]
	C16599	0.00486913	13.7716	SE_U15855		integral to membrane;	receptor activity;	gi|91082273|ref|XP_973593.1| PREDICTED: similar to conserved hypothetical protein [Tribolium castaneum] gi|270007211|gb|EFA03659.1| hypothetical protein TcasGA2_TC013754 [Tribolium castaneum]
	C18630	0.0007548	13.6356	SE_U14938				gi|91082233|ref|XP_972708.1| PREDICTED: similar to 2-phosphodiesterase [Tribolium castaneum] gi|270007451|gb|EFA03899.1| hypothetical protein TcasGA2_TC014029 [Tribolium castaneum]
	C8728	0.0011144	13.593	SE_U21820				gi|91082187|ref|XP_971460.1| PREDICTED: similar to conserved hypothetical protein [Tribolium castaneum] gi|270007441|gb|EFA03889.1| hypothetical protein TcasGA2_TC014013 [Tribolium castaneum]
	C2385	0.0260763	13.5551	SE_U21820				gi|91082187|ref|XP_971460.1| PREDICTED: similar to conserved hypothetical protein [Tribolium castaneum] gi|270007441|gb|EFA03889.1| hypothetical protein TcasGA2_TC014013 [Tribolium castaneum]
	C1505	0.00953577	13.5152	SE_U48718				gi|91082171|ref|XP_970910.1| PREDICTED: similar to ad-003 [Tribolium castaneum] gi|270007239|gb|EFA03687.1| hypothetical protein TcasGA2_TC013789 [Tribolium castaneum]
	C13235	0.00299325	13.477	SE_U21551				gi|91082171|ref|XP_970910.1| PREDICTED: similar to ad-003 [Tribolium castaneum] gi|270007239|gb|EFA03687.1| hypothetical protein TcasGA2_TC013789 [Tribolium castaneum]
	C8400	0.00690092	13.4347	SE_U21675			protein binding;	gi|91082171|ref|XP_970910.1| PREDICTED: similar to ad-003 [Tribolium castaneum] gi|270007239|gb|EFA03687.1| hypothetical protein TcasGA2_TC013789 [Tribolium castaneum]
	C811	0.0258772	13.4165	SE_U15616	energy derivation by oxidation of organic compounds; fatty acid beta-oxidation using acyl-CoA oxidase;	intracellular membrane-bounded organelle; cytoplasmic part;	transferase activity;	gi|91082165|ref|XP_970726.1| PREDICTED: similar to carnitine o-acetyltransferase [Tribolium castaneum] gi|270007434|gb|EFA03882.1| hypothetical protein TcasGA2_TC014006 [Tribolium castaneum]
	C7519	0.00424753	13.2989	SE_U19892	protein complex assembly;		ATPase activity; ATP binding;	gi|91082057|ref|XP_971798.1| PREDICTED: similar to AGAP004266-PA [Tribolium castaneum] gi|270007281|gb|EFA03729.1| hypothetical protein TcasGA2_TC013838 [Tribolium castaneum]
	C13929	0.00175007	13.2805	SE_U08059				gi|91082001|ref|XP_969328.1| PREDICTED: similar to Parcxpwfx02 [Tribolium castaneum] gi|270007313|gb|EFA03761.1| hypothetical protein TcasGA2_TC013872 [Tribolium castaneum]
	C8557	0.000600164	13.2545	SE_U20188				gi|91081993|ref|XP_969039.1| PREDICTED: similar to AGAP008037-PA [Tribolium castaneum] gi|270007375|gb|EFA03823.1| hypothetical protein TcasGA2_TC013938 [Tribolium castaneum]
	C1894	0.0065725	13.2482	SE_U06854			zinc ion binding;	gi|91081951|ref|XP_967254.1| PREDICTED: similar to limd1 [Tribolium castaneum] gi|270007323|gb|EFA03771.1| hypothetical protein TcasGA2_TC013882 [Tribolium castaneum]
	C13223_sense	0.00130981	13.2166	SE_U17529	glutamyl-tRNA aminoacylation;	cytoplasm;	glutamate-tRNA ligase activity; ATP binding;	gi|91081927|ref|XP_966456.1| PREDICTED: similar to GA18268-PA [Tribolium castaneum] gi|270007328|gb|EFA03776.1| hypothetical protein TcasGA2_TC013887 [Tribolium castaneum]
	C8090	0.00260359	13.2088	SE_U17529	glutamyl-tRNA aminoacylation;	cytoplasm;	glutamate-tRNA ligase activity; ATP binding;	gi|91081927|ref|XP_966456.1| PREDICTED: similar to GA18268-PA [Tribolium castaneum] gi|270007328|gb|EFA03776.1| hypothetical protein TcasGA2_TC013887 [Tribolium castaneum]
	C218	0.0129094	13.195	SE_U15356				gi|91081799|ref|XP_974041.1| PREDICTED: similar to Transmembrane protein 62 [Tribolium castaneum] gi|270006292|gb|EFA02740.1| hypothetical protein TcasGA2_TC008467 [Tribolium castaneum]
	C5732	0.00107241	13.1601	SE_U41644			transferase activity;	gi|91081793|ref|XP_973880.1| PREDICTED: similar to Glycerate kinase [Tribolium castaneum] gi|270006287|gb|EFA02735.1| hypothetical protein TcasGA2_TC008460 [Tribolium castaneum]
	C334	0.000670984	13.1533	SE_U14332				gi|91081657|ref|XP_969186.1| PREDICTED: similar to beta-tubulin cofactor C [Tribolium castaneum] gi|270006233|gb|EFA02681.1| hypothetical protein TcasGA2_TC008402 [Tribolium castaneum]
	C1407	0.0113676	13.1491	SE_U22068				gi|91081631|ref|XP_967506.1| PREDICTED: similar to AGAP006951-PA [Tribolium castaneum]
	C3577_anti	0.00128369	13.0563	SE_U11300			catalytic activity;	gi|91081615|ref|XP_966640.1| PREDICTED: similar to AMP dependent coa ligase [Tribolium castaneum]
	C7355	0.0122951	12.9367	SE_U03076	negative regulation of ubiquitin-protein ligase activity during mitotic cell cycle; G2/M transition of mitotic cell cycle; protein K11-linked ubiquitination; cell division; anaphase-promoting complex-dependent proteasomal ubiquitin-dependent protein catab	cytosol; nucleoplasm; anaphase-promoting complex;	ubiquitin-protein ligase activity; protein binding;	gi|91081555|ref|XP_975078.1| PREDICTED: similar to anaphase promoting complex subunit 10 [Tribolium castaneum] gi|270005121|gb|EFA01569.1| hypothetical protein TcasGA2_TC007130 [Tribolium castaneum]
	C15965_sense	0.0238843	12.7449	SE_U03286				gi|91081441|ref|XP_973723.1| PREDICTED: similar to CG5850 CG5850-PB [Tribolium castaneum] gi|270006131|gb|EFA02579.1| hypothetical protein TcasGA2_TC008297 [Tribolium castaneum]
	C3906	0.00568878	12.7411	SE_U20749				gi|91081421|ref|XP_973187.1| PREDICTED: similar to AGAP003501-PA [Tribolium castaneum] gi|270005165|gb|EFA01613.1| hypothetical protein TcasGA2_TC007182 [Tribolium castaneum]
	C5539	0.000537778	12.6006	SE_U20749				gi|91081421|ref|XP_973187.1| PREDICTED: similar to AGAP003501-PA [Tribolium castaneum] gi|270005165|gb|EFA01613.1| hypothetical protein TcasGA2_TC007182 [Tribolium castaneum]
	C2477	0.000552284	12.5743	SE_U20749				gi|91081421|ref|XP_973187.1| PREDICTED: similar to AGAP003501-PA [Tribolium castaneum] gi|270005165|gb|EFA01613.1| hypothetical protein TcasGA2_TC007182 [Tribolium castaneum]
	C8492	0.00107497	12.5302	SE_U19797	translation;		GTPase activity; nucleotide binding;	gi|91081361|ref|XP_971457.1| PREDICTED: similar to small GTP-binding protein [Tribolium castaneum] gi|270005187|gb|EFA01635.1| hypothetical protein TcasGA2_TC007205 [Tribolium castaneum]
	C386	4.98988e-05	12.4739	SE_U37243				gi|91081353|ref|XP_971021.1| PREDICTED: similar to AGAP004464-PA [Tribolium castaneum] gi|270005192|gb|EFA01640.1| hypothetical protein TcasGA2_TC007210 [Tribolium castaneum]
	C15886	0.0118586	12.4547	SE_U09709				gi|91081353|ref|XP_971021.1| PREDICTED: similar to AGAP004464-PA [Tribolium castaneum] gi|270005192|gb|EFA01640.1| hypothetical protein TcasGA2_TC007210 [Tribolium castaneum]
	C7547	0.0031881	12.3843	SE_U09709				gi|91081353|ref|XP_971021.1| PREDICTED: similar to AGAP004464-PA [Tribolium castaneum] gi|270005192|gb|EFA01640.1| hypothetical protein TcasGA2_TC007210 [Tribolium castaneum]
	C18582	0.00218787	12.3592	SE_U09709				gi|91081353|ref|XP_971021.1| PREDICTED: similar to AGAP004464-PA [Tribolium castaneum] gi|270005192|gb|EFA01640.1| hypothetical protein TcasGA2_TC007210 [Tribolium castaneum]
	C17424	0.0028899	12.3588	SE_U21445			catalytic activity;	gi|91081337|ref|XP_970723.1| PREDICTED: similar to short-chain dehydrogenase [Tribolium castaneum] gi|270006107|gb|EFA02555.1| hypothetical protein TcasGA2_TC008262 [Tribolium castaneum]
	C1465	0.000394145	12.296	SE_U26627	response to oxidative stress; transport; electron transport chain; fatty acid beta-oxidation using acyl-CoA dehydrogenase;	integral to mitochondrial inner membrane;	electron-transferring-flavoprotein dehydrogenase activity; ubiquinone binding; electron carrier activity; 4 iron, 4 sulfur cluster binding; oxidoreductase activity, oxidizing metal ions with flavin as acceptor; FAD binding; iron ion binding;	gi|91081319|ref|XP_969902.1| PREDICTED: similar to AGAP005894-PA [Tribolium castaneum] gi|270006103|gb|EFA02551.1| hypothetical protein TcasGA2_TC008256 [Tribolium castaneum]
	C3205	0.00526692	12.2954	SE_U26627	response to oxidative stress; transport; electron transport chain; fatty acid beta-oxidation using acyl-CoA dehydrogenase;	integral to mitochondrial inner membrane;	electron-transferring-flavoprotein dehydrogenase activity; ubiquinone binding; electron carrier activity; 4 iron, 4 sulfur cluster binding; oxidoreductase activity, oxidizing metal ions with flavin as acceptor; FAD binding; iron ion binding;	gi|91081319|ref|XP_969902.1| PREDICTED: similar to AGAP005894-PA [Tribolium castaneum] gi|270006103|gb|EFA02551.1| hypothetical protein TcasGA2_TC008256 [Tribolium castaneum]
	C16675	0.000594281	12.2386	SE_U21664	cytokinesis; cell cycle; cellularization;	germline ring canal; septin complex; septin ring;	translation elongation factor activity; GTP binding; protein binding; GTPase activity;	gi|91081185|ref|XP_975596.1| PREDICTED: similar to AGAP011532-PA [Tribolium castaneum] gi|270006045|gb|EFA02493.1| hypothetical protein TcasGA2_TC008188 [Tribolium castaneum]
	C15324	0.0285373	12.2241	SE_U12635				gi|91081129|ref|XP_975539.1| PREDICTED: similar to CG9427 CG9427-PA [Tribolium castaneum] gi|270005287|gb|EFA01735.1| hypothetical protein TcasGA2_TC007331 [Tribolium castaneum]
	C21	0.0180046	12.2095	SE_U22293				gi|91081025|ref|XP_975319.1| PREDICTED: similar to GA16583-PA [Tribolium castaneum] gi|270005993|gb|EFA02441.1| hypothetical protein TcasGA2_TC008128 [Tribolium castaneum]
	C212_anti	0.000758047	12.1949	SE_U10003				gi|91081017|ref|XP_975236.1| PREDICTED: similar to Transmembrane protein 41B [Tribolium castaneum]
	C17625	0.00691969	12.1938	SE_U07655	primary metabolic process;	cytoplasm;	metal ion binding; hydrolase activity, acting on ester bonds;	gi|91081001|ref|XP_975111.1| PREDICTED: similar to CG3362 CG3362-PA [Tribolium castaneum] gi|270005344|gb|EFA01792.1| hypothetical protein TcasGA2_TC007393 [Tribolium castaneum]
	C9996	0.000604735	12.1908	SE_U09890				gi|91080999|ref|XP_975088.1| PREDICTED: similar to mannose-6-phosphate isomerase [Tribolium castaneum] gi|270005346|gb|EFA01794.1| hypothetical protein TcasGA2_TC007395 [Tribolium castaneum]
	C1303	0.00025148	12.1531	SE_U03042	transcription;			gi|91080963|ref|XP_974764.1| PREDICTED: similar to novel KRAB box and zinc finger, C2H2 type domain containing protein [Tribolium castaneum] gi|270005961|gb|EFA02409.1| hypothetical protein TcasGA2_TC008092 [Tribolium castaneum]
	C15372_sense	0.00164782	12.125	SE_U08579	translational initiation;	cytosol;	DEAD/H-box RNA helicase binding; nucleotide binding;	gi|91080893|ref|XP_973325.1| PREDICTED: similar to AGAP004824-PA [Tribolium castaneum] gi|270005394|gb|EFA01842.1| hypothetical protein TcasGA2_TC007444 [Tribolium castaneum]
	C471	0.0104865	12.0278	SE_U15129		cell part;	transferase activity, transferring glycosyl groups;	gi|91080847|ref|XP_971143.1| PREDICTED: similar to CG3038 CG3038-PA [Tribolium castaneum] gi|270005905|gb|EFA02353.1| hypothetical protein TcasGA2_TC008023 [Tribolium castaneum]
	C16600	0.00677208	12.0216	SE_U12214				gi|91080829|ref|XP_970586.1| PREDICTED: similar to AGAP001735-PA [Tribolium castaneum] gi|270005901|gb|EFA02349.1| hypothetical protein TcasGA2_TC008019 [Tribolium castaneum]
	C7671_anti	1.73232e-06	11.9861	SE_U31067	regulation of transcription;	nucleus;		gi|91080771|ref|XP_968051.1| PREDICTED: similar to bobby sox CG1414-PC [Tribolium castaneum] gi|270005441|gb|EFA01889.1| hypothetical protein TcasGA2_TC007499 [Tribolium castaneum]
	C7676	0.0138701	11.9803	SE_U20860	arginyl-tRNA aminoacylation;	mitochondrion;	arginine-tRNA ligase activity; ATP binding;	gi|91080725|ref|XP_975392.1| PREDICTED: similar to arginyl-tRNA synthetase [Tribolium castaneum] gi|270005463|gb|EFA01911.1| hypothetical protein TcasGA2_TC007521 [Tribolium castaneum]
	C14092	0.00305858	11.9669	SE_U33819				gi|91080713|ref|XP_975329.1| PREDICTED: similar to bicoid stability factor CG10302-PA [Tribolium castaneum] gi|270005471|gb|EFA01919.1| hypothetical protein TcasGA2_TC007529 [Tribolium castaneum]
	C6044	0.0169028	11.9522	SE_U18386	phagocytosis, engulfment;	intracellular organelle;	binding;	gi|91080669|ref|XP_975087.1| PREDICTED: similar to snare protein sec22 [Tribolium castaneum] gi|270005842|gb|EFA02290.1| hypothetical protein TcasGA2_TC007954 [Tribolium castaneum]
	C13975	0.0243285	11.8487	SE_U11802	translation;	ribosome;	structural constituent of ribosome;	gi|91080615|ref|XP_974171.1| PREDICTED: similar to ribosomal protein L21 [Tribolium castaneum] gi|270005820|gb|EFA02268.1| hypothetical protein TcasGA2_TC007932 [Tribolium castaneum]
	C4667	0.0222663	11.8221	SE_U17714	rRNA processing; immune response;	nuclear exosome (RNase complex);	3'-5'-exoribonuclease activity; RNA binding; protein binding; transferase activity;	gi|91080613|ref|XP_974147.1| PREDICTED: similar to AGAP002348-PA [Tribolium castaneum] gi|270005510|gb|EFA01958.1| hypothetical protein TcasGA2_TC007574 [Tribolium castaneum]
	C18263_anti	0.00321287	11.7758	SE_U13232				gi|91080515|ref|XP_971732.1| PREDICTED: similar to galectin (AGAP008844-PA) [Tribolium castaneum]
	C3256	0.00250889	11.6602	SE_U13232				gi|91080515|ref|XP_971732.1| PREDICTED: similar to galectin (AGAP008844-PA) [Tribolium castaneum]
	C6450	0.0125037	11.6443	SE_U23050				gi|91080437|ref|XP_968816.1| PREDICTED: similar to GA21555-PA [Tribolium castaneum] gi|270005573|gb|EFA02021.1| hypothetical protein TcasGA2_TC007644 [Tribolium castaneum]
	C12782_sense	0.00333054	11.6267	SE_U20792			catalytic activity;	gi|91080419|ref|XP_968050.1| PREDICTED: similar to CG5287 CG5287-PA [Tribolium castaneum] gi|270005750|gb|EFA02198.1| hypothetical protein TcasGA2_TC007854 [Tribolium castaneum]
	C2501	0.0117895	11.6153	SE_U09320			heme binding;	gi|91080391|ref|XP_966544.1| PREDICTED: similar to CG5157 CG5157-PA [Tribolium castaneum] gi|270005741|gb|EFA02189.1| hypothetical protein TcasGA2_TC007845 [Tribolium castaneum]
	C18304	0.00855684	11.4743	SE_U19167	segment specification; protein amino acid glycosylation;	membrane;	oligosaccharyl transferase activity;	gi|91080381|ref|XP_975063.1| PREDICTED: similar to CG7870 CG7870-PA [Tribolium castaneum]
	C13988	0.00109557	11.4582	SE_U19167	segment specification; protein amino acid glycosylation;	membrane;	oligosaccharyl transferase activity;	gi|91080381|ref|XP_975063.1| PREDICTED: similar to CG7870 CG7870-PA [Tribolium castaneum]
	C17637	0.00240748	11.4351	SE_U10033				gi|91080325|ref|XP_974493.1| PREDICTED: similar to aldo-keto reductase [Tribolium castaneum] gi|270005710|gb|EFA02158.1| hypothetical protein TcasGA2_TC007811 [Tribolium castaneum]
	C16923	0.000936334	11.4132	SE_U25308	protein folding; mitotic spindle organization;	chaperonin-containing T-complex;	ATP binding; unfolded protein binding; ATPase activity, coupled;	gi|91080137|ref|XP_968355.1| PREDICTED: similar to chaperonin [Tribolium castaneum] gi|270005652|gb|EFA02100.1| hypothetical protein TcasGA2_TC007744 [Tribolium castaneum]
	C3255	0.0166215	11.402	SE_U25308	protein folding; mitotic spindle organization;	chaperonin-containing T-complex;	ATP binding; unfolded protein binding; ATPase activity, coupled;	gi|91080137|ref|XP_968355.1| PREDICTED: similar to chaperonin [Tribolium castaneum] gi|270005652|gb|EFA02100.1| hypothetical protein TcasGA2_TC007744 [Tribolium castaneum]
	C1366	0.0416786	11.3793	SE_U19662		subapical complex; postsynaptic membrane;	protein binding;	gi|91080051|ref|XP_973222.1| PREDICTED: similar to veli CG7662-PA [Tribolium castaneum] gi|270003212|gb|EEZ99659.1| hypothetical protein TcasGA2_TC002416 [Tribolium castaneum]
	C17150	0.00564696	11.3693	SE_U19662		subapical complex; postsynaptic membrane;	protein binding;	gi|91080051|ref|XP_973222.1| PREDICTED: similar to veli CG7662-PA [Tribolium castaneum] gi|270003212|gb|EEZ99659.1| hypothetical protein TcasGA2_TC002416 [Tribolium castaneum]
	C17359	0.00740812	11.3372	SE_U16879	mRNA processing; RNA splicing;		nucleic acid binding; zinc ion binding;	gi|91080047|ref|XP_972871.1| PREDICTED: similar to CG3918 CG3918-PA [Tribolium castaneum] gi|270003217|gb|EEZ99664.1| hypothetical protein TcasGA2_TC002421 [Tribolium castaneum]
	C3490_anti	0.00379625	11.2799	SE_U16879	mRNA processing; RNA splicing;		nucleic acid binding; zinc ion binding;	gi|91080047|ref|XP_972871.1| PREDICTED: similar to CG3918 CG3918-PA [Tribolium castaneum] gi|270003217|gb|EEZ99664.1| hypothetical protein TcasGA2_TC002421 [Tribolium castaneum]
	C6594	0.00291965	11.2639	SE_U07644				gi|91080025|ref|XP_972114.1| PREDICTED: similar to Ofd1 protein, putative [Tribolium castaneum] gi|270003227|gb|EEZ99674.1| hypothetical protein TcasGA2_TC002431 [Tribolium castaneum]
	C671	0.00110664	11.2244	SE_U14281				gi|91080019|ref|XP_971957.1| PREDICTED: hypothetical protein [Tribolium castaneum] gi|270003229|gb|EEZ99676.1| hypothetical protein TcasGA2_TC002433 [Tribolium castaneum]
	C18054_anti	0.00461182	11.1695	SE_U09925				gi|91079957|ref|XP_969398.1| PREDICTED: similar to GA11945-PA [Tribolium castaneum] gi|270004601|gb|EFA01049.1| hypothetical protein TcasGA2_TC003965 [Tribolium castaneum]
	C6227	0.00294438	11.1344	SE_U19563	nucleobase, nucleoside, nucleotide and nucleic acid metabolic process;		transferase activity, transferring pentosyl groups;	gi|91079867|ref|XP_967070.1| PREDICTED: similar to AGAP005945-PB [Tribolium castaneum] gi|270004553|gb|EFA01001.1| hypothetical protein TcasGA2_TC003914 [Tribolium castaneum]
	C12369	0.000106432	11.1231	SE_U01406	axon guidance; germ-band shortening; head involution; cytoplasmic transport, nurse cell to oocyte; regulation of cell shape; border follicle cell migration; regulation of actin polymerization or depolymerization; positive regulation of filopodium assembly	adherens junction; filopodium tip; cell leading edge;	actin binding; SH3 domain binding;	gi|91079832|ref|XP_970236.1| PREDICTED: similar to vasodilator-stimulated phosphoprotein [Tribolium castaneum] gi|270003288|gb|EEZ99735.1| hypothetical protein TcasGA2_TC002504 [Tribolium castaneum]
	C6293	0.002082	11.0602	SE_U22345				gi|91079782|ref|XP_967732.1| PREDICTED: similar to mitochondrial ribosomal protein, L38, putative [Tribolium castaneum] gi|270003311|gb|EEZ99758.1| hypothetical protein TcasGA2_TC002530 [Tribolium castaneum]
	C181	0.00134528	11.017	SE_U20412	carbohydrate biosynthetic process;	cytoplasm;	glutamine-fructose-6-phosphate transaminase (isomerizing) activity; sugar binding;	gi|91079670|ref|XP_966983.1| PREDICTED: similar to Glutamine:fructose-6-phosphate aminotransferase 1 CG12449-PH [Tribolium castaneum] gi|270003358|gb|EEZ99805.1| hypothetical protein TcasGA2_TC002585 [Tribolium castaneum]
	C16756_sense	0.00142379	10.999	SE_U20121	regulation of protein metabolic process; post-translational protein modification;	integral to membrane;	ubiquitin-protein ligase activity;	gi|91079666|ref|XP_966716.1| PREDICTED: similar to ubiquitin-conjugating enzyme E2, J1 (UBC6 homolog, yeast) [Tribolium castaneum]
	C4020	0.00721139	10.9941	SE_U10809	glutamine biosynthetic process;		glutamate-ammonia ligase activity; nucleotide binding;	gi|91079628|ref|XP_967731.1| PREDICTED: similar to AGAP002355-PA [Tribolium castaneum] gi|270003374|gb|EEZ99821.1| hypothetical protein TcasGA2_TC002601 [Tribolium castaneum]
	C7338	0.00122843	10.9826	SE_U33991	eating behavior; ubiquitin-dependent protein catabolic process; adult walking behavior;	cytoplasm;	peptidase activity; ubiquitin thiolesterase activity;	gi|91079574|ref|XP_966886.1| PREDICTED: similar to Ubiquitin carboxy-terminal hydrolase CG4265-PA [Tribolium castaneum] gi|270004456|gb|EFA00904.1| hypothetical protein TcasGA2_TC003809 [Tribolium castaneum]
	C3851	0.0311329	10.9757	SE_U11321			protein binding;	gi|91079490|ref|XP_968591.1| PREDICTED: similar to SRp25 nuclear protein [Tribolium castaneum] gi|270004415|gb|EFA00863.1| hypothetical protein TcasGA2_TC003766 [Tribolium castaneum]
	C17396	0.000344867	10.9737	SE_U18598				gi|91079410|ref|XP_967066.1| PREDICTED: similar to NudC domain containing 1 [Tribolium castaneum] gi|270003473|gb|EEZ99920.1| hypothetical protein TcasGA2_TC002712 [Tribolium castaneum]
	C8617	0.00237295	10.9446	SE_U01931	negative regulation of transcription, DNA-dependent;	histone methyltransferase complex; transcriptional repressor complex; nucleolus; histone deacetylase complex; nuclear heterochromatin; kinetochore; chromocenter;	protein binding, bridging; transcription repressor binding; transcription repressor activity; chromatin binding;	gi|91079342|ref|XP_969395.1| PREDICTED: similar to conserved hypothetical protein [Tribolium castaneum] gi|270004356|gb|EFA00804.1| hypothetical protein TcasGA2_TC003691 [Tribolium castaneum]
	C16039	0.00642728	10.9083	SE_U23188	response to UV; nucleotide-excision repair; transcription initiation from RNA polymerase II promoter; regulation of mitosis;	polytene chromosome puff; polytene chromosome interband; cytoplasm; nucleus;	general RNA polymerase II transcription factor activity; DNA binding; ATP binding; ATP-dependent 5'-3' DNA helicase activity;	gi|91079234|ref|XP_970844.1| PREDICTED: similar to Xeroderma pigmentosum D CG9433-PA [Tribolium castaneum] gi|270003570|gb|EFA00018.1| hypothetical protein TcasGA2_TC002825 [Tribolium castaneum]
	C10965_sense	0.00613537	10.8982	SE_U20026	response to UV; nucleotide-excision repair; transcription initiation from RNA polymerase II promoter; regulation of mitosis;	polytene chromosome puff; polytene chromosome interband; cytoplasm; nucleus;	general RNA polymerase II transcription factor activity; DNA binding; ATP binding; ATP-dependent 5'-3' DNA helicase activity;	gi|91079234|ref|XP_970844.1| PREDICTED: similar to Xeroderma pigmentosum D CG9433-PA [Tribolium castaneum] gi|270003570|gb|EFA00018.1| hypothetical protein TcasGA2_TC002825 [Tribolium castaneum]
	C10906	0.0112014	10.8777	SE_U00769	positive regulation of viral genome replication; positive regulation of I-kappaB kinase/NF-kappaB cascade; cellular membrane fusion; endoplasmic reticulum unfolded protein response; virus-host interaction;	tight junction; vesicle; perinuclear region of cytoplasm; endoplasmic reticulum membrane; Golgi apparatus;	signal transducer activity; enzyme binding; protein heterodimerization activity; beta-tubulin binding; protein homodimerization activity;	gi|91079178|ref|XP_966498.1| PREDICTED: similar to VAMP-associated protein, putative [Tribolium castaneum] gi|270003608|gb|EFA00056.1| hypothetical protein TcasGA2_TC002864 [Tribolium castaneum]
	C13935	0.00429104	10.8314	SE_U14770		nucleus;	protein binding;	gi|91079166|ref|XP_967495.1| PREDICTED: similar to bap28 [Tribolium castaneum] gi|270003615|gb|EFA00063.1| hypothetical protein TcasGA2_TC002876 [Tribolium castaneum]
	C4349_sense	0.000409496	10.7988	SE_U04721				gi|91079160|ref|XP_967064.1| PREDICTED: similar to ran-binding protein [Tribolium castaneum] gi|270003619|gb|EFA00067.1| hypothetical protein TcasGA2_TC002881 [Tribolium castaneum]
	C15769_anti	0.00190342	10.7397	SE_U13477	cellular amino acid biosynthetic process;		oxidoreductase activity;	gi|91079134|ref|XP_975446.1| PREDICTED: similar to pyrroline-5-carboxylate reductase [Tribolium castaneum] gi|270004224|gb|EFA00672.1| hypothetical protein TcasGA2_TC003549 [Tribolium castaneum]
	C13651	0.00569411	10.6845	SE_U16865				gi|91078956|ref|XP_974192.1| PREDICTED: similar to PRUNEM1 [Tribolium castaneum]
	C12386	0.00325117	10.6551	SE_U16865				gi|91078956|ref|XP_974192.1| PREDICTED: similar to PRUNEM1 [Tribolium castaneum]
	C18377	0.000107108	10.6526	SE_U01029				gi|91078916|ref|XP_973622.1| PREDICTED: similar to CG14609 CG14609-PA [Tribolium castaneum]
	C16638_sense	0.0348616	10.6463	SE_U24278	regulation of meiotic cell cycle; protein ubiquitination; oxidation reduction;	ubiquitin ligase complex;	protein tag; nucleic acid binding; protein binding; ubiquitin-protein ligase activity; zinc ion binding; 2-alkenal reductase activity;	gi|91078878|ref|XP_972869.1| PREDICTED: similar to conserved hypothetical protein [Tribolium castaneum] gi|270003710|gb|EFA00158.1| hypothetical protein TcasGA2_TC002979 [Tribolium castaneum]
	C2414	0.00766415	10.6323	SE_U22287				gi|91078858|ref|XP_972061.1| PREDICTED: similar to thymus-specific serine protease [Tribolium castaneum]
	C15927_sense	0.00379202	10.5904	SE_U24576	cellular process; transport;	mitochondrion;	substrate-specific transmembrane transporter activity;	gi|91078772|ref|XP_966771.1| PREDICTED: similar to mitochondrial import receptor subunit tom40 isoform 1 [Tribolium castaneum] gi|270004110|gb|EFA00558.1| hypothetical protein TcasGA2_TC003426 [Tribolium castaneum]
	C4237_sense	0.000542288	10.5863	SE_U34399	ecdysone metabolic process; estrogen metabolic process; acyl-CoA metabolic process; oxidation reduction; androgen metabolic process;	cytosol; mitochondrion; lipid particle;	7-beta-hydroxysteroid dehydrogenase (NADP+) activity; binding; acetoacetyl-CoA reductase activity; 3-alpha(17-beta)-hydroxysteroid dehydrogenase (NAD+) activity; 3-hydroxyacyl-CoA dehydrogenase activity; estradiol 17-beta-dehydrogenase activity; testoster	gi|91078584|ref|XP_971954.1| PREDICTED: similar to GA20113-PA [Tribolium castaneum] gi|270004043|gb|EFA00491.1| hypothetical protein TcasGA2_TC003351 [Tribolium castaneum]
	C7038	0.000873856	10.5705	SE_U11323				gi|91078536|ref|XP_970577.1| PREDICTED: similar to ganglioside-induced differentiation-associated-protein 1 [Tribolium castaneum] gi|270004029|gb|EFA00477.1| hypothetical protein TcasGA2_TC003336 [Tribolium castaneum]
	C1023	0.0059104	10.548	SE_U21401				gi|91078536|ref|XP_970577.1| PREDICTED: similar to ganglioside-induced differentiation-associated-protein 1 [Tribolium castaneum] gi|270004029|gb|EFA00477.1| hypothetical protein TcasGA2_TC003336 [Tribolium castaneum]
	C3358_sense	0.00238897	10.5266	SE_U12316				gi|91078456|ref|XP_976128.1| PREDICTED: hypothetical protein [Tribolium castaneum] gi|270003863|gb|EFA00311.1| hypothetical protein TcasGA2_TC003147 [Tribolium castaneum]
	C498	0.0108771	10.4938	SE_U10317				gi|91078420|ref|XP_974692.1| PREDICTED: similar to AGAP000219-PA [Tribolium castaneum] gi|270003874|gb|EFA00322.1| hypothetical protein TcasGA2_TC003160 [Tribolium castaneum]
	C17801_anti	0.00875405	10.4442	SE_U39695	leucyl-tRNA aminoacylation; lysosome organization;	mitochondrial matrix;	leucine-tRNA ligase activity;	gi|91078378|ref|XP_974191.1| PREDICTED: similar to Leucyl-tRNA synthetase CG7479-PA [Tribolium castaneum] gi|270003885|gb|EFA00333.1| hypothetical protein TcasGA2_TC003172 [Tribolium castaneum]
	C16587	0.00237677	10.4385	SE_U17575	translation; lysosome organization;	cytoplasm;	ligase activity;	gi|91078378|ref|XP_974191.1| PREDICTED: similar to Leucyl-tRNA synthetase CG7479-PA [Tribolium castaneum] gi|270003885|gb|EFA00333.1| hypothetical protein TcasGA2_TC003172 [Tribolium castaneum]
	C12536	0.00577849	10.4337	SE_U17575	translation; lysosome organization;	cytoplasm;	ligase activity;	gi|91078378|ref|XP_974191.1| PREDICTED: similar to Leucyl-tRNA synthetase CG7479-PA [Tribolium castaneum] gi|270003885|gb|EFA00333.1| hypothetical protein TcasGA2_TC003172 [Tribolium castaneum]
	C13111	0.00123938	10.3882	SE_U42524	transport;	plasma membrane; membrane part; synapse;	receptor activity; disulfide oxidoreductase activity; ion channel activity;	gi|91078330|ref|XP_973321.1| PREDICTED: similar to 15 kDa selenoprotein [Tribolium castaneum] gi|270003970|gb|EFA00418.1| hypothetical protein TcasGA2_TC003269 [Tribolium castaneum]
	C4364_anti	0.00114602	10.386	SE_U19355	transport;	plasma membrane; membrane part; synapse;	receptor activity; disulfide oxidoreductase activity; ion channel activity;	gi|91078330|ref|XP_973321.1| PREDICTED: similar to 15 kDa selenoprotein [Tribolium castaneum] gi|270003970|gb|EFA00418.1| hypothetical protein TcasGA2_TC003269 [Tribolium castaneum]
	C4123_sense	0.00156497	10.3593	SE_U20307				gi|91078258|ref|XP_970899.1| PREDICTED: similar to GA15161-PA [Tribolium castaneum] gi|270003921|gb|EFA00369.1| hypothetical protein TcasGA2_TC003211 [Tribolium castaneum]
	C1145_sense	0.00154748	10.2494	SE_U20112	cellular process; metabolic process;			gi|91078176|ref|XP_967241.1| PREDICTED: similar to AGAP010734-PA [Tribolium castaneum] gi|270002725|gb|EEZ99172.1| hypothetical protein TcasGA2_TC000175 [Tribolium castaneum]
	C8882	0.0132517	10.2271	SE_U16132				gi|91078078|ref|XP_972004.1| PREDICTED: similar to CG14689 CG14689-PA [Tribolium castaneum] gi|270001400|gb|EEZ97847.1| hypothetical protein TcasGA2_TC000217 [Tribolium castaneum]
	C820	0.00159189	10.2269	SE_U22719	extracellular matrix organization;	extracellular matrix;		gi|91077930|ref|XP_974168.1| PREDICTED: similar to CG10383 CG10383-PA [Tribolium castaneum]
	C19999	0.000602129	10.2246	SE_U45945				gi|91077868|ref|XP_972569.1| PREDICTED: similar to SV2-like protein 1 [Tribolium castaneum] gi|270001470|gb|EEZ97917.1| hypothetical protein TcasGA2_TC000303 [Tribolium castaneum]
	C4489	0.0087244	10.2154	SE_U20734				gi|91077792|ref|XP_969461.1| PREDICTED: similar to Uncharacterized protein KIAA0776 [Tribolium castaneum] gi|270001494|gb|EEZ97941.1| hypothetical protein TcasGA2_TC000331 [Tribolium castaneum]
	C4277	0.00255606	10.1873	SE_U20734				gi|91077792|ref|XP_969461.1| PREDICTED: similar to Uncharacterized protein KIAA0776 [Tribolium castaneum] gi|270001494|gb|EEZ97941.1| hypothetical protein TcasGA2_TC000331 [Tribolium castaneum]
	C3803_sense	0.0266778	10.1654	SE_U18435				gi|91077572|ref|XP_972780.1| PREDICTED: similar to mitochondrial ribosomal protein, L46, putative [Tribolium castaneum]
	C4296	0.000697755	10.0817	SE_U08111	cilium axoneme assembly;	cell projection; intracellular part;	ligase activity;	gi|91077404|ref|XP_975348.1| PREDICTED: similar to tubulin tyrosine ligase-like family, member 6 [Tribolium castaneum] gi|270002117|gb|EEZ98564.1| hypothetical protein TcasGA2_TC001075 [Tribolium castaneum]
	C3138	0.0456507	10.0575	SE_U08111	cilium axoneme assembly;	cell projection; intracellular part;	ligase activity;	gi|91077404|ref|XP_975348.1| PREDICTED: similar to tubulin tyrosine ligase-like family, member 6 [Tribolium castaneum] gi|270002117|gb|EEZ98564.1| hypothetical protein TcasGA2_TC001075 [Tribolium castaneum]
	C6624_sense	0.000319771	10.0025	SE_U08111	cilium axoneme assembly;	cell projection; intracellular part;	ligase activity;	gi|91077404|ref|XP_975348.1| PREDICTED: similar to tubulin tyrosine ligase-like family, member 6 [Tribolium castaneum] gi|270002117|gb|EEZ98564.1| hypothetical protein TcasGA2_TC001075 [Tribolium castaneum]
	C3504_anti	0.000873763	9.9539	SE_U13829				gi|91077188|ref|XP_972702.1| PREDICTED: similar to CG33205 CG33205-PH [Tribolium castaneum] gi|270001703|gb|EEZ98150.1| hypothetical protein TcasGA2_TC000576 [Tribolium castaneum]
	C2017	0.00376302	9.94648	SE_U00605				gi|91077184|ref|XP_972464.1| PREDICTED: similar to succinate dehydrogenase [Tribolium castaneum] gi|270002817|gb|EEZ99264.1| hypothetical protein TcasGA2_TC000993 [Tribolium castaneum]
	C8039	0.0203899	9.93316	SE_U28202				gi|91077170|ref|XP_972058.1| PREDICTED: similar to Uncharacterized protein C20orf4 homolog [Tribolium castaneum] gi|270001711|gb|EEZ98158.1| hypothetical protein TcasGA2_TC000584 [Tribolium castaneum]
	C1065	0.00881493	9.86725	SE_U20784				gi|91077116|ref|XP_970572.1| PREDICTED: similar to corticotropin releasing hormone binding protein [Tribolium castaneum] gi|270002038|gb|EEZ98485.1| hypothetical protein TcasGA2_TC000979 [Tribolium castaneum]
	C17443_sense	0.00195436	9.85194	SE_U16462				gi|91077074|ref|XP_969460.1| PREDICTED: similar to CG3823 CG3823-PA [Tribolium castaneum] gi|270001735|gb|EEZ98182.1| hypothetical protein TcasGA2_TC000611 [Tribolium castaneum]
	C12255	0.00023415	9.83936	SE_U18550				gi|91077022|ref|XP_976032.1| PREDICTED: hypothetical protein [Tribolium castaneum] gi|270001753|gb|EEZ98200.1| hypothetical protein TcasGA2_TC000630 [Tribolium castaneum]
	C18361_sense	0.0374293	9.83671	SE_U11311			transferase activity;	gi|91076878|ref|XP_974995.1| PREDICTED: similar to mitochondrial methionyl-tRNA formyltransferase [Tribolium castaneum] gi|270001958|gb|EEZ98405.1| hypothetical protein TcasGA2_TC000873 [Tribolium castaneum]
	C15272_anti	0.000750728	9.82958	SE_U26733	nucleotide metabolic process;		hydrolase activity;	gi|91076716|ref|XP_972463.1| PREDICTED: similar to chrysoptin [Tribolium castaneum] gi|270001896|gb|EEZ98343.1| hypothetical protein TcasGA2_TC000798 [Tribolium castaneum]
	C1487	0.0282677	9.7853	SE_U53369				gi|91076708|ref|XP_972207.1| PREDICTED: similar to conserved hypothetical protein [Tribolium castaneum] gi|270002993|gb|EEZ99440.1| hypothetical protein TcasGA2_TC030669 [Tribolium castaneum]
	C18341	0.00239325	9.77044	SE_U20172	positive regulation of transcription from RNA polymerase II promoter; negative regulation of transcription; mRNA processing;	nucleus;	transcription repressor activity; transcription coactivator activity; vitamin D receptor binding;	gi|91076668|ref|XP_971504.1| PREDICTED: similar to AGAP004521-PA [Tribolium castaneum] gi|270002647|gb|EEZ99094.1| hypothetical protein TcasGA2_TC004979 [Tribolium castaneum]
	C18426_sense	0.00140509	9.71907	SE_U20172	positive regulation of transcription from RNA polymerase II promoter; negative regulation of transcription; mRNA processing;	nucleus;	transcription repressor activity; transcription coactivator activity; vitamin D receptor binding;	gi|91076668|ref|XP_971504.1| PREDICTED: similar to AGAP004521-PA [Tribolium castaneum] gi|270002647|gb|EEZ99094.1| hypothetical protein TcasGA2_TC004979 [Tribolium castaneum]
	C3860_anti	0.00129033	9.69676	SE_U20172	positive regulation of transcription from RNA polymerase II promoter; negative regulation of transcription; mRNA processing;	nucleus;	transcription repressor activity; transcription coactivator activity; vitamin D receptor binding;	gi|91076668|ref|XP_971504.1| PREDICTED: similar to AGAP004521-PA [Tribolium castaneum] gi|270002647|gb|EEZ99094.1| hypothetical protein TcasGA2_TC004979 [Tribolium castaneum]
	C17330	0.00404163	9.68706	SE_U28929				gi|91076642|ref|XP_970424.1| PREDICTED: similar to Buzidau CG13761-PB [Tribolium castaneum] gi|270002373|gb|EEZ98820.1| hypothetical protein TcasGA2_TC004426 [Tribolium castaneum]
	C20	0.0489443	9.65055	SE_U12430		cell part;		gi|91076606|ref|XP_968946.1| PREDICTED: similar to neutral alpha-glucosidase ab [Tribolium castaneum] gi|270002627|gb|EEZ99074.1| hypothetical protein TcasGA2_TC004953 [Tribolium castaneum]
	C12760	0.000739528	9.64665	SE_U12430		cell part;		gi|91076606|ref|XP_968946.1| PREDICTED: similar to neutral alpha-glucosidase ab [Tribolium castaneum] gi|270002627|gb|EEZ99074.1| hypothetical protein TcasGA2_TC004953 [Tribolium castaneum]
	C6156	0.000305749	9.63516	SE_U09853			hydrogen-exporting ATPase activity, phosphorylative mechanism;	gi|91076598|ref|XP_968579.1| PREDICTED: similar to vacuolar proton atpases [Tribolium castaneum]
	C13280	0.00332418	9.6327	SE_U11143	oxidation reduction;		oxidoreductase activity;	gi|91076412|ref|XP_969601.1| PREDICTED: similar to AGAP011050-PA [Tribolium castaneum] gi|270002564|gb|EEZ99011.1| hypothetical protein TcasGA2_TC004879 [Tribolium castaneum]
	C8393	0.000632148	9.60823	SE_U22990	oxidation reduction;		oxidoreductase activity;	gi|91076408|ref|XP_969456.1| PREDICTED: similar to CG6084 CG6084-PA [Tribolium castaneum] gi|270002448|gb|EEZ98895.1| hypothetical protein TcasGA2_TC004510 [Tribolium castaneum]
	C600	0.0168863	9.57351	SE_U08548	modification-dependent protein catabolic process;	intracellular;	zinc ion binding; ligase activity;	gi|91076052|ref|XP_972563.1| PREDICTED: similar to potassium channel modulatory factor 1 [Tribolium castaneum] gi|270014594|gb|EFA11042.1| hypothetical protein TcasGA2_TC004633 [Tribolium castaneum]
	C2740	0.0268243	9.5595	SE_U22520			5'-nucleotidase activity;	gi|91076040|ref|XP_972204.1| PREDICTED: similar to CG1814 CG1814-PA [Tribolium castaneum]
	C9573_sense	0.00984771	9.55428	SE_U14194	response to chemical stimulus; metabolic process;	endoplasmic reticulum; membrane part;	ether hydrolase activity; oxidoreductase activity;	gi|90025232|gb|ABD85119.1| juvenile hormone epoxide hydrolase [Spodoptera exigua]
	C18264_anti	0.000891011	9.53768	SE_U23769	cellular aldehyde metabolic process; oxidation reduction;		aldehyde dehydrogenase [NAD(P)+] activity;	gi|87248649|gb|ABD36377.1| aldehyde dehydrogenase [Bombyx mori]
	C950	0.00074572	9.52809	SE_U18038	nucleosome positioning;	nucleolus;	SUMO binding; nucleic acid binding; histone binding; ATPase activity, coupled;	gi|87248549|gb|ABD36327.1| nucleoplasmin isoform 1 [Bombyx mori]
	C2737	0.0051013	9.5182	SE_U09802	translation;	ribosome; mitochondrion;	structural constituent of ribosome;	gi|87248177|gb|ABD36141.1| ribosomal protein L27 [Bombyx mori]
	C16214	0.0125203	9.51193	SE_U11134		N-methyl-D-aspartate selective glutamate receptor complex;	receptor activity;	gi|87248143|gb|ABD36124.1| glutamate receptor Gr1 [Bombyx mori]
	C12557_anti	0.000287126	9.46164	SE_U15602				gi|84800|pir||S08404 hypothetical protein 1 - silkworm transposon mag
	C15572_anti	0.000118658	9.45996	SE_U12143	aerobic respiration; transport; electron transport chain;	mitochondrial inner membrane; respiratory chain; integral to membrane;	copper ion binding; electron carrier activity; heme binding; cytochrome-c oxidase activity;	gi|84098598|gb|ABC53066.1| cytochrome oxidase subunit 1 [Ouleus sp. Janzen01]
	C2356	0.000759031	9.42406	SE_U12143	aerobic respiration; transport; electron transport chain;	mitochondrial inner membrane; respiratory chain; integral to membrane;	copper ion binding; electron carrier activity; heme binding; cytochrome-c oxidase activity;	gi|84098598|gb|ABC53066.1| cytochrome oxidase subunit 1 [Ouleus sp. Janzen01]
	C2374	0.0362909	9.34529	SE_U12143	aerobic respiration; transport; electron transport chain;	mitochondrial inner membrane; respiratory chain; integral to membrane;	copper ion binding; electron carrier activity; heme binding; cytochrome-c oxidase activity;	gi|84098598|gb|ABC53066.1| cytochrome oxidase subunit 1 [Ouleus sp. Janzen01]
	C17168	0.0296466	9.33444	SE_U02693	oxidation reduction; L-phenylalanine catabolic process;		phenylalanine 4-monooxygenase activity; iron ion binding; amino acid binding;	gi|84095074|dbj|BAE66652.1| phenylalanine hydroxylase [Papilio xuthus]
	C15372_anti	0.000808725	9.32294	SE_U19090	oxidation reduction; L-phenylalanine catabolic process;		phenylalanine 4-monooxygenase activity; iron ion binding; amino acid binding;	gi|84095074|dbj|BAE66652.1| phenylalanine hydroxylase [Papilio xuthus]
	C10476_sense	0.0118439	9.32247	SE_U19090	oxidation reduction; L-phenylalanine catabolic process;		phenylalanine 4-monooxygenase activity; iron ion binding; amino acid binding;	gi|84095074|dbj|BAE66652.1| phenylalanine hydroxylase [Papilio xuthus]
	C13925	6.41391e-05	9.31159	SE_U22176	cell proliferation; purine ribonucleoside monophosphate biosynthetic process; hemocyte differentiation;	extracellular space;	adenosine deaminase activity;	gi|84043335|gb|ABC50165.1| adenosine deaminase-related growth factor-like protein [Mamestra brassicae]
	C17007_sense	0.0298764	9.3061	SE_U00298	G-protein coupled receptor protein signaling pathway; response to stress;	membrane;	G-protein coupled receptor activity;	gi|83583697|gb|ABC24708.1| G protein-coupled receptor [Spodoptera frugiperda]
	C1315	0.0216074	9.29255	SE_U19829			signal transducer activity;	gi|83583697|gb|ABC24708.1| G protein-coupled receptor [Spodoptera frugiperda]
	C6640	0.0410928	9.29108	SE_U19829			signal transducer activity;	gi|83583697|gb|ABC24708.1| G protein-coupled receptor [Spodoptera frugiperda]
	C16943	0.00241322	9.28474	SE_U04293	response to stress; G-protein coupled receptor protein signaling pathway;	membrane;	G-protein coupled receptor activity;	gi|83583697|gb|ABC24708.1| G protein-coupled receptor [Spodoptera frugiperda]
	C1915	0.00174126	9.25808	SE_U19829			signal transducer activity;	gi|83583697|gb|ABC24708.1| G protein-coupled receptor [Spodoptera frugiperda]
	C2614	0.00393435	9.24274	SE_U05440			hydrolase activity; nucleic acid binding; metal ion binding;	gi|83583695|gb|ABC24707.1| hemicentin-like protein 2 [Spodoptera frugiperda]
	C19715	0.0139893	9.21468	SE_U05440			hydrolase activity; nucleic acid binding; metal ion binding;	gi|83583695|gb|ABC24707.1| hemicentin-like protein 2 [Spodoptera frugiperda]
	C16307	0.000804968	9.20959	SE_U05440			hydrolase activity; nucleic acid binding; metal ion binding;	gi|83583695|gb|ABC24707.1| hemicentin-like protein 2 [Spodoptera frugiperda]
	C568	0.0078279	9.20281	SE_U11076			hydrolase activity; nucleic acid binding; metal ion binding;	gi|83583695|gb|ABC24707.1| hemicentin-like protein 2 [Spodoptera frugiperda]
	C9923	0.0124117	9.20062	SE_U27006			serine-type peptidase activity;	gi|8347638|gb|AAF74733.1|AF261971_1 trypsin precursor AiT9 [Agrotis ipsilon] gi|9892203|gb|AAF74752.2| trypsin precursor AiT9 [Agrotis ipsilon]
	C13241	0.00444294	9.19244	SE_U08464	proteolysis;		serine-type endopeptidase activity;	gi|8347638|gb|AAF74733.1|AF261971_1 trypsin precursor AiT9 [Agrotis ipsilon] gi|9892203|gb|AAF74752.2| trypsin precursor AiT9 [Agrotis ipsilon]
	C8883	0.00422833	9.18963	SE_U33463	proteolysis;	extracellular space;	serine-type endopeptidase activity;	gi|8347638|gb|AAF74733.1|AF261971_1 trypsin precursor AiT9 [Agrotis ipsilon] gi|9892203|gb|AAF74752.2| trypsin precursor AiT9 [Agrotis ipsilon]
	C3510_sense	0.0226907	9.16948	SE_U16453	proteolysis;		serine-type endopeptidase activity;	gi|8347638|gb|AAF74733.1|AF261971_1 trypsin precursor AiT9 [Agrotis ipsilon] gi|9892203|gb|AAF74752.2| trypsin precursor AiT9 [Agrotis ipsilon]
	C18876_sense	0.000818146	9.14991	SE_U10367	proteolysis;		serine-type endopeptidase activity;	gi|8347638|gb|AAF74733.1|AF261971_1 trypsin precursor AiT9 [Agrotis ipsilon] gi|9892203|gb|AAF74752.2| trypsin precursor AiT9 [Agrotis ipsilon]
	C15741_sense	0.0103144	9.13588	SE_U10707	proteolysis;		serine-type endopeptidase activity;	gi|8347636|gb|AAF74732.1|AF261970_1 trypsin precursor AiT6 [Agrotis ipsilon]
	C5569	0.00884223	9.13137	SE_U21622	transport;		lipid binding; transporter activity;	gi|83320487|gb|ABC02870.1| fatty acid binding protein [Helicoverpa assulta]
	C8678	0.0245959	9.09834	SE_U20238				gi|83319756|ref|YP_424803.1| hypothetical protein MCAP_0861 [Mycoplasma capricolum subsp. capricolum ATCC 27343] gi|83283642|gb|ABC01574.1| conserved hypothetical protein [Mycoplasma capricolum subsp. capricolum ATCC 27343]
	C827	0.0167638	9.09272	SE_U22184	translation; integrin-mediated signaling pathway; mature ribosome assembly;	lamin filament;	translation initiation factor activity; ribosome binding; protein binding;	gi|82880642|gb|ABB92838.1| p27BBP/eIF6-like [Spodoptera frugiperda]
	C18958	0.0334602	9.03684	SE_U10064	cell-matrix adhesion; integrin-mediated signaling pathway;	integrin complex;	receptor activity; protein binding;	gi|82880640|gb|ABB92837.1| integrin beta 1 [Spodoptera frugiperda]
	C283	0.0120772	9.02358	SE_U10064	cell-matrix adhesion; integrin-mediated signaling pathway;	integrin complex;	receptor activity; protein binding;	gi|82880640|gb|ABB92837.1| integrin beta 1 [Spodoptera frugiperda]
	C20162	0.0135875	9.02284	SE_U55294	immune response;	membrane;	polysaccharide binding; scavenger receptor activity;	gi|82880638|gb|ABB92836.1| scavenger receptor SR-C-like protein [Spodoptera frugiperda]
	C7941	0.00867378	9.01711	SE_U17656	immune response;	membrane;	scavenger receptor activity; polysaccharide binding;	gi|82880638|gb|ABB92836.1| scavenger receptor SR-C-like protein [Spodoptera frugiperda]
	C16794	0.00265401	9.01054	SE_U17659	immune response;	membrane;	polysaccharide binding; scavenger receptor activity;	gi|82880638|gb|ABB92836.1| scavenger receptor SR-C-like protein [Spodoptera frugiperda]
	C16623	0.00693463	8.94947	SE_U07231	transport; respiratory electron transport chain;	respiratory chain; integral to membrane; mitochondrion;	oxidoreductase activity; electron carrier activity; iron ion binding;	gi|82623144|gb|ABB87000.1| cytochrome b [Busseola fusca]
	C19012	0.0344864	8.94552	SE_U03642	transport; respiratory electron transport chain;	respiratory chain; integral to membrane; mitochondrion;	oxidoreductase activity; electron carrier activity; iron ion binding;	gi|82623144|gb|ABB87000.1| cytochrome b [Busseola fusca]
	C14981	0.000175469	8.94471	SE_U13443	carbohydrate metabolic process;		beta-N-acetylhexosaminidase activity; cation binding;	gi|82469170|gb|ABB76924.1| beta-N-acetylglucoasminidase 1 [Spodoptera frugiperda]
	C5179	0.0382815	8.91167	SE_U24079			hydrolase activity;	gi|82408203|pdb|2C1C|A Chain A, Structural Basis Of The Resistance Of An Insect Carboxypeptidase To Plant Protease Inhibitors gi|82408204|pdb|2C1C|B Chain B, Structural Basis Of The Resistance Of An Insect Carboxypeptidase To Plant Protease Inhibitors
	C8142	0.00677452	8.89816	SE_U17789	oxidation reduction;		heme binding; monooxygenase activity; electron carrier activity;	gi|81248548|gb|ABB69055.1| cytochrome P450 [Helicoverpa armigera]
	C2833_sense	0.0120844	8.87188	SE_U22182	oxidation reduction;		heme binding; monooxygenase activity; electron carrier activity;	gi|81248548|gb|ABB69055.1| cytochrome P450 [Helicoverpa armigera]
	C3435_sense	0.00238712	8.85586	SE_U22310	oxidation reduction;		heme binding; monooxygenase activity; electron carrier activity;	gi|81248548|gb|ABB69055.1| cytochrome P450 [Helicoverpa armigera]
	C2044	0.0147639	8.83832	SE_U18657	oxidation reduction;		heme binding; monooxygenase activity; electron carrier activity;	gi|81248546|gb|ABB69054.1| cytochrome P450 [Helicoverpa armigera]
	C20173	0.0337971	8.82789	SE_U18657	oxidation reduction;		heme binding; monooxygenase activity; electron carrier activity;	gi|81248546|gb|ABB69054.1| cytochrome P450 [Helicoverpa armigera]
	C11806	0.0152184	8.81404	SE_U07276			oxidoreductase activity; iron ion binding;	gi|81248546|gb|ABB69054.1| cytochrome P450 [Helicoverpa armigera]
	C9251	0.00184507	8.78387	SE_U09066			peptidase activity;	gi|8037819|gb|AAF71517.1|AF233730_1 AiC6 chymotrypsinogen [Agrotis ipsilon]
	C356	0.000361164	8.76043	SE_U57515			hydrolase activity;	gi|8037819|gb|AAF71517.1|AF233730_1 AiC6 chymotrypsinogen [Agrotis ipsilon]
	C2857_sense	0.00442526	8.75984	SE_U27542			peptidase activity;	gi|8037819|gb|AAF71517.1|AF233730_1 AiC6 chymotrypsinogen [Agrotis ipsilon]
	C9574	0.00597745	8.75167	SE_U20631			peptidase activity;	gi|8037819|gb|AAF71517.1|AF233730_1 AiC6 chymotrypsinogen [Agrotis ipsilon]
	C18479_sense	0.00705293	8.73808	SE_U14528				gi|7862150|gb|AAF70499.1|AF255341_1 3-dehydroecdysone 3alpha-reductase [Spodoptera littoralis]
	C9908_sense	0.00299243	8.67232	SE_U10234				gi|7862150|gb|AAF70499.1|AF255341_1 3-dehydroecdysone 3alpha-reductase [Spodoptera littoralis]
	C15412	0.00237322	8.64695	SE_U17710	oxidation reduction;		oxidoreductase activity; binding;	gi|7862150|gb|AAF70499.1|AF255341_1 3-dehydroecdysone 3alpha-reductase [Spodoptera littoralis]
	C4217	0.0106986	8.63644	SE_U10884	oxidation reduction;		oxidoreductase activity; binding;	gi|7862150|gb|AAF70499.1|AF255341_1 3-dehydroecdysone 3alpha-reductase [Spodoptera littoralis]
	C13223_anti	0.0045898	8.63187	SE_U17710	oxidation reduction;		oxidoreductase activity; binding;	gi|7862150|gb|AAF70499.1|AF255341_1 3-dehydroecdysone 3alpha-reductase [Spodoptera littoralis]
	C4084	0.00862035	8.62336	SE_U21623	oxidation reduction;		oxidoreductase activity; binding;	gi|7862150|gb|AAF70499.1|AF255341_1 3-dehydroecdysone 3alpha-reductase [Spodoptera littoralis]
	C17879	0.00348562	8.58705	SE_U14528				gi|7862150|gb|AAF70499.1|AF255341_1 3-dehydroecdysone 3alpha-reductase [Spodoptera littoralis]
	C16850	0.00166329	8.57927	SE_U19926				gi|7862150|gb|AAF70499.1|AF255341_1 3-dehydroecdysone 3alpha-reductase [Spodoptera littoralis]
	C5670	0.0113653	8.57822	SE_U21576				gi|7862150|gb|AAF70499.1|AF255341_1 3-dehydroecdysone 3alpha-reductase [Spodoptera littoralis]
	C15405_anti	0.000272392	8.56188	SE_U16564			nucleic acid binding; catalytic activity;	gi|77563563|gb|ABB00038.1| reverse transcriptase family member [Glycine max]
	C13470_sense	0.000255532	8.56141	SE_U21210		intracellular;	zinc ion binding; protein binding;	gi|77158632|gb|ABA62322.1| inhibitor of apoptosis protein [Spodoptera exigua]
	C7520	0.019218	8.52819	SE_U21210		intracellular;	zinc ion binding; protein binding;	gi|77158632|gb|ABA62322.1| inhibitor of apoptosis protein [Spodoptera exigua]
	C1756	0.000531764	8.5197	SE_U21210		intracellular;	zinc ion binding; protein binding;	gi|77158632|gb|ABA62322.1| inhibitor of apoptosis protein [Spodoptera exigua]
	C5341	0.0165744	8.48868	SE_U21210		intracellular;	zinc ion binding; protein binding;	gi|77158632|gb|ABA62322.1| inhibitor of apoptosis protein [Spodoptera exigua]
	C16647_sense	0.00525685	8.48824	SE_U21210		intracellular;	zinc ion binding; protein binding;	gi|77158632|gb|ABA62322.1| inhibitor of apoptosis protein [Spodoptera exigua]
	C780	0.0154118	8.4679	SE_U21210		intracellular;	zinc ion binding; protein binding;	gi|77158632|gb|ABA62322.1| inhibitor of apoptosis protein [Spodoptera exigua]
	C11316	0.0127823	8.46542	SE_U14350	carbohydrate metabolic process;	plastid;	beta-N-acetylhexosaminidase activity; cation binding;	gi|75756538|gb|ABA27426.1| beta-N-acetylhexosaminidase precursor [Spodoptera frugiperda] gi|82469174|gb|ABB76926.1| beta-N-acetylglucosaminidase 3 [Spodoptera frugiperda]
	C15309_anti	0.000621502	8.43322	SE_U14350	carbohydrate metabolic process;	plastid;	beta-N-acetylhexosaminidase activity; cation binding;	gi|75756538|gb|ABA27426.1| beta-N-acetylhexosaminidase precursor [Spodoptera frugiperda] gi|82469174|gb|ABB76926.1| beta-N-acetylglucosaminidase 3 [Spodoptera frugiperda]
	C1670	0.00295653	8.3833	SE_U28764	translation;	ribosome;	structural constituent of ribosome;	gi|74938646|sp|Q962Y8.1|RL18_SPOFR RecName: Full=60S ribosomal protein L18 gi|15081324|gb|AAK83858.1|AF395587_1 ribosomal protein L18 [Spodoptera frugiperda]
	C4650	1.19165e-05	8.37889	SE_U21667	mitotic spindle elongation; translation;	cytosolic large ribosomal subunit;	structural constituent of ribosome;	gi|74938646|sp|Q962Y8.1|RL18_SPOFR RecName: Full=60S ribosomal protein L18 gi|15081324|gb|AAK83858.1|AF395587_1 ribosomal protein L18 [Spodoptera frugiperda]
	C13142	0.00405657	8.36129	SE_U21714	defense response to bacterium; innate immune response; defense response to protozoan;	extracellular region;		gi|74873244|sp|O96382.1|DFP11_HYPCU RecName: Full=Putative defense protein Hdd11; AltName: Full=Hyphantria differentially displayed gene 11; Flags: Precursor gi|4090966|gb|AAD09280.1| immune-related Hdd11 [Hyphantria cunea]
	C20293	0.000746342	8.35418	SE_U20566	translation;	ribosome;	structural constituent of ribosome; rRNA binding;	gi|74844658|sp|Q95V34.1|RS4_SPOFR RecName: Full=40S ribosomal protein S4 gi|16566725|gb|AAL26580.1|AF429978_1 ribosomal protein S4 [Spodoptera frugiperda]
	C9245	0.00545504	8.33602	SE_U17497	translation;	ribosome;	structural constituent of ribosome; rRNA binding;	gi|74844658|sp|Q95V34.1|RS4_SPOFR RecName: Full=40S ribosomal protein S4 gi|16566725|gb|AAL26580.1|AF429978_1 ribosomal protein S4 [Spodoptera frugiperda]
	C10579	0.00146112	8.29976	SE_U13559				gi|74831719|emb|CAJ30028.1| carboxypeptidase B precursor [Helicoverpa zea]
	C12747	0.007533	8.28421	SE_U05114	defense response; immune response;			gi|74767320|sp|Q5MGE6.1|DFP3_LONON RecName: Full=Defense protein 3; Short=DFP-3; Flags: Precursor gi|56462342|gb|AAV91454.1| defense protein 3 [Lonomia obliqua]
	C6921_anti	0.00372821	8.27833	SE_U05114	defense response; immune response;			gi|74767320|sp|Q5MGE6.1|DFP3_LONON RecName: Full=Defense protein 3; Short=DFP-3; Flags: Precursor gi|56462342|gb|AAV91454.1| defense protein 3 [Lonomia obliqua]
	C1527	0.0183027	8.25309	SE_U10508	chitin catabolic process;	extracellular region;	chitinase activity; carbohydrate binding; cation binding;	gi|74422655|gb|ABA06504.1| viral-like chitinase [Spodoptera exigua]
	C16035_anti	0.00181531	8.24918	SE_U02497				gi|7407187|gb|AAF61949.1|AF236641_1 insulin-related peptide binding protein [Spodoptera frugiperda]
	C15731	0.00532883	8.22586	SE_U15435	protein amino acid deacetylation; regulation of transcription; protein amino acid ADP-ribosylation;	mitochondrial intermembrane space; mitochondrial matrix;	metal ion binding; protein binding; hydrolase activity; NAD+ ADP-ribosyltransferase activity;	gi|74004087|ref|XP_535891.2| PREDICTED: similar to NAD-dependent deacetylase sirtuin-5 (SIR2-like protein 5) [Canis familiaris]
	C4633_anti	0.00124302	8.21696	SE_U25333	regulation of biological process; multi-organism process; intracellular protein transport;	cytosol; annulate lamellae; kinetochore; ribonucleoprotein complex; nuclear envelope; nucleoplasm;	protein transporter activity; protein binding;	gi|73969730|ref|XP_865749.1| PREDICTED: similar to exportin 1, CRM1 homolog isoform 4 [Canis familiaris]
	C13044	0.0481897	8.19182	SE_U17364	natural killer cell mediated cytotoxicity; protein polymerization; microtubule-based movement; cellular component movement;	cytosol; microtubule; tubulin complex;	MHC class I protein binding; GTPase activity; unfolded protein binding; structural molecule activity; GTP binding;	gi|73967441|ref|XP_856209.1| PREDICTED: similar to tubulin, beta, 2 isoform 2 [Canis familiaris]
	C7231	0.00822424	8.18379	SE_U07868	positive regulation of ryanodine-sensitive calcium-release channel activity; regulation of release of sequestered calcium ion into cytosol by sarcoplasmic reticulum; negative regulation of ryanodine-sensitive calcium-release channel activity; response to	nucleoplasm; extracellular region; cytosol; centrosome; spindle microtubule; plasma membrane; spindle pole;	N-terminal myristoylation domain binding; calcium ion binding; protein domain specific binding; titin binding; 2-alkenal reductase activity;	gi|73947271|ref|XP_865498.1| PREDICTED: similar to calmodulin 1 isoform 2 [Canis familiaris]
	C1548	0.00595219	8.17477	SE_U18748				gi|73921456|gb|AAZ94260.1| immune related protein [Spodoptera frugiperda]
	C3706_anti	0.00523019	8.16277	SE_U15221		integral to membrane;	ATPase activity; ATP binding;	gi|7381620|gb|AAF61570.1|AF229610_1 ATP binding cassette transporter protein [Bombyx mori]
	C10639	0.00456777	8.16062	SE_U59876				gi|726332|gb|AAA68242.1| juvenile hormone binding protein [Heliothis virescens]
	C7403_sense	0.000203557	8.15712	SE_U42663				gi|7243250|dbj|BAA92690.1| pol polyprotein [Bombyx mori]
	C16531_anti	0.000111075	8.1371	SE_U25063	DNA integration;		DNA binding; catalytic activity;	gi|7243250|dbj|BAA92690.1| pol polyprotein [Bombyx mori]
	C16579_sense	0.028306	8.13647	SE_U33648	DNA metabolic process;		peptidase activity; nucleic acid binding;	gi|7243249|dbj|BAA92689.1| protease and reverse transcriptase-like protein [Bombyx mori]
	C10077	0.00317505	8.12694	SE_U25332	macromolecule metabolic process; primary metabolic process;		nucleic acid binding; hydrolase activity;	gi|7243249|dbj|BAA92689.1| protease and reverse transcriptase-like protein [Bombyx mori]
	C13108	0.00513835	8.12446	SE_U25332	macromolecule metabolic process; primary metabolic process;		nucleic acid binding; hydrolase activity;	gi|7243249|dbj|BAA92689.1| protease and reverse transcriptase-like protein [Bombyx mori]
	C13888_anti	0.00105221	8.11029	SE_U27261	female meiosis sister chromatid cohesion; male meiosis I; spermatogenesis;		crossover junction endodeoxyribonuclease activity;	gi|72085537|ref|XP_788113.1| PREDICTED: similar to RAD51L2/RAD51C protein [Strongylocentrotus purpuratus] gi|115974679|ref|XP_001193914.1| PREDICTED: similar to RAD51L2/RAD51C protein [Strongylocentrotus purpuratus]
	C10740	0.00243087	8.10211	SE_U27261	female meiosis sister chromatid cohesion; male meiosis I; spermatogenesis;		crossover junction endodeoxyribonuclease activity;	gi|72085537|ref|XP_788113.1| PREDICTED: similar to RAD51L2/RAD51C protein [Strongylocentrotus purpuratus] gi|115974679|ref|XP_001193914.1| PREDICTED: similar to RAD51L2/RAD51C protein [Strongylocentrotus purpuratus]
	C18769_anti	0.00416457	8.096	SE_U09974				gi|72065606|ref|XP_797150.1| PREDICTED: similar to Gene trap locus 3 [Strongylocentrotus purpuratus] gi|115748397|ref|XP_001176261.1| PREDICTED: similar to Gene trap locus 3 [Strongylocentrotus purpuratus]
	C61_anti	0.0294515	8.09404	SE_U12003				gi|72015229|ref|XP_780543.1| PREDICTED: similar to PTD002 [Strongylocentrotus purpuratus] gi|115960055|ref|XP_001185633.1| PREDICTED: similar to PTD002 [Strongylocentrotus purpuratus]
	C19470	6.34127e-05	8.05798	SE_U02874	macromolecule metabolic process; primary metabolic process;		nucleic acid binding;	gi|72012476|ref|XP_786277.1| PREDICTED: similar to OSJNBa0059D20.6 [Strongylocentrotus purpuratus]
	C5295	1.44434e-06	8.01891	SE_U09835			binding;	gi|72012476|ref|XP_786277.1| PREDICTED: similar to OSJNBa0059D20.6 [Strongylocentrotus purpuratus]
	C3217_anti	0.00535985	7.99431	SE_U09835			binding;	gi|72012476|ref|XP_786277.1| PREDICTED: similar to OSJNBa0059D20.6 [Strongylocentrotus purpuratus]
	C17747	0.0155166	7.98113	SE_U09835			binding;	gi|72012476|ref|XP_786277.1| PREDICTED: similar to OSJNBa0059D20.6 [Strongylocentrotus purpuratus]
	C4469	0.00181146	7.97851	SE_U09835			binding;	gi|72012476|ref|XP_786277.1| PREDICTED: similar to OSJNBa0059D20.6 [Strongylocentrotus purpuratus]
	C15909_anti	0.00292441	7.97752	SE_U18881				gi|72006657|ref|XP_785872.1| PREDICTED: similar to MGC83793 protein [Strongylocentrotus purpuratus] gi|115945181|ref|XP_001182391.1| PREDICTED: similar to MGC83793 protein [Strongylocentrotus purpuratus]
	C4029_sense	0.00277529	7.97734	SE_U04157			carboxypeptidase activity;	gi|71841605|gb|AAZ43093.1| serine carboxypeptidase 1 [Triatoma infestans]
	C13197	0.00114308	7.97085	SE_U26348			metal ion binding; nucleic acid binding; hydrolase activity; transferase activity;	gi|71148683|gb|AAZ28937.1| polyprotein [Phanerochaete chrysosporium RP-78]
	C13536	0.000203289	7.94945	SE_U19681				gi|70905470|gb|AAZ14792.1| 19.8 kDa small heat shock protein [Choristoneura fumiferana]
	C4536	0.00936094	7.88093	SE_U22901	macromolecule metabolic process; primary metabolic process;		nucleic acid binding;	gi|68697272|emb|CAJ14165.1| BEL12_AG transposon polyprotein [Anopheles gambiae]
	C2150	0.00602811	7.83058	SE_U21989	innate immune response; lipid transport; defense response to Gram-positive bacterium;	extracellular space;		gi|68564994|sp|O77248.1|APL3_SPOLT RecName: Full=Apolipophorin-3; AltName: Full=Apolipophorin-III; Short=ApoLp-III; Flags: Precursor gi|3719453|gb|AAC63377.1| apolipophorin-III precursor [Spodoptera litura]
	C16926	6.49282e-05	7.81548	SE_U36447				gi|67513958|dbj|BAD99563.1| cytochrome P450 [Papilio xuthus]
	C17746_anti	0.00109075	7.81391	SE_U36447				gi|67513958|dbj|BAD99563.1| cytochrome P450 [Papilio xuthus]
	C18710	0.017918	7.81151	SE_U44077			metal ion binding;	gi|67513958|dbj|BAD99563.1| cytochrome P450 [Papilio xuthus]
	C15191	0.00428141	7.79689	SE_U17835	cellular iron ion homeostasis; oxidation reduction; iron ion transport;		oxidoreductase activity; ferric iron binding;	gi|67463961|pdb|1Z6O|M Chain M, Crystal Structure Of Trichoplusia Ni Secreted Ferritin gi|67463962|pdb|1Z6O|N Chain N, Crystal Structure Of Trichoplusia Ni Secreted Ferritin gi|67463963|pdb|1Z6O|O Chain O, Crystal Structure Of Trichoplusia Ni Secreted Fer
	C10957	0.000680842	7.76784	SE_U19368	cellular iron ion homeostasis; oxidation reduction; iron ion transport;		oxidoreductase activity; ferric iron binding;	gi|67463949|pdb|1Z6O|A Chain A, Crystal Structure Of Trichoplusia Ni Secreted Ferritin gi|67463950|pdb|1Z6O|B Chain B, Crystal Structure Of Trichoplusia Ni Secreted Ferritin gi|67463951|pdb|1Z6O|C Chain C, Crystal Structure Of Trichoplusia Ni Secreted Fer
	C2535	0.0374537	7.75755	SE_U19368	cellular iron ion homeostasis; oxidation reduction; iron ion transport;		oxidoreductase activity; ferric iron binding;	gi|67463949|pdb|1Z6O|A Chain A, Crystal Structure Of Trichoplusia Ni Secreted Ferritin gi|67463950|pdb|1Z6O|B Chain B, Crystal Structure Of Trichoplusia Ni Secreted Ferritin gi|67463951|pdb|1Z6O|C Chain C, Crystal Structure Of Trichoplusia Ni Secreted Fer
	C450	0.0272438	7.74371	SE_U19368	cellular iron ion homeostasis; oxidation reduction; iron ion transport;		oxidoreductase activity; ferric iron binding;	gi|67463949|pdb|1Z6O|A Chain A, Crystal Structure Of Trichoplusia Ni Secreted Ferritin gi|67463950|pdb|1Z6O|B Chain B, Crystal Structure Of Trichoplusia Ni Secreted Ferritin gi|67463951|pdb|1Z6O|C Chain C, Crystal Structure Of Trichoplusia Ni Secreted Fer
	C13313	0.0292314	7.72184	SE_U19368	cellular iron ion homeostasis; oxidation reduction; iron ion transport;		oxidoreductase activity; ferric iron binding;	gi|67463949|pdb|1Z6O|A Chain A, Crystal Structure Of Trichoplusia Ni Secreted Ferritin gi|67463950|pdb|1Z6O|B Chain B, Crystal Structure Of Trichoplusia Ni Secreted Ferritin gi|67463951|pdb|1Z6O|C Chain C, Crystal Structure Of Trichoplusia Ni Secreted Fer
	C19272	0.013882	7.71567	SE_U27404				gi|67083967|gb|AAY66918.1| cytochrome c oxidase polypeptide IV [Ixodes scapularis]
	C222	0.006907	7.70752	SE_U53954				gi|67083883|gb|AAY66876.1| putative membrane protein [Ixodes scapularis]
	C7067	0.0334164	7.7031	SE_U10035			nucleic acid binding;	gi|67083851|gb|AAY66860.1| unknown [Ixodes scapularis]
	C1097	0.0176262	7.69661	SE_U10035			nucleic acid binding;	gi|67083851|gb|AAY66860.1| unknown [Ixodes scapularis]
	C1634	0.000346405	7.69243	SE_U21071			peptidase activity;	gi|6690636|gb|AAF24228.1|AF173498_1 trypsin-like PiT2c precursor [Plodia interpunctella]
	C9257	0.0111886	7.66797	SE_U21128	transport; protein deglycosylation; protein maturation;	lysosome;	N4-(beta-N-acetylglucosaminyl)-L-asparaginase activity;	gi|6685237|sp|O02467.1|ASPG_SPOFR RecName: Full=N(4)-(Beta-N-acetylglucosaminyl)-L-asparaginase; AltName: Full=Glycosylasparaginase; AltName: Full=Aspartylglucosaminidase; Short=AGA; AltName: Full=N4-(N-acetyl-beta-glucosaminyl)-L-asparagine amidase; Cont
	C13757	0.00515007	7.65164	SE_U13447	protein deglycosylation;	lysosome;	N4-(beta-N-acetylglucosaminyl)-L-asparaginase activity;	gi|6685237|sp|O02467.1|ASPG_SPOFR RecName: Full=N(4)-(Beta-N-acetylglucosaminyl)-L-asparaginase; AltName: Full=Glycosylasparaginase; AltName: Full=Aspartylglucosaminidase; Short=AGA; AltName: Full=N4-(N-acetyl-beta-glucosaminyl)-L-asparagine amidase; Cont
	C5640_sense	0.00689191	7.63508	SE_U13880			glutathione peroxidase activity; glutathione transferase activity;	gi|6671050|gb|AAF23078.1|AF128867_1 glutathione S-transferase [Choristoneura fumiferana]
	C17515_sense	0.00250888	7.60944	SE_U13880			glutathione peroxidase activity; glutathione transferase activity;	gi|6671050|gb|AAF23078.1|AF128867_1 glutathione S-transferase [Choristoneura fumiferana]
	C5215	0.0282328	7.59921	SE_U09692	regulation of transcription from RNA polymerase II promoter; transcription initiation from RNA polymerase II promoter;	mediator complex;	RNA polymerase II transcription mediator activity;	gi|66564857|ref|XP_396939.2| PREDICTED: similar to Mediator complex subunit 27 CG1245-PA [Apis mellifera]
	C13799_sense	0.00224292	7.57819	SE_U23396				gi|66563906|ref|XP_624420.1| PREDICTED: similar to TUWD12 [Apis mellifera]
	C10235_sense	0.00268755	7.54453	SE_U11725			nucleoside-triphosphatase activity;	gi|66558569|ref|XP_395463.2| PREDICTED: similar to CG9664-PA, isoform A [Apis mellifera]
	C13677	0.00483245	7.54276	SE_U09179	fatty acid biosynthetic process; oxidation reduction; estrogen biosynthetic process;	mitochondrial matrix;	testosterone 17-beta-dehydrogenase activity; binding; estradiol 17-beta-dehydrogenase activity;	gi|66554916|ref|XP_624870.1| PREDICTED: similar to CG3603-PA [Apis mellifera]
	C18449	0.00301585	7.54149	SE_U07352		integral to membrane;		gi|66553444|ref|XP_624708.1| PREDICTED: similar to CG1311-PA [Apis mellifera]
	C13584_sense	0.0175479	7.53505	SE_U15968		cell part;		gi|66552125|ref|XP_625083.1| PREDICTED: similar to CG12292-PA [Apis mellifera]
	C15353_sense	0.00179224	7.48383	SE_U15968		cell part;		gi|66552125|ref|XP_625083.1| PREDICTED: similar to CG12292-PA [Apis mellifera]
	C2857_anti	0.00122896	7.47116	SE_U15968		cell part;		gi|66552125|ref|XP_625083.1| PREDICTED: similar to CG12292-PA [Apis mellifera]
	C16462_anti	0.00327814	7.45329	SE_U15267	transport; cellular process;	mitochondrion;	protein binding; nucleotide binding;	gi|66550887|ref|XP_625108.1| PREDICTED: similar to Ras-related protein Rab-24 [Apis mellifera]
	C3884	0.00232803	7.45011	SE_U03308				gi|66550875|ref|XP_395887.2| PREDICTED: similar to CG15706-PA [Apis mellifera]
	C8169	0.000348005	7.44673	SE_U20232			transferase activity;	gi|66550834|ref|XP_625003.1| PREDICTED: similar to RNA (guanine-9-) methyltransferase domain containing 2 [Apis mellifera]
	C702	0.00132966	7.44538	SE_U20232			transferase activity;	gi|66550834|ref|XP_625003.1| PREDICTED: similar to RNA (guanine-9-) methyltransferase domain containing 2 [Apis mellifera]
	C4763	0.00372846	7.44097	SE_U20232			transferase activity;	gi|66550834|ref|XP_625003.1| PREDICTED: similar to RNA (guanine-9-) methyltransferase domain containing 2 [Apis mellifera]
	C11813	0.0111594	7.42788	SE_U16412	regulation of transcription; cell division; protein amino acid phosphorylation;	nucleus;	RNA polymerase II carboxy-terminal domain kinase activity; DNA binding; ATP binding; protein binding; cyclin-dependent protein kinase activity; snRNA binding;	gi|66550153|ref|XP_396015.2| PREDICTED: similar to Cyclin-dependent kinase 9 CG5179-PA [Apis mellifera]
	C19641	0.00282125	7.42641	SE_U17411	regulation of Rab GTPase activity;	intracellular;	Rab GTPase activator activity;	gi|66549359|ref|XP_395011.2| PREDICTED: similar to CG12241-PA [Apis mellifera]
	C19313	0.000411537	7.42444	SE_U01962	cyclin catabolic process; protein K11-linked ubiquitination; negative regulation of synaptic growth at neuromuscular junction; cell division; regulation of cyclin-dependent protein kinase activity; mitosis; positive regulation of ubiquitin-protein ligase	nucleoplasm; anaphase-promoting complex; cytosol; cullin-RING ubiquitin ligase complex;	ubiquitin-protein ligase activity; ubiquitin protein ligase binding;	gi|66545215|ref|XP_395411.2| PREDICTED: similar to morula CG3060-PA, partial [Apis mellifera]
	C15685_anti	0.00203207	7.40913	SE_U24132				gi|66543214|ref|XP_393143.2| PREDICTED: similar to CG7841-PA [Apis mellifera]
	C3530_anti	0.00879563	7.4057	SE_U03297	metabolic process;		catalytic activity;	gi|66534900|ref|XP_395696.2| PREDICTED: similar to Pyrroline 5-carboyxlate reductase CG6009-PA [Apis mellifera]
	C4710	0.00321885	7.33581	SE_U18803	nervous system development; mitochondrial electron transport, NADH to ubiquinone; cardiac muscle tissue development;	mitochondrial respiratory chain complex I;	binding; NADH dehydrogenase (ubiquinone) activity; electron carrier activity;	gi|66534614|ref|XP_393287.2| PREDICTED: similar to CG5703-PA [Apis mellifera]
	C3248	0.0398611	7.32289	SE_U12758				gi|66531509|ref|XP_624432.1| PREDICTED: similar to c20orf24 homolog [Apis mellifera]
	C5858_anti	0.0038427	7.32222	SE_U12758				gi|66531509|ref|XP_624432.1| PREDICTED: similar to c20orf24 homolog [Apis mellifera]
	C11283	0.00875481	7.3076	SE_U12758				gi|66531509|ref|XP_624432.1| PREDICTED: similar to c20orf24 homolog [Apis mellifera]
	C2393	0.0420218	7.27048	SE_U12259	cytokine-mediated signaling pathway; regulation of transcription; sex differentiation;	nucleus;	protein binding;	gi|66530600|ref|XP_623701.1| PREDICTED: similar to rcd1 (required for cell differentiation) homolog 1 [Apis mellifera]
	C16683	0.00277458	7.26366	SE_U12259	cytokine-mediated signaling pathway; regulation of transcription; sex differentiation;	nucleus;	protein binding;	gi|66530600|ref|XP_623701.1| PREDICTED: similar to rcd1 (required for cell differentiation) homolog 1 [Apis mellifera]
	C9691	0.000813979	7.26136	SE_U12259	cytokine-mediated signaling pathway; regulation of transcription; sex differentiation;	nucleus;	protein binding;	gi|66530600|ref|XP_623701.1| PREDICTED: similar to rcd1 (required for cell differentiation) homolog 1 [Apis mellifera]
	C16663	0.0374795	7.25116	SE_U20504				gi|66530373|ref|XP_623497.1| PREDICTED: similar to CG3609-PA isoform 2 [Apis mellifera] gi|66530377|ref|XP_395693.2| PREDICTED: similar to CG3609-PA [Apis mellifera]
	C10667	0.0323148	7.23035	SE_U20504				gi|66530373|ref|XP_623497.1| PREDICTED: similar to CG3609-PA isoform 2 [Apis mellifera] gi|66530377|ref|XP_395693.2| PREDICTED: similar to CG3609-PA [Apis mellifera]
	C17750	0.000973635	7.22931	SE_U09376	ventral midline development; negative regulation of growth;	endoplasmic reticulum;	protein binding; zinc ion binding;	gi|66525311|ref|XP_392068.2| PREDICTED: similar to Trc8 CG2304-PA, isoform A [Apis mellifera]
	C19122	0.00703665	7.22761	SE_U15297	ventral midline development; negative regulation of growth;	endoplasmic reticulum;	protein binding;	gi|66525311|ref|XP_392068.2| PREDICTED: similar to Trc8 CG2304-PA, isoform A [Apis mellifera]
	C17672_anti	0.0106888	7.21773	SE_U23766	neuromuscular junction development; regulation of cell shape; oxidation reduction; phagocytosis, engulfment; cortical actin cytoskeleton organization; axonogenesis; oocyte growth; myoblast fusion; bristle morphogenesis; cell projection assembly;	integral to membrane; lamellipodium membrane; cytoplasm;	2-alkenal reductase activity; protein binding;	gi|66524904|ref|XP_624331.1| PREDICTED: similar to Membrane-associated protein Hem (dHem-2) [Apis mellifera]
	C15908_anti	0.00176594	7.20772	SE_U25110	histone H4 acetylation; histone H2A acetylation; histone deubiquitination; regulation of transcription; mitotic cell cycle checkpoint;	PCAF complex; transcription factor TFTC complex; STAGA complex;	phosphotransferase activity, alcohol group as acceptor; transcription coactivator activity;	gi|66523982|ref|XP_393981.2| PREDICTED: similar to transformation/transcription domain-associated protein isoform 1 [Apis mellifera]
	C17626_sense	0.00139936	7.19882	SE_U01909	protein amino acid deacetylation; protein amino acid ADP-ribosylation;	mitochondrial intermembrane space; mitochondrial matrix;	binding; NAD+ ADP-ribosyltransferase activity;	gi|66523794|ref|XP_625080.1| PREDICTED: similar to NAD-dependent deacetylase sirtuin-5 (SIR2-like protein 5) [Apis mellifera]
	C2287	0.0218146	7.17788	SE_U18217				gi|66523631|ref|XP_394009.2| PREDICTED: similar to CG16771-PA isoform 1 [Apis mellifera]
	C5308	0.00311616	7.17307	SE_U18545				gi|66523471|ref|XP_394035.2| PREDICTED: similar to CG13886-PA isoform 1 [Apis mellifera]
	C2817_anti	0.00230751	7.16387	SE_U38224	transcription initiation from RNA polymerase II promoter; cell cycle;	holo TFIIH complex;	general RNA polymerase II transcription factor activity;	gi|66522710|ref|XP_393939.2| PREDICTED: similar to Cyclin H CG7405-PA [Apis mellifera]
	C11105	0.0025489	7.14811	SE_U08437	protein import into nucleus, translocation; NLS-bearing substrate import into nucleus; ribosomal protein import into nucleus;	cytosol; nuclear pore; nucleoplasm;	protein transporter activity; zinc ion binding; nuclear localization sequence binding; protein domain specific binding;	gi|66522612|ref|XP_393927.2| PREDICTED: similar to karyopherin beta 1 isoform 1 [Apis mellifera]
	C5360_anti	0.00968925	7.10933	SE_U02766	mRNA cleavage;	mRNA cleavage and polyadenylation specificity factor complex;	zinc ion binding;	gi|66521630|ref|XP_393870.2| PREDICTED: similar to Protein suppressor of forked [Apis mellifera]
	C11297	0.0113494	7.09642	SE_U06358			metal ion binding;	gi|66520789|ref|XP_395698.2| PREDICTED: similar to leucine rich repeat and sterile alpha motif containing 1 [Apis mellifera]
	C1462	0.00783958	7.07133	SE_U19177			heat shock protein binding;	gi|66520647|ref|XP_393775.2| PREDICTED: similar to CG10375-PA isoform 1 [Apis mellifera]
	C881	0.0305621	7.06327	SE_U18522	proteolysis involved in cellular protein catabolic process;	cytoplasm; proteasome core complex; nucleus;	threonine-type endopeptidase activity;	gi|66519157|ref|XP_393468.2| PREDICTED: similar to CG17331-PA isoform 1 [Apis mellifera]
	C4813	0.00437117	7.06317	SE_U18522	proteolysis involved in cellular protein catabolic process;	cytoplasm; proteasome core complex; nucleus;	threonine-type endopeptidase activity;	gi|66519157|ref|XP_393468.2| PREDICTED: similar to CG17331-PA isoform 1 [Apis mellifera]
	C14388	0.0151565	7.04986	SE_U10661	male genitalia morphogenesis; cell morphogenesis; homeostasis of number of cells within a tissue; male gonad development; spermatid development; fertilization;			gi|66518243|ref|XP_396715.2| PREDICTED: similar to kelch-like 10 [Apis mellifera]
	C6778	0.00357939	7.03006	SE_U23129				gi|66517919|ref|XP_391853.2| PREDICTED: similar to CG7442-PA [Apis mellifera]
	C4221	0.00196145	7.01759	SE_U09722				gi|66517919|ref|XP_391853.2| PREDICTED: similar to CG7442-PA [Apis mellifera]
	C7668_anti	0.0021583	6.9717	SE_U09722				gi|66517919|ref|XP_391853.2| PREDICTED: similar to CG7442-PA [Apis mellifera]
	C10622	0.00992577	6.96681	SE_U02213				gi|66517919|ref|XP_391853.2| PREDICTED: similar to CG7442-PA [Apis mellifera]
	C12556	0.00252203	6.93553	SE_U13938	transcription initiation from RNA polymerase II promoter;	transcription factor TFIIE complex;	binding; RNA polymerase II transcription factor activity;	gi|66517504|ref|XP_395253.2| PREDICTED: similar to Transcription factor IIE CG10415-PA [Apis mellifera]
	C17746_sense	0.000329907	6.92567	SE_U13423				gi|66517077|ref|XP_393677.2| PREDICTED: similar to Downstream of son gene protein homolog [Apis mellifera]
	C3611_anti	0.00251073	6.91632	SE_U13910				gi|66515809|ref|XP_624142.1| PREDICTED: similar to muted [Apis mellifera]
	C180	0.0267671	6.90088	SE_U19449				gi|66514540|ref|XP_624408.1| PREDICTED: similar to CG3609-PA [Apis mellifera]
	C5552	0.00120257	6.89787	SE_U18993				gi|66514540|ref|XP_624408.1| PREDICTED: similar to CG3609-PA [Apis mellifera]
	C18555_sense	0.0192828	6.87193	SE_U22748				gi|66514111|ref|XP_394865.2| PREDICTED: similar to CG11007-PA [Apis mellifera]
	C18598	0.000811652	6.87129	SE_U08181	biosynthetic process; one-carbon metabolic process; oxidation reduction; 10-formyltetrahydrofolate catabolic process;	cytoplasm;	acyl carrier activity; hydroxymethyl-, formyl- and related transferase activity; formyltetrahydrofolate dehydrogenase activity; cofactor binding;	gi|66514094|ref|XP_623798.1| PREDICTED: similar to aldehyde dehydrogenase 1 family, member L2 [Apis mellifera]
	C12305	0.00685802	6.85756	SE_U18133	biosynthetic process; one-carbon metabolic process; oxidation reduction; 10-formyltetrahydrofolate catabolic process;	cytoplasm;	acyl carrier activity; hydroxymethyl-, formyl- and related transferase activity; formyltetrahydrofolate dehydrogenase activity; cofactor binding; phosphopantetheine binding;	gi|66514094|ref|XP_623798.1| PREDICTED: similar to aldehyde dehydrogenase 1 family, member L2 [Apis mellifera]
	C17997	0.000851368	6.85087	SE_U20530	biosynthetic process; oxidation reduction; one-carbon metabolic process; 10-formyltetrahydrofolate catabolic process;	mitochondrion;	acyl carrier activity; hydroxymethyl-, formyl- and related transferase activity; formyltetrahydrofolate dehydrogenase activity; cofactor binding; phosphopantetheine binding;	gi|66514094|ref|XP_623798.1| PREDICTED: similar to aldehyde dehydrogenase 1 family, member L2 [Apis mellifera]
	C99	0.000971852	6.83831	SE_U05582	sodium ion transport; potassium ion transport; septate junction assembly; ATP biosynthetic process; establishment of glial blood-brain barrier; regulation of tube diameter, open tracheal system; regulation of tube length, open tracheal system;	sodium:potassium-exchanging ATPase complex; septate junction;	sodium:potassium-exchanging ATPase activity; cation transmembrane transporter activity;	gi|66513934|ref|XP_394381.2| PREDICTED: similar to Sodium/potassium-transporting ATPase subunit beta-2 (Sodium/potassium-dependent ATPase beta-2 subunit) (Protein nervana 2) isoform 1 [Apis mellifera]
	C3491_sense	0.000591559	6.83726	SE_U00135	negative regulation of epidermal growth factor receptor activity; negative regulation of transcription, DNA-dependent;	nucleus;	metal ion binding; sequence-specific DNA binding; transcription factor activity;	gi|66513806|ref|XP_624406.1| PREDICTED: similar to zinc finger, CCCH-type with G patch domain [Apis mellifera]
	C4626	0.00449881	6.82767	SE_U24487				gi|66513806|ref|XP_624406.1| PREDICTED: similar to zinc finger, CCCH-type with G patch domain [Apis mellifera]
	C156	0.0191719	6.80213	SE_U39553	modification-dependent protein catabolic process; protein modification process;		ligase activity; small protein activating enzyme activity; ATP binding;	gi|66513481|ref|XP_394434.2| PREDICTED: similar to Ubiquitin activating enzyme 1 CG1782-PA isoform 1 [Apis mellifera]
	C8698	0.0152998	6.79719	SE_U20689	nucleobase, nucleoside and nucleotide metabolic process;		transferase activity, transferring pentosyl groups;	gi|66512834|ref|XP_395069.2| PREDICTED: similar to CG6330-PA, isoform A [Apis mellifera]
	C13036_anti	0.0105746	6.79558	SE_U20689	nucleobase, nucleoside and nucleotide metabolic process;		transferase activity, transferring pentosyl groups;	gi|66512834|ref|XP_395069.2| PREDICTED: similar to CG6330-PA, isoform A [Apis mellifera]
	C15315_anti	0.0341364	6.77793	SE_U20689	nucleobase, nucleoside and nucleotide metabolic process;		transferase activity, transferring pentosyl groups;	gi|66512834|ref|XP_395069.2| PREDICTED: similar to CG6330-PA, isoform A [Apis mellifera]
	C19795	0.0486479	6.77593	SE_U13405	regulation of transcription, DNA-dependent;	nucleus;	sequence-specific DNA binding;	gi|66512023|ref|XP_394667.2| PREDICTED: similar to Nuclear transcription factor Y subunit beta (Nuclear transcription factor Y subunit B) (NF-YB) (CAAT-box DNA-binding protein subunit B) [Apis mellifera]
	C1607	0.0494458	6.76306	SE_U17366				gi|66511275|ref|XP_392408.2| PREDICTED: similar to CG31004-PA, isoform A isoform 1 [Apis mellifera]
	C14787	0.0355492	6.75745	SE_U20796	3-keto-sphinganine metabolic process;	endoplasmic reticulum membrane; extracellular space;	3-dehydrosphinganine reductase activity; binding;	gi|66510879|ref|XP_392423.2| PREDICTED: similar to follicular lymphoma variant translocation 1 isoform 1 [Apis mellifera]
	C16793	0.0120599	6.73799	SE_U11085			transferase activity;	gi|66510575|ref|XP_392939.2| PREDICTED: similar to Protein-glutamine gamma-glutamyltransferase K (Transglutaminase K) (TGase K) (TGK) (TG(K)) (Transglutaminase-1) (Epidermal TGase) [Apis mellifera]
	C1436	0.00235768	6.73559	SE_U00349	determination of adult lifespan; establishment of ommatidial planar polarity; phosphatidylcholine biosynthetic process; imaginal disc-derived wing morphogenesis; endocytosis; oogenesis;	cytoplasm; nucleus;	choline-phosphate cytidylyltransferase activity;	gi|66509679|ref|XP_395764.2| PREDICTED: similar to CTP:phosphocholine cytidylyltransferase 1 CG1049-PA, isoform A [Apis mellifera]
	C15239	0.0149775	6.73388	SE_U21930	proteolysis;	cytosol;	dipeptidyl-peptidase activity;	gi|66509442|ref|XP_395694.2| PREDICTED: similar to Dipeptidyl aminopeptidase III CG7415-PC, isoform C isoform 1 [Apis mellifera]
	C2915_sense	0.00309973	6.73338	SE_U20761				gi|66508807|ref|XP_624790.1| PREDICTED: similar to WW45 protein [Apis mellifera]
	C13778_sense	0.00178619	6.72337	SE_U57839				gi|66507461|ref|XP_623206.1| PREDICTED: similar to MrgBP CG13746-PA [Apis mellifera]
	C1526	0.00771099	6.72332	SE_U24157				gi|66507461|ref|XP_623206.1| PREDICTED: similar to MrgBP CG13746-PA [Apis mellifera]
	C5205_anti	0.0128332	6.70705	SE_U11633			binding;	gi|66505930|ref|XP_392813.2| PREDICTED: similar to CG1134-PA [Apis mellifera]
	C4215	0.0226125	6.69117	SE_U22739				gi|66504662|ref|XP_623198.1| PREDICTED: similar to Coatomer subunit alpha (Alpha-coat protein) (Alpha-COP) (HEPCOP) (HEP-COP) isoform 1 [Apis mellifera]
	C17276_anti	0.00136164	6.67141	SE_U06876	axon guidance; male meiosis I; apoptosis; spermatogenesis; post-embryonic development; regulation of multicellular organism growth; protein ubiquitination during ubiquitin-dependent protein catabolic process;	synaptic vesicle; early endosome; beta-catenin destruction complex; nucleus;	zinc ion binding; protein C-terminus binding; ubiquitin-protein ligase activity;	gi|66503909|ref|XP_394284.2| PREDICTED: similar to Ubiquitin ligase SIAH1 (Seven in absentia homolog 1) (Siah-1) (Siah-1a) [Apis mellifera]
	C1695	0.0218679	6.66493	SE_U06876	axon guidance; male meiosis I; apoptosis; spermatogenesis; post-embryonic development; regulation of multicellular organism growth; protein ubiquitination during ubiquitin-dependent protein catabolic process;	synaptic vesicle; early endosome; beta-catenin destruction complex; nucleus;	zinc ion binding; protein C-terminus binding; ubiquitin-protein ligase activity;	gi|66503909|ref|XP_394284.2| PREDICTED: similar to Ubiquitin ligase SIAH1 (Seven in absentia homolog 1) (Siah-1) (Siah-1a) [Apis mellifera]
	C2353	0.0189093	6.66089	SE_U06133		intracellular;	fibroblast growth factor binding;	gi|66503810|ref|XP_392194.2| PREDICTED: similar to Fibp CG8660-PD, isoform D [Apis mellifera]
	C13645	0.00762033	6.6389	SE_U06133		intracellular;	fibroblast growth factor binding;	gi|66503810|ref|XP_392194.2| PREDICTED: similar to Fibp CG8660-PD, isoform D [Apis mellifera]
	C11079	0.00187267	6.62143	SE_U07978		integral to membrane;	serine-type peptidase activity;	gi|66501582|ref|XP_395780.2| PREDICTED: similar to rhomboid-4 CG1697-PB, isoform B [Apis mellifera]
	C13350_anti	0.000489783	6.61567	SE_U00451		cell part;		gi|66500700|ref|XP_395190.2| PREDICTED: similar to PTX1 protein isoform 1 [Apis mellifera]
	C4349_anti	0.00131663	6.58896	SE_U24900				gi|66499760|ref|XP_623115.1| PREDICTED: similar to CG12120-PA isoform 1 [Apis mellifera] gi|66499763|ref|XP_623180.1| PREDICTED: similar to CG12120-PA isoform 2 [Apis mellifera]
	C1541	0.018509	6.58215	SE_U14325	perineurial glial growth; neurotransmitter transport; transmission of nerve impulse; regulation of response to osmotic stress;	integral to plasma membrane;	neurotransmitter:sodium symporter activity; osmosensor activity;	gi|6649944|gb|AAF21642.1|AF032873_1 inebriated protein [Manduca sexta]
	C17502	0.0297254	6.56902	SE_U09830				gi|6560645|gb|AAF16700.1|AF117578_1 juvenile hormone binding protein precursor-like protein [Manduca sexta]
	C18702	0.018728	6.54694	SE_U15463	sarcomere organization;	cytosol; cortical cytoskeleton; soluble fraction; myofibril; NuA4 histone acetyltransferase complex; filamentous actin; MLL5-L complex;	identical protein binding; ATP binding; nitric-oxide synthase binding; structural constituent of cytoskeleton;	gi|6425087|gb|AAF08293.1|AF195094_1 gamma actin-like protein [Mus musculus]
	C16752_anti	0.00262668	6.53479	SE_U08049				gi|6425002|gb|AAF08254.1|AF173552_1 Cry1A toxin receptor A [Heliothis virescens]
	C13181_sense	0.00137572	6.53326	SE_U10664	isoprenoid biosynthetic process;		geranyltranstransferase activity; dimethylallyltranstransferase activity;	gi|63103163|gb|AAY33487.1| farnesyl diphosphate synthase [Mythimna unipuncta]
	C7962	0.0269468	6.52751	SE_U20698	cell redox homeostasis;	endoplasmic reticulum;	isomerase activity;	gi|62241290|dbj|BAD93613.1| protein disulfide-isomerase like protein ERp57 [Bombyx mori]
	C13048	0.0030105	6.46244	SE_U09623				gi|62002225|gb|AAX58712.1| pheromone-degrading enzyme 2 [Antheraea polyphemus]
	C6273	0.00314544	6.46105	SE_U09623				gi|62002225|gb|AAX58712.1| pheromone-degrading enzyme 2 [Antheraea polyphemus]
	C548_anti	0.00256253	6.4533	SE_U09623				gi|62002225|gb|AAX58712.1| pheromone-degrading enzyme 2 [Antheraea polyphemus]
	C13335	0.00475545	6.43802	SE_U19718	innate immune response; defense response to bacterium;	extracellular region;		gi|61661433|gb|AAX51304.1| cecropin [Helicoverpa armigera]
	C3115	0.0293665	6.43751	SE_U11234	defense response to bacterium; immune response;	extracellular region;		gi|61660433|gb|AAX51193.1| HacD [Helicoverpa armigera] gi|157313410|gb|ABV32572.1| HacD [Helicoverpa armigera]
	C3374	0.00401591	6.43171	SE_U19510	defense response to bacterium; immune response;	extracellular region;		gi|61660433|gb|AAX51193.1| HacD [Helicoverpa armigera] gi|157313410|gb|ABV32572.1| HacD [Helicoverpa armigera]
	C711	0.0101459	6.43122	SE_U17853				gi|61651632|dbj|BAD91195.1| vitellogenin [Saturnia japonica]
	C14265	0.0156327	6.41008	SE_U18160	extracellular matrix organization;	extracellular matrix;	peptidase inhibitor activity; binding; extracellular matrix structural constituent; metallopeptidase activity;	gi|6164595|gb|AAF04457.1|AF078161_1 lacunin [Manduca sexta]
	C2561	0.000219314	6.40845	SE_U18160	extracellular matrix organization;	extracellular matrix;	peptidase inhibitor activity; binding; extracellular matrix structural constituent; metallopeptidase activity;	gi|6164595|gb|AAF04457.1|AF078161_1 lacunin [Manduca sexta]
	C18385_anti	0.00473828	6.4066	SE_U18160	extracellular matrix organization;	extracellular matrix;	peptidase inhibitor activity; binding; extracellular matrix structural constituent; metallopeptidase activity;	gi|6164595|gb|AAF04457.1|AF078161_1 lacunin [Manduca sexta]
	C18426_anti	0.00270308	6.40555	SE_U31946			hydrolase activity;	gi|61191888|gb|AAX39410.1| lipase [Bombyx mandarina] gi|189171096|gb|ACD80298.1| lipase [Bombyx mandarina]
	C15308	0.018776	6.39079	SE_U11059				gi|60687936|gb|AAX30301.1| unknown [Schistosoma japonicum]
	C954	0.014781	6.38256	SE_U34242				gi|60687936|gb|AAX30301.1| unknown [Schistosoma japonicum]
	C5358	0.00701937	6.37416	SE_U03012				gi|60600824|gb|AAX26869.1| unknown [Schistosoma japonicum]
	C1987	0.0121158	6.37061	SE_U11453	positive regulation of Wnt receptor signaling pathway; I-kappaB kinase/NF-kappaB cascade;	protein kinase CK2 complex;	identical protein binding; protein kinase regulator activity; protein domain specific binding; protein serine/threonine kinase activity;	gi|6016425|sp|O76485.1|CSK2B_SPOFR RecName: Full=Casein kinase II subunit beta; Short=CK II beta gi|3249057|gb|AAC24042.1| casein kinase II beta subunit [Spodoptera frugiperda]
	C15309_sense	0.00181428	6.36967	SE_U12727	positive regulation of Wnt receptor signaling pathway; I-kappaB kinase/NF-kappaB cascade;	protein kinase CK2 complex;	identical protein binding; protein kinase regulator activity; protein domain specific binding; kinase activity;	gi|6016425|sp|O76485.1|CSK2B_SPOFR RecName: Full=Casein kinase II subunit beta; Short=CK II beta gi|3249057|gb|AAC24042.1| casein kinase II beta subunit [Spodoptera frugiperda]
	C16873	0.00150299	6.36487	SE_U20570	response to oxidative stress; positive regulation of transcription from RNA polymerase II promoter; response to cadmium ion;	nucleus;	zinc-mediated transcriptional activator activity; protein binding; transcription factor activity;	gi|59858257|gb|AAX08963.1| metal-regulatory transcription factor 1 [Bos taurus]
	C10355	0.00520763	6.34257	SE_U18824	aerobic respiration; transport; electron transport chain;	mitochondrial inner membrane; respiratory chain; integral to membrane;	copper ion binding; electron carrier activity; heme binding; cytochrome-c oxidase activity;	gi|59799309|gb|AAX07219.1| cytochrome oxidase subunit I [Tortrix viridana]
	C4099_sense	0.0498397	6.33318	SE_U22271				gi|59709575|gb|AAW88441.1| prothrombin activator [Lonomia obliqua]
	C10674_anti	0.00282052	6.3243	SE_U16010				gi|5902735|sp|O65314.1|ACT_SCHDU RecName: Full=Actin gi|3127131|gb|AAC16053.1| actin [Scherffelia dubia]
	C15885	0.00355299	6.32043	SE_U28758	wing disc dorsal/ventral pattern formation;		calcium-dependent phospholipid binding; calcium ion binding;	gi|58864724|emb|CAI06090.1| putative annexin IX-A [Manduca sexta]
	C7756_anti	0.000625935	6.29006	SE_U28758	wing disc dorsal/ventral pattern formation;		calcium-dependent phospholipid binding; calcium ion binding;	gi|58864724|emb|CAI06090.1| putative annexin IX-A [Manduca sexta]
	C15211	0.00176958	6.27155	SE_U19748	wing disc dorsal/ventral pattern formation;		actin binding; calcium-dependent phospholipid binding; calcium ion binding;	gi|58864722|emb|CAI06089.1| putative annexin IX-B [Manduca sexta]
	C2765	0.0441289	6.26378	SE_U19748	wing disc dorsal/ventral pattern formation;		actin binding; calcium-dependent phospholipid binding; calcium ion binding;	gi|58864722|emb|CAI06089.1| putative annexin IX-B [Manduca sexta]
	C15462	0.00247184	6.25843	SE_U11433	transport;	extracellular region;	oxygen transporter activity;	gi|5869989|emb|CAB55605.1| arylphorin subunit [Spodoptera litura]
	C67	0.0299462	6.2373	SE_U13462	transport;	extracellular space;	oxygen transporter activity; nutrient reservoir activity;	gi|5869989|emb|CAB55605.1| arylphorin subunit [Spodoptera litura]
	C1982	0.014537	6.23668	SE_U20795	transport;	extracellular space;	oxygen transporter activity; nutrient reservoir activity;	gi|5869989|emb|CAB55605.1| arylphorin subunit [Spodoptera litura]
	C13297	0.00908482	6.2356	SE_U07905	transport;		oxygen transporter activity;	gi|5869989|emb|CAB55605.1| arylphorin subunit [Spodoptera litura]
	C7341	0.023649	6.21369	SE_U20795	transport;	extracellular space;	oxygen transporter activity; nutrient reservoir activity;	gi|5869989|emb|CAB55605.1| arylphorin subunit [Spodoptera litura]
	C19745	0.00576015	6.2033	SE_U18418	transport;	extracellular space;	oxygen transporter activity; nutrient reservoir activity;	gi|5869989|emb|CAB55605.1| arylphorin subunit [Spodoptera litura]
	C10810	0.00131526	6.16509	SE_U10085	transport;	extracellular space;	oxygen transporter activity; nutrient reservoir activity;	gi|5869987|emb|CAB55604.1| methionine-rich storage protein [Spodoptera litura]
	C4228_sense	0.0072072	6.15228	SE_U10085	transport;	extracellular space;	oxygen transporter activity; nutrient reservoir activity;	gi|5869987|emb|CAB55604.1| methionine-rich storage protein [Spodoptera litura]
	C7947	0.00234353	6.14076	SE_U18533	transport;		receptor activity; oxygen transporter activity; nutrient reservoir activity;	gi|5869985|emb|CAB55603.1| moderately methionine rich storage protein [Spodoptera litura]
	C3963_sense	0.0100107	6.13939	SE_U18055	transport;		receptor activity; oxygen transporter activity; nutrient reservoir activity;	gi|5869985|emb|CAB55603.1| moderately methionine rich storage protein [Spodoptera litura]
	C792	0.0170126	6.13514	SE_U18533	transport;		receptor activity; oxygen transporter activity; nutrient reservoir activity;	gi|5869985|emb|CAB55603.1| moderately methionine rich storage protein [Spodoptera litura]
	C14177	0.0130672	6.12874	SE_U13205	transport;		receptor activity; oxygen transporter activity; nutrient reservoir activity;	gi|5869985|emb|CAB55603.1| moderately methionine rich storage protein [Spodoptera litura]
	C18563	0.0307353	6.12362	SE_U07623	transport;		receptor activity; oxygen transporter activity; nutrient reservoir activity;	gi|5869985|emb|CAB55603.1| moderately methionine rich storage protein [Spodoptera litura]
	C13133_anti	0.0019271	6.12167	SE_U22273	transport;		receptor activity; oxygen transporter activity; nutrient reservoir activity;	gi|5869983|emb|CAB55602.1| moderately methionine rich storage protein [Spodoptera litura]
	C8315	0.000895364	6.11617	SE_U19497	transport;		receptor activity; oxygen transporter activity; nutrient reservoir activity;	gi|5869983|emb|CAB55602.1| moderately methionine rich storage protein [Spodoptera litura]
	C13537	0.0177957	6.09476	SE_U22273	transport;		receptor activity; oxygen transporter activity; nutrient reservoir activity;	gi|5869983|emb|CAB55602.1| moderately methionine rich storage protein [Spodoptera litura]
	C13993	0.00695096	6.07824	SE_U22273	transport;		receptor activity; oxygen transporter activity; nutrient reservoir activity;	gi|5869983|emb|CAB55602.1| moderately methionine rich storage protein [Spodoptera litura]
	C2906	0.0459123	6.07569	SE_U03471				gi|58585256|ref|NP_001011654.1| troponin C type IIb [Apis mellifera] gi|38639841|tpg|DAA01877.1| TPA_inf: troponin C type IIb [Apis mellifera]
	C5405	0.00541257	6.03845	SE_U29414				gi|58585256|ref|NP_001011654.1| troponin C type IIb [Apis mellifera] gi|38639841|tpg|DAA01877.1| TPA_inf: troponin C type IIb [Apis mellifera]
	C13800	0.0105276	6.02452	SE_U09884	ATP synthesis coupled proton transport;	proton-transporting two-sector ATPase complex, proton-transporting domain;	hydrolase activity; hydrogen ion transmembrane transporter activity;	gi|5852166|emb|CAB55500.1| vacuolar ATPase subunit a [Manduca sexta]
	C2036	0.0166147	6.00806	SE_U12288	ATP synthesis coupled proton transport;	proton-transporting two-sector ATPase complex, proton-transporting domain;	hydrolase activity; hydrogen ion transmembrane transporter activity;	gi|5852166|emb|CAB55500.1| vacuolar ATPase subunit a [Manduca sexta]
	C2543	0.00549229	5.99956	SE_U09884	ATP synthesis coupled proton transport;	proton-transporting two-sector ATPase complex, proton-transporting domain;	hydrolase activity; hydrogen ion transmembrane transporter activity;	gi|5852166|emb|CAB55500.1| vacuolar ATPase subunit a [Manduca sexta]
	C1654	0.0108708	5.99495	SE_U12288	ATP synthesis coupled proton transport;	proton-transporting two-sector ATPase complex, proton-transporting domain;	hydrolase activity; hydrogen ion transmembrane transporter activity;	gi|5852166|emb|CAB55500.1| vacuolar ATPase subunit a [Manduca sexta]
	C16057	0.0149982	5.98643	SE_U19901	translation;	mitochondrial large ribosomal subunit;	structural constituent of ribosome;	gi|58396608|ref|XP_322023.2| AGAP001139-PA [Anopheles gambiae str. PEST] gi|55234194|gb|EAA01492.2| AGAP001139-PA [Anopheles gambiae str. PEST]
	C15315_sense	0.0180393	5.9708	SE_U11178	anion transport; transmembrane transport;	mitochondrial outer membrane;	receptor activity; voltage-gated anion channel activity;	gi|58390289|ref|XP_317621.2| AGAP007871-PA [Anopheles gambiae str. PEST] gi|55237835|gb|EAA12891.2| AGAP007871-PA [Anopheles gambiae str. PEST]
	C19147	0.00241799	5.96923	SE_U16353			hydrolase activity;	gi|58389643|ref|XP_317173.2| AGAP008292-PA [Anopheles gambiae str. PEST] gi|97537521|sp|P35038.2|TRY4_ANOGA RecName: Full=Trypsin-4; Flags: Precursor gi|55237402|gb|EAA12264.2| AGAP008292-PA [Anopheles gambiae str. PEST]
	C14882	0.00545563	5.968	SE_U08928				gi|58387333|ref|XP_315488.2| AGAP005484-PA [Anopheles gambiae str. PEST] gi|55238290|gb|EAA44029.2| AGAP005484-PA [Anopheles gambiae str. PEST]
	C17792_sense	0.00270446	5.94387	SE_U08925	nucleotide-excision repair, DNA damage removal; cell cycle checkpoint; interspecies interaction between organisms; protein ubiquitination during ubiquitin-dependent protein catabolic process;	nucleoplasm; cytoplasm;	damaged DNA binding; protein binding;	gi|58383228|ref|XP_312466.2| AGAP002472-PA [Anopheles gambiae str. PEST] gi|55242305|gb|EAA08181.2| AGAP002472-PA [Anopheles gambiae str. PEST]
	C14158_sense	0.00781336	5.92316	SE_U18142		cytoplasm;		gi|58383144|ref|XP_312422.2| AGAP002517-PA [Anopheles gambiae str. PEST] gi|55242249|gb|EAA44921.2| AGAP002517-PA [Anopheles gambiae str. PEST]
	C12037	0.000268365	5.91099	SE_U46817			heat shock protein binding;	gi|58382783|ref|XP_312173.2| AGAP002752-PA [Anopheles gambiae str. PEST] gi|55242017|gb|EAA07879.2| AGAP002752-PA [Anopheles gambiae str. PEST]
	C7368_anti	0.00606007	5.9062	SE_U46817			heat shock protein binding;	gi|58382783|ref|XP_312173.2| AGAP002752-PA [Anopheles gambiae str. PEST] gi|55242017|gb|EAA07879.2| AGAP002752-PA [Anopheles gambiae str. PEST]
	C667	0.0286877	5.90456	SE_U19622		integral to membrane;	receptor activity;	gi|58381346|ref|XP_311179.2| AGAP000653-PA [Anopheles gambiae str. PEST] gi|55242987|gb|EAA06862.2| AGAP000653-PA [Anopheles gambiae str. PEST]
	C6191	0.0108623	5.83861	SE_U00661	compound eye pigmentation; synaptic vesicle coating; neurotransmitter secretion; intracellular protein transport; eye pigment biosynthetic process; lysosome organization;	synaptic vesicle; membrane coat;	protein transporter activity; protein binding;	gi|58378278|ref|XP_308356.2| AGAP007522-PA [Anopheles gambiae str. PEST] gi|55245404|gb|EAA04682.2| AGAP007522-PA [Anopheles gambiae str. PEST]
	C14196	0.00882548	5.83617	SE_U00661	compound eye pigmentation; synaptic vesicle coating; neurotransmitter secretion; intracellular protein transport; eye pigment biosynthetic process; lysosome organization;	synaptic vesicle; membrane coat;	protein transporter activity; protein binding;	gi|58378278|ref|XP_308356.2| AGAP007522-PA [Anopheles gambiae str. PEST] gi|55245404|gb|EAA04682.2| AGAP007522-PA [Anopheles gambiae str. PEST]
	C6625_sense	0.0344187	5.83408	SE_U12590	cell differentiation; epithelium development;	cell junction;	metal ion binding;	gi|5833948|gb|AAD53751.1|AF172845_1 death-associated LIM only protein DALP [Manduca sexta]
	C13254	0.00349565	5.82962	SE_U12570			zinc ion binding;	gi|5833948|gb|AAD53751.1|AF172845_1 death-associated LIM only protein DALP [Manduca sexta]
	C18153_anti	0.00310486	5.78573	SE_U13112			metal ion binding;	gi|5833948|gb|AAD53751.1|AF172845_1 death-associated LIM only protein DALP [Manduca sexta]
	C1300	0.0021404	5.78179	SE_U19920	galactose metabolic process;		coenzyme binding; UDP-glucose 4-epimerase activity;	gi|57659325|ref|YP_184818.1| hypothetical protein CcBV_2-13.1 [Cotesia congregata bracovirus] gi|54109772|emb|CAG17440.1| CcV3 [Cotesia congregata bracovirus]
	C868	0.00378969	5.74087	SE_U19605				gi|57659190|ref|YP_184787.1| hypothetical protein CcBV_5.3 [Cotesia congregata bracovirus] gi|54144000|emb|CAG17409.1| hypothetical protein [Cotesia congregata bracovirus]
	C4110	0.000440401	5.73769	SE_U19605				gi|57659190|ref|YP_184787.1| hypothetical protein CcBV_5.3 [Cotesia congregata bracovirus] gi|54144000|emb|CAG17409.1| hypothetical protein [Cotesia congregata bracovirus]
	C13534_sense	0.0121795	5.72537	SE_U32831				gi|57506562|dbj|BAD86652.1| reverse transcriptase [Bombyx mori]
	C17515_anti	0.00220709	5.72285	SE_U22404			catalytic activity;	gi|57506560|dbj|BAD86651.1| reverse transcriptase [Bombyx mori]
	C11461	0.00440146	5.70711	SE_U00045				gi|5733713|gb|AAD49730.1|AF169229_1 chrysoptin precursor [Chrysops sp.]
	C13668_sense	0.00896436	5.70513	SE_U16381	pyruvate biosynthetic process; glyoxylate metabolic process; protein targeting to peroxisome; glycine biosynthetic process, by transamination of glyoxylate; response to glucocorticoid stimulus; oxalic acid secretion; response to cAMP;	peroxisome; mitochondrial matrix;	alanine-glyoxylate transaminase activity; amino acid binding; protein homodimerization activity; pyridoxal phosphate binding;	gi|56972365|gb|AAH88133.1| Agxt protein [Rattus norvegicus]
	C8561_sense	0.00177308	5.70499	SE_U18285	pyruvate biosynthetic process; glyoxylate metabolic process; protein targeting to peroxisome; glycine biosynthetic process, by transamination of glyoxylate; response to glucocorticoid stimulus; oxalic acid secretion; response to cAMP;	peroxisome; mitochondrial matrix;	alanine-glyoxylate transaminase activity; amino acid binding; protein homodimerization activity; pyridoxal phosphate binding;	gi|56972365|gb|AAH88133.1| Agxt protein [Rattus norvegicus]
	C8529	0.0321433	5.68844	SE_U16381	pyruvate biosynthetic process; glyoxylate metabolic process; protein targeting to peroxisome; glycine biosynthetic process, by transamination of glyoxylate; response to glucocorticoid stimulus; oxalic acid secretion; response to cAMP;	peroxisome; mitochondrial matrix;	alanine-glyoxylate transaminase activity; amino acid binding; protein homodimerization activity; pyridoxal phosphate binding;	gi|56972365|gb|AAH88133.1| Agxt protein [Rattus norvegicus]
	C17231_sense	0.021684	5.64161	SE_U16717	proteolysis;		serine-type endopeptidase activity;	gi|56718390|gb|AAW24481.1| prophenol oxidase activating enzyme 3 [Spodoptera litura]
	C9678	0.0181166	5.61861	SE_U17332	proteolysis;		serine-type endopeptidase activity;	gi|56718390|gb|AAW24481.1| prophenol oxidase activating enzyme 3 [Spodoptera litura]
	C3337_anti	0.00337573	5.61215	SE_U16717	proteolysis;		serine-type endopeptidase activity;	gi|56718390|gb|AAW24481.1| prophenol oxidase activating enzyme 3 [Spodoptera litura]
	C14796_anti	0.0116865	5.60048	SE_U28620	proteolysis;		serine-type endopeptidase activity;	gi|56718390|gb|AAW24481.1| prophenol oxidase activating enzyme 3 [Spodoptera litura]
	C2176	0.00243526	5.59937	SE_U19694	proteolysis;		serine-type endopeptidase activity;	gi|56718390|gb|AAW24481.1| prophenol oxidase activating enzyme 3 [Spodoptera litura]
	C14679_sense	0.00118697	5.5851	SE_U17332	proteolysis;		serine-type endopeptidase activity;	gi|56718390|gb|AAW24481.1| prophenol oxidase activating enzyme 3 [Spodoptera litura]
	C11783	0.00086533	5.57991	SE_U19694	proteolysis;		serine-type endopeptidase activity;	gi|56718390|gb|AAW24481.1| prophenol oxidase activating enzyme 3 [Spodoptera litura]
	C18841	0.0327441	5.56481	SE_U21232	proteolysis;		serine-type endopeptidase activity;	gi|56718388|gb|AAW24480.1| prophenol oxidase activating enzyme 1 [Spodoptera litura]
	C12555_sense	0.00225988	5.5637	SE_U21232	proteolysis;		serine-type endopeptidase activity;	gi|56718388|gb|AAW24480.1| prophenol oxidase activating enzyme 1 [Spodoptera litura]
	C1777	0.00574781	5.52234	SE_U49052				gi|56462354|gb|AAV91460.1| lectin 5 [Lonomia obliqua]
	C240	0.0324237	5.51897	SE_U59975				gi|56462320|gb|AAV91443.1| putative secreted peptide 30 [Lonomia obliqua]
	C17372	0.00141154	5.51672	SE_U19969			serine-type peptidase activity;	gi|56462302|gb|AAV91434.1| serine protease 3 [Lonomia obliqua]
	C14554_anti	0.00218329	5.50014	SE_U19969			serine-type peptidase activity;	gi|56462302|gb|AAV91434.1| serine protease 3 [Lonomia obliqua]
	C15317	0.0428151	5.49544	SE_U13117				gi|56462300|gb|AAV91433.1| putative serine protease-like protein 2 [Lonomia obliqua]
	C5583_sense	0.000824579	5.4948	SE_U13879			peptidase activity;	gi|56462300|gb|AAV91433.1| putative serine protease-like protein 2 [Lonomia obliqua]
	C15018	0.0402368	5.489	SE_U19273			peptidase activity;	gi|56462300|gb|AAV91433.1| putative serine protease-like protein 2 [Lonomia obliqua]
	C748	0.0212096	5.4841	SE_U19273			peptidase activity;	gi|56462300|gb|AAV91433.1| putative serine protease-like protein 2 [Lonomia obliqua]
	C18179	0.015326	5.48202	SE_U20807			peptidase activity;	gi|56462282|gb|AAV91424.1| protease inhibitor 1 [Lonomia obliqua]
	C14158_anti	0.00588382	5.47679	SE_U20807			peptidase activity;	gi|56462282|gb|AAV91424.1| protease inhibitor 1 [Lonomia obliqua]
	C18680	0.0139791	5.44425	SE_U05437			calcium ion binding;	gi|56462266|gb|AAV91416.1| troponin C 2 [Lonomia obliqua]
	C16584	0.00200088	5.43724	SE_U17520		muscle myosin complex;	calcium ion binding;	gi|56462256|gb|AAV91411.1| myosin 1 light chain [Lonomia obliqua] gi|56462258|gb|AAV91412.1| myosin 2 light chain [Lonomia obliqua]
	C15522	0.0321093	5.42508	SE_U13578	response to heat;		structural constituent of eye lens;	gi|56462154|gb|AAV91360.1| heat shock protein 1 [Lonomia obliqua]
	C8293	0.023249	5.40524	SE_U14506	response to heat;		structural constituent of eye lens;	gi|56462154|gb|AAV91360.1| heat shock protein 1 [Lonomia obliqua]
	C15725	0.000399804	5.39738	SE_U12499			structural constituent of cuticle;	gi|56462132|gb|AAV91349.1| cuticle protein 4 [Lonomia obliqua]
	C12943	0.00547919	5.39066	SE_U15798			serine-type peptidase activity;	gi|56418417|gb|AAV91016.1| hemolymph proteinase 18 [Manduca sexta]
	C13893	0.00583478	5.38561	SE_U54688	proteolysis;		serine-type endopeptidase activity;	gi|56418417|gb|AAV91016.1| hemolymph proteinase 18 [Manduca sexta]
	C18721_anti	0.00542473	5.37344	SE_U18429			peptidase activity;	gi|56418417|gb|AAV91016.1| hemolymph proteinase 18 [Manduca sexta]
	C7299	0.0240594	5.37328	SE_U26543	proteolysis;		serine-type endopeptidase activity;	gi|56418399|gb|AAV91007.1| hemolymph proteinase 9 [Manduca sexta]
	C18130_sense	0.00634466	5.3712	SE_U08561	proteolysis;		serine-type endopeptidase activity;	gi|56418397|gb|AAV91006.1| hemolymph proteinase 8 [Manduca sexta]
	C16655_anti	0.00156871	5.36742	SE_U12196				gi|55977182|gb|AAV68385.1| ommochrome binding protein 1 [Ostrinia nubilalis]
	C2659_anti	0.00261352	5.36722	SE_U06359			catalytic activity;	gi|54310832|gb|AAV33652.1| chymotrypsinogen [Helicoverpa punctigera]
	C17429	0.00165019	5.35693	SE_U02336	oxidation reduction;		heme binding; monooxygenase activity; electron carrier activity;	gi|54111982|gb|AAV28704.1| cytochrome P450 [Helicoverpa armigera]
	C19053	0.00923617	5.35163	SE_U02336	oxidation reduction;		heme binding; monooxygenase activity; electron carrier activity;	gi|54111982|gb|AAV28704.1| cytochrome P450 [Helicoverpa armigera]
	C3783_anti	0.00257231	5.34245	SE_U21625	translation;	ribosome;	structural constituent of ribosome;	gi|52783262|sp|Q962T5.1|RL24_SPOFR RecName: Full=60S ribosomal protein L24 gi|15213772|gb|AAK92161.1|AF400189_1 ribosomal protein L24 [Spodoptera frugiperda]
	C4090	0.00218	5.34197	SE_U15331	carbohydrate metabolic process; regulation of innate immune response;	extracellular region;	hydrolase activity, hydrolyzing O-glycosyl compounds;	gi|52782740|sp|Q8MU95.1|BGBP_PLOIN RecName: Full=Beta-1,3-glucan-binding protein; Short=BGBP; AltName: Full=Beta-1,3-glucan recognition protein; Short=BetaGRP; Flags: Precursor gi|22347756|gb|AAM95970.1| beta-1,3-glucan recognition protein [Plodia interpu
	C18510_anti	0.000969955	5.3377	SE_U22199	translational frameshifting; salivary gland cell autophagic cell death; peptidyl-lysine modification to hypusine; positive regulation of translational termination; positive regulation of translational elongation;	cytoplasm;	translation initiation factor activity; translation elongation factor activity; RNA binding; ribosome binding;	gi|51702278|sp|P62924.1|IF5A_SPOEX RecName: Full=Eukaryotic translation initiation factor 5A; Short=eIF-5A gi|51702279|sp|P62925.1|IF5A_SPOFR RecName: Full=Eukaryotic translation initiation factor 5A; Short=eIF-5A gi|6469515|gb|AAF13315.1|AF109730_1 trans
	C10084	0.000583095	5.33547	SE_U20056	translation;	ribosome;	structural constituent of ribosome;	gi|51701794|sp|Q7KF90.1|RL31_SPOFR RecName: Full=60S ribosomal protein L31 gi|51701841|sp|Q9GP16.1|RL31_HELVI RecName: Full=60S ribosomal protein L31 gi|15213782|gb|AAK92166.1|AF400194_1 ribosomal protein L31 [Spodoptera frugiperda] gi|11967847|emb|CAC194
	C19095	0.0149391	5.33451	SE_U07066			serine-type peptidase activity;	gi|51094388|gb|AAT95362.1| trypsin IIb3 precursor [Sesamia nonagrioides]
	C14566	0.0071801	5.3187	SE_U07066			serine-type peptidase activity;	gi|51094388|gb|AAT95362.1| trypsin IIb3 precursor [Sesamia nonagrioides]
	C14344_sense	0.00104781	5.31822	SE_U13745	proteolysis;		serine-type endopeptidase activity;	gi|51094388|gb|AAT95362.1| trypsin IIb3 precursor [Sesamia nonagrioides]
	C13720	0.00593577	5.3075	SE_U10572			peptidase activity;	gi|51094378|gb|AAT95357.1| trypsin-like protein precursor [Sesamia nonagrioides]
	C1114	0.0107774	5.28941	SE_U10572			peptidase activity;	gi|51094378|gb|AAT95357.1| trypsin-like protein precursor [Sesamia nonagrioides]
	C13793_anti	0.0047681	5.26274	SE_U26118				gi|50878458|gb|AAT85232.1| hypothetical protein [Oryza sativa Japonica Group]
	C1687	0.0288744	5.24013	SE_U18873	carbohydrate metabolic process; macromolecule biosynthetic process;	Golgi apparatus;	UDP-galactosyltransferase activity;	gi|50759363|ref|XP_425743.1| PREDICTED: hypothetical protein [Gallus gallus]
	C2718	0.00875477	5.2266	SE_U15655	mitotic cell cycle; regulation of protein stability; response to estradiol stimulus; protein amino acid phosphorylation;	spindle pole; centrosome;	protein serine/threonine kinase activity; ubiquitin protein ligase binding; ATP binding;	gi|50759065|ref|XP_425725.1| PREDICTED: similar to Aurora-A [Gallus gallus]
	C14418	0.00826448	5.22303	SE_U51634	primary metabolic process;		transferase activity, transferring hexosyl groups;	gi|50539980|ref|NP_001002460.1| hypothetical protein LOC436733 [Danio rerio] gi|49900841|gb|AAH76360.1| Zgc:92907 [Danio rerio] gi|182888602|gb|AAI63967.1| Zgc:92907 protein [Danio rerio]
	C17321	0.017451	5.2054	SE_U28699			transferase activity, transferring glycosyl groups;	gi|50539980|ref|NP_001002460.1| hypothetical protein LOC436733 [Danio rerio] gi|49900841|gb|AAH76360.1| Zgc:92907 [Danio rerio] gi|182888602|gb|AAI63967.1| Zgc:92907 protein [Danio rerio]
	C7883	0.00144757	5.20324	SE_U09482	metabolic process;		oxidoreductase activity; transferase activity, transferring acyl groups other than amino-acyl groups;	gi|50293095|gb|AAT72922.1| sterol carrier protein 2/3-oxoacyl-CoA thiolase [Spodoptera littoralis]
	C13568	0.0334522	5.196	SE_U11570		mitochondrion;		gi|5020383|gb|AAD38067.1| juvenile hormone esterase binding protein [Manduca sexta]
	C20148	0.0447347	5.19246	SE_U11813		sarcoplasmic reticulum;	kinase activity; GTPase activity; calcium ion binding;	gi|49532884|dbj|BAD26677.1| Juvenile hormone diol kinase [Plutella xylostella]
	C14873_anti	0.000230034	5.17036	SE_U02232		sarcoplasmic reticulum;	kinase activity; GTPase activity; calcium ion binding;	gi|49532884|dbj|BAD26677.1| Juvenile hormone diol kinase [Plutella xylostella]
	C18569_anti	0.0450026	5.16598	SE_U18203	proteolysis;		metallocarboxypeptidase activity; zinc ion binding;	gi|49168687|emb|CAF25189.2| carboxypeptidase precursor [Helicoverpa armigera]
	C9325	0.0261526	5.16528	SE_U09298	proteolysis;		metallocarboxypeptidase activity; zinc ion binding;	gi|49168687|emb|CAF25189.2| carboxypeptidase precursor [Helicoverpa armigera]
	C19487	0.00488709	5.16134	SE_U13115				gi|49168392|emb|CAF25190.1| carboxypeptidase [Helicoverpa armigera]
	C20047	0.00158667	5.14299	SE_U57122			nucleic acid binding; ATP binding; ATP-dependent helicase activity;	gi|49072840|gb|AAT51707.1| DEAD box RNA helicase [Choristoneura fumiferana]
	C18686	0.00546483	5.14268	SE_U12493			nucleic acid binding; ATP binding; ATP-dependent helicase activity;	gi|49072840|gb|AAT51707.1| DEAD box RNA helicase [Choristoneura fumiferana]
	C2032	0.00296803	5.12443	SE_U05871	translation;	ribosome;	structural constituent of ribosome;	gi|49036475|sp|Q962S0.1|RS7_SPOFR RecName: Full=40S ribosomal protein S7 gi|15213806|gb|AAK92178.1|AF400206_1 ribosomal protein S7 [Spodoptera frugiperda]
	C14338	0.0435894	5.10659	SE_U43156				gi|48147255|dbj|BAD22559.1| lipase [Antheraea yamamai]
	C3816	0.00201237	5.09076	SE_U08384				gi|48147255|dbj|BAD22559.1| lipase [Antheraea yamamai]
	C15118	0.00102792	5.0861	SE_U09991				gi|48147255|dbj|BAD22559.1| lipase [Antheraea yamamai]
	C12123	0.00121628	5.08183	SE_U08384				gi|48147255|dbj|BAD22559.1| lipase [Antheraea yamamai]
	C938	0.00201114	5.08032	SE_U04246				gi|48139894|ref|XP_393482.1| PREDICTED: similar to coiled-coil domain containing 95 [Apis mellifera]
	C1589	0.00173968	5.06346	SE_U05761				gi|48139894|ref|XP_393482.1| PREDICTED: similar to coiled-coil domain containing 95 [Apis mellifera]
	C2633	0.000752032	5.04176	SE_U13387	NADP metabolic process; oxidation reduction; xylulose metabolic process;	brush border; microvillus; membrane; cytoplasmic vesicle;	protein binding; erythrulose reductase activity;	gi|48139441|ref|XP_397008.1| PREDICTED: similar to L-xylulose reductase (XR) (Dicarbonyl/L-xylulose reductase) [Apis mellifera]
	C13769_sense	0.00271366	5.0305	SE_U14797		intracellular part;		gi|48116262|ref|XP_393186.1| PREDICTED: similar to CG6322-PA [Apis mellifera]
	C4273_anti	0.0144084	5.02438	SE_U41136				gi|48110669|ref|XP_396276.1| PREDICTED: similar to lethal (2) s5379 CG7085-PA, isoform A [Apis mellifera]
	C5839_anti	0.00150146	5.02063	SE_U21691	Golgi organization; signal transduction;	Golgi stack; Golgi-associated vesicle; endoplasmic reticulum;	receptor binding;	gi|48106725|ref|XP_393076.1| PREDICTED: similar to Grasp65 CG7809-PA [Apis mellifera]
	C18450	0.00225421	5.00375	SE_U12355	cell cycle;	holo TFIIH complex;	general RNA polymerase II transcription factor activity; kinase activity; protein binding; zinc ion binding;	gi|48106220|ref|XP_396068.1| PREDICTED: similar to Mat1 CG7614-PA [Apis mellifera]
	C7339	0.0394226	4.9957	SE_U12632	regulation of apoptosis; regulation of multivesicular body size involved in endosome transport; cell differentiation; maintenance of epithelial cell apical/basal polarity; negative regulation of epithelial cell proliferation;			gi|48104740|ref|XP_395839.1| PREDICTED: similar to vacuolar protein sorting 25 [Apis mellifera]
	C8664_sense	0.00585141	4.99109	SE_U12475	cellular process; proteolysis;		cobalt ion binding; metalloexopeptidase activity; aminopeptidase activity;	gi|48097712|ref|XP_393865.1| PREDICTED: similar to CG13630-PA [Apis mellifera]
	C12378	0.0466612	4.97608	SE_U12475	cellular process; proteolysis;		cobalt ion binding; metalloexopeptidase activity; aminopeptidase activity;	gi|48097712|ref|XP_393865.1| PREDICTED: similar to CG13630-PA [Apis mellifera]
	C2577	0.00514797	4.95728	SE_U26654				gi|48097526|ref|XP_391912.1| PREDICTED: similar to CG10026-PA, isoform A [Apis mellifera]
	C3417_anti	0.0150984	4.94972	SE_U09961				gi|48097408|ref|XP_391891.1| PREDICTED: similar to zinc finger, ZZ domain containing 3 [Apis mellifera]
	C10379	0.00715665	4.94189	SE_U22669	cell migration; cell proliferation;	neuronal cell body;		gi|48096771|ref|XP_392519.1| PREDICTED: similar to sortilin-related receptor containing LDLR class A repeats preproprotein [Apis mellifera]
	C3732	0.00948339	4.94059	SE_U22669	cell migration; cell proliferation;	neuronal cell body;		gi|48096771|ref|XP_392519.1| PREDICTED: similar to sortilin-related receptor containing LDLR class A repeats preproprotein [Apis mellifera]
	C2597	0.0161811	4.92764	SE_U11514	cellular process; primary metabolic process;	cell part;	protein binding; hydrolase activity;	gi|48096676|ref|XP_392498.1| PREDICTED: similar to CG6465-PA [Apis mellifera]
	C11715	0.00501388	4.92391	SE_U21539				gi|48096076|ref|XP_392394.1| PREDICTED: similar to WAP four-disulfide core domain 2 isoform 1 [Apis mellifera] gi|66509567|ref|XP_623074.1| PREDICTED: similar to WAP four-disulfide core domain 2 isoform 2 [Apis mellifera]
	C14439	0.0258605	4.92254	SE_U15441				gi|48096076|ref|XP_392394.1| PREDICTED: similar to WAP four-disulfide core domain 2 isoform 1 [Apis mellifera] gi|66509567|ref|XP_623074.1| PREDICTED: similar to WAP four-disulfide core domain 2 isoform 2 [Apis mellifera]
	C16050	0.0394432	4.91376	SE_U24135	GPI anchor biosynthetic process; anti-apoptosis; response to DNA damage stimulus;	Golgi membrane; endoplasmic reticulum membrane; nucleus;	protein transporter activity; protein binding;	gi|48095529|ref|XP_392315.1| PREDICTED: similar to CG3876-PA [Apis mellifera]
	C2233	0.0272165	4.88591	SE_U17448	microtubule-based movement; protein polymerization;	microtubule;	GTP binding; structural molecule activity; GTPase activity;	gi|48095525|ref|XP_392313.1| PREDICTED: similar to -Tubulin at 56D CG9277-PB, isoform B [Apis mellifera]
	C19781	0.0300529	4.88583	SE_U17448	microtubule-based movement; protein polymerization;	microtubule;	GTP binding; structural molecule activity; GTPase activity;	gi|48095525|ref|XP_392313.1| PREDICTED: similar to -Tubulin at 56D CG9277-PB, isoform B [Apis mellifera]
	C15150	0.00290099	4.88284	SE_U13886	regulation of transcription;	nucleus;		gi|48095236|ref|XP_392263.1| PREDICTED: similar to Mediator complex subunit 18 CG14802-PA, isoform A [Apis mellifera]
	C16494	0.00569108	4.87147	SE_U13886	regulation of transcription;	nucleus;		gi|48095236|ref|XP_392263.1| PREDICTED: similar to Mediator complex subunit 18 CG14802-PA, isoform A [Apis mellifera]
	C1597	0.0347008	4.86065	SE_U01886	nuclear mRNA splicing, via spliceosome;	ribonucleoprotein complex;	nucleic acid binding;	gi|48095215|ref|XP_394383.1| PREDICTED: similar to CG6876-PA isoform 1 [Apis mellifera]
	C12916	0.0194779	4.852	SE_U18921	mitotic spindle organization; nuclear mRNA splicing, via spliceosome;	spliceosomal complex;		gi|48094717|ref|XP_392172.1| PREDICTED: similar to RIKEN cDNA 0610040D20 isoform 1 [Apis mellifera]
	C9780	0.00286161	4.84864	SE_U22522				gi|48094611|ref|XP_394224.1| PREDICTED: similar to CG9503-PA [Apis mellifera]
	C4417_anti	0.0147639	4.84186	SE_U05557		N-methyl-D-aspartate selective glutamate receptor complex;	receptor activity;	gi|48094611|ref|XP_394224.1| PREDICTED: similar to CG9503-PA [Apis mellifera]
	C15857_sense	0.0202834	4.83999	SE_U13549				gi|48094603|ref|XP_394220.1| PREDICTED: similar to CG9518-PA [Apis mellifera]
	C13759	0.0158718	4.83834	SE_U07753				gi|48094599|ref|XP_394218.1| PREDICTED: similar to CG9518-PA [Apis mellifera]
	C6281_sense	0.0110736	4.83802	SE_U27608	proteolysis;		serine-type endopeptidase activity;	gi|4760786|dbj|BAA77401.1| 30kP protease A (43k peptide) precursor [Bombyx mori]
	C17130_anti	0.00485434	4.83736	SE_U23853	histone H4 acetylation; double-strand break repair; chromatin assembly or disassembly; regulation of transcription; centromere complex assembly; chromosome segregation; replication fork protection; chromatin remodeling;	NuA4 histone acetyltransferase complex; chromatin;	H4 histone acetyltransferase activity; zinc ion binding; protein binding; chromatin binding;	gi|47222503|emb|CAG02868.1| unnamed protein product [Tetraodon nigroviridis]
	C18569_sense	0.0193637	4.81484	SE_U25355	cellular process;		kinase activity;	gi|47222461|emb|CAG12981.1| unnamed protein product [Tetraodon nigroviridis]
	C4458_anti	0.00725116	4.81424	SE_U25283	mRNA transport; response to red light; kinetochore organization; mitotic spindle organization; compound eye photoreceptor fate commitment; rhabdomere development; ring gland development; spindle assembly; intracellular protein transport; second mitotic wa	kinetochore microtubule; spindle pole centrosome; kinetochore; dynactin complex; nucleus; mitochondrion;	transcription regulator activity; dynein binding; DNA binding;	gi|47220657|emb|CAG06579.1| unnamed protein product [Tetraodon nigroviridis]
	C17925	0.00290456	4.80036	SE_U25283	mRNA transport; response to red light; kinetochore organization; mitotic spindle organization; compound eye photoreceptor fate commitment; rhabdomere development; ring gland development; spindle assembly; intracellular protein transport; second mitotic wa	kinetochore microtubule; spindle pole centrosome; kinetochore; dynactin complex; nucleus; mitochondrion;	transcription regulator activity; dynein binding; DNA binding;	gi|47220657|emb|CAG06579.1| unnamed protein product [Tetraodon nigroviridis]
	C12759	0.0372051	4.79863	SE_U03169	enteric nervous system development; melanocyte differentiation; positive regulation of transcription from RNA polymerase II promoter; gut morphogenesis; oligodendrocyte differentiation; stem cell differentiation; developmental growth; peripheral nervous s	cytoplasm; nucleus;	RNA polymerase II transcription factor activity, enhancer binding; promoter binding; identical protein binding; transcription coactivator activity; chromatin binding;	gi|47217009|emb|CAG01637.1| unnamed protein product [Tetraodon nigroviridis]
	C2896	0.0109481	4.79074	SE_U11409	cellular process; primary metabolic process;		transferase activity, transferring glycosyl groups;	gi|47156063|gb|AAT11926.1| beta 1,4-N-acetylgalactosaminyltransferase [Trichoplusia ni]
	C18970_sense	0.0081523	4.75122	SE_U12902	alcohol metabolic process;		catalytic activity;	gi|47097117|ref|ZP_00234686.1| alcohol dehydrogenase, zinc-dependent [Listeria monocytogenes str. 1/2a F6854] gi|47014522|gb|EAL05486.1| alcohol dehydrogenase, zinc-dependent [Listeria monocytogenes str. 1/2a F6854]
	C674	0.0163862	4.74565	SE_U00340			peptidase activity;	gi|464959|sp|P35046.1|TRYB_MANSE RecName: Full=Trypsin, alkaline B; Flags: Precursor gi|293224|gb|AAA29340.1| trypsin [Manduca sexta]
	C15792	0.000158433	4.74499	SE_U20281	defense response to fungus; innate immune response; defense response to bacterium; killing of cells of another organism;	extracellular region;		gi|46396048|sp|Q9XZH0.1|CECB_SPOLT RecName: Full=Cecropin-B; Flags: Precursor gi|4762021|gb|AAD29439.1|AF142342_1 antibacterial protein cecropin B [Spodoptera litura]
	C17219	0.0109621	4.72277	SE_U11516	defense response to fungus; innate immune response; defense response to bacterium; killing of cells of another organism;	extracellular region;		gi|46396048|sp|Q9XZH0.1|CECB_SPOLT RecName: Full=Cecropin-B; Flags: Precursor gi|4762021|gb|AAD29439.1|AF142342_1 antibacterial protein cecropin B [Spodoptera litura]
	C6709	0.00954747	4.71265	SE_U11950	defense response to fungus; innate immune response; defense response to bacterium; killing of cells of another organism;	extracellular region;		gi|46396048|sp|Q9XZH0.1|CECB_SPOLT RecName: Full=Cecropin-B; Flags: Precursor gi|4762021|gb|AAD29439.1|AF142342_1 antibacterial protein cecropin B [Spodoptera litura]
	C13555_anti	0.00057868	4.70708	SE_U11516	defense response to fungus; innate immune response; defense response to bacterium; killing of cells of another organism;	extracellular region;		gi|46396048|sp|Q9XZH0.1|CECB_SPOLT RecName: Full=Cecropin-B; Flags: Precursor gi|4762021|gb|AAD29439.1|AF142342_1 antibacterial protein cecropin B [Spodoptera litura]
	C13812	0.00707656	4.70536	SE_U20281	defense response to fungus; innate immune response; defense response to bacterium; killing of cells of another organism;	extracellular region;		gi|46396048|sp|Q9XZH0.1|CECB_SPOLT RecName: Full=Cecropin-B; Flags: Precursor gi|4762021|gb|AAD29439.1|AF142342_1 antibacterial protein cecropin B [Spodoptera litura]
	C13553_sense	0.00624209	4.70424	SE_U14019	defense response to fungus; innate immune response; defense response to bacterium; killing of cells of another organism;	extracellular region;		gi|46396048|sp|Q9XZH0.1|CECB_SPOLT RecName: Full=Cecropin-B; Flags: Precursor gi|4762021|gb|AAD29439.1|AF142342_1 antibacterial protein cecropin B [Spodoptera litura]
	C17260	0.0107889	4.6908	SE_U39048	carbohydrate metabolic process;		hydrolase activity, acting on glycosyl bonds;	gi|461624|sp|Q03506.3|BGLA_BACCI RecName: Full=Beta-glucosidase; AltName: Full=Gentiobiase; AltName: Full=Cellobiase; AltName: Full=Beta-D-glucoside glucohydrolase; AltName: Full=Amygdalase gi|142586|gb|AAA22266.1| beta-glucosidase [Bacillus circulans sub
	C18244_sense	0.00761743	4.68891	SE_U15497				gi|45825109|gb|AAS77462.1| AT11512p [Drosophila melanogaster]
	C6207	0.000954305	4.67599	SE_U24322				gi|45594226|gb|AAS68504.1| serpin-4B [Manduca sexta]
	C14766	0.000863073	4.66231	SE_U22430	mitochondrial DNA replication;	nucleus; mitochondrion;	ribonuclease H activity; protein homodimerization activity;	gi|45552509|ref|NP_995777.1| ribonuclease H1, isoform B [Drosophila melanogaster] gi|45445652|gb|AAS64899.1| ribonuclease H1, isoform B [Drosophila melanogaster]
	C5417	0.000752775	4.65777	SE_U01034	fatty acid metabolic process;	cytoplasm;	binding; oxidoreductase activity;	gi|45549573|ref|NP_573114.2| CG9914 [Drosophila melanogaster] gi|33589300|gb|AAQ22417.1| RH68464p [Drosophila melanogaster] gi|45447016|gb|AAF48586.2| CG9914 [Drosophila melanogaster] gi|220959622|gb|ACL92354.1| CG9914-PA [synthetic construct]
	C864	0.00475098	4.65731	SE_U19698	vesicle-mediated transport;			gi|45361403|ref|NP_989279.1| coatomer protein complex, subunit zeta 2 [Xenopus (Silurana) tropicalis] gi|39795744|gb|AAH64149.1| coatomer protein complex, subunit zeta 2 [Xenopus (Silurana) tropicalis]
	C15908_sense	0.00463254	4.64988	SE_U19698	vesicle-mediated transport;			gi|45361403|ref|NP_989279.1| coatomer protein complex, subunit zeta 2 [Xenopus (Silurana) tropicalis] gi|39795744|gb|AAH64149.1| coatomer protein complex, subunit zeta 2 [Xenopus (Silurana) tropicalis]
	C4417_sense	0.00147054	4.63521	SE_U17329	cytolysis; defense response to bacterium; cell wall macromolecule catabolic process;		lysozyme activity;	gi|44887636|gb|AAS48094.1| lysozyme [Pseudoplusia includens]
	C5780	0.0351956	4.62858	SE_U19682	cytolysis; defense response to bacterium; cell wall macromolecule catabolic process;		lysozyme activity;	gi|44887636|gb|AAS48094.1| lysozyme [Pseudoplusia includens]
	C15909_sense	0.00324227	4.60363	SE_U15880			binding;	gi|44829171|tpg|DAA04499.1| TPA: TPA_exp: pol polyprotein [Schistosoma mansoni]
	C2386_sense	0.0250317	4.60272	SE_U34932	regulation of transcription, DNA-dependent;	nucleus;	sequence-specific DNA binding; steroid hormone receptor activity; transcription factor activity; zinc ion binding;	gi|433191|dbj|BAA01745.1| BmFTZ-F1 protein [Bombyx mori]
	C5278	0.00635576	4.60074	SE_U22327			binding;	gi|41691715|gb|AAS10157.1| lectin [Cotesia Plutellae Polydnavirus]
	C18913	0.0294076	4.59809	SE_U14274			binding;	gi|41691715|gb|AAS10157.1| lectin [Cotesia Plutellae Polydnavirus]
	C17467	0.000164758	4.58594	SE_U02933	regulation of cellular process;			gi|41350649|gb|AAS00545.1| zinc finger transcription factor KRAB-HLTR3 [synthetic construct]
	C2091	0.0167887	4.58349	SE_U09271				gi|4115420|dbj|BAA36351.1| 24 kDa female-specific fat body protein [Antheraea yamamai]
	C16773	0.00530207	4.56856	SE_U20111				gi|4090970|gb|AAD09282.1| immune-related Hdd23 [Hyphantria cunea]
	C3393	0.0267288	4.55952	SE_U20839				gi|4090970|gb|AAD09282.1| immune-related Hdd23 [Hyphantria cunea]
	C10630	0.00682333	4.55811	SE_U17145				gi|4090964|gb|AAD09279.1| immune-related Hdd1 [Hyphantria cunea]
	C1000	0.00515076	4.55228	SE_U11465				gi|4090964|gb|AAD09279.1| immune-related Hdd1 [Hyphantria cunea]
	C4989_sense	0.00541392	4.53316	SE_U17145				gi|4090964|gb|AAD09279.1| immune-related Hdd1 [Hyphantria cunea]
	C16299_sense	0.0156714	4.52605	SE_U21383				gi|4090964|gb|AAD09279.1| immune-related Hdd1 [Hyphantria cunea]
	C15965_anti	0.0482459	4.52116	SE_U21383				gi|4090964|gb|AAD09279.1| immune-related Hdd1 [Hyphantria cunea]
	C3236	0.0134807	4.51412	SE_U05504				gi|4090964|gb|AAD09279.1| immune-related Hdd1 [Hyphantria cunea]
	C4527_anti	0.00774167	4.51376	SE_U27546				gi|4090964|gb|AAD09279.1| immune-related Hdd1 [Hyphantria cunea]
	C3738_anti	0.0117385	4.49421	SE_U10551	dorsal/ventral axis specification; melanotic encapsulation of foreign target; response to wounding; negative regulation of proteolysis; negative regulation of melanization defense response; defense response to insect; defense response to fungus; Toll sign	extracellular region;	peptidase activity; serine-type endopeptidase inhibitor activity;	gi|4090872|gb|AAD09285.1| putative serpin [Hyphantria cunea] gi|5163416|gb|AAD40672.1| serpin [Hyphantria cunea]
	C2375	0.0145004	4.48751	SE_U08961	metabolic process;		catalytic activity;	gi|40215478|gb|AAR82744.1| SD02276p [Drosophila melanogaster]
	C14785_anti	0.00634407	4.48433	SE_U11526	ATP synthesis coupled proton transport;	vacuolar proton-transporting V-type ATPase, V1 domain;	hydrogen-exporting ATPase activity, phosphorylative mechanism; hydrogen ion transporting ATP synthase activity, rotational mechanism; proton-transporting ATPase activity, rotational mechanism;	gi|401327|sp|P31401.1|VATB_MANSE RecName: Full=V-type proton ATPase subunit B; Short=V-ATPase subunit B; AltName: Full=Vacuolar proton pump subunit B gi|9714|emb|CAA45706.1| H(+)-transporting ATPase [Manduca sexta]
	C19063	0.0136438	4.45362	SE_U51658	body fluid secretion;	extracellular region;	diuretic hormone activity;	gi|399389|sp|P21819.2|DIUH1_MANSE RecName: Full=Diuretic hormone 1; Short=DH-1; AltName: Full=Diuretic peptide 1; Short=DP-1; AltName: Full=Mas-DH; Flags: Precursor gi|159501|gb|AAB59200.1| preprodiuretic hormone [Manduca sexta]
	C3252	0.000355551	4.45303	SE_U15606	body fluid secretion;	extracellular region;	diuretic hormone activity;	gi|399389|sp|P21819.2|DIUH1_MANSE RecName: Full=Diuretic hormone 1; Short=DH-1; AltName: Full=Diuretic peptide 1; Short=DP-1; AltName: Full=Mas-DH; Flags: Precursor gi|159501|gb|AAB59200.1| preprodiuretic hormone [Manduca sexta]
	C18985_anti	0.0163077	4.45153	SE_U15606	body fluid secretion;	extracellular region;	diuretic hormone activity;	gi|399389|sp|P21819.2|DIUH1_MANSE RecName: Full=Diuretic hormone 1; Short=DH-1; AltName: Full=Diuretic peptide 1; Short=DP-1; AltName: Full=Mas-DH; Flags: Precursor gi|159501|gb|AAB59200.1| preprodiuretic hormone [Manduca sexta]
	C9406	0.0258607	4.44535	SE_U48757				gi|3986192|dbj|BAA34953.1| growth-blocking peptide [Spodoptera litura]
	C7069	0.0305731	4.44328	SE_U26287			catalytic activity;	gi|39655053|gb|AAR29602.1| pattern recognition serine proteinase precursor [Manduca sexta]
	C15291	0.0213886	4.43914	SE_U06111			catalytic activity;	gi|39655053|gb|AAR29602.1| pattern recognition serine proteinase precursor [Manduca sexta]
	C18734	0.0152064	4.43876	SE_U09612	transport;		odorant binding;	gi|39579195|gb|AAR28762.1| odorant-binding protein [Spodoptera frugiperda] gi|62737736|gb|AAX98168.1| pheromone binding protein 4 [Spodoptera frugiperda]
	C20030_sense	0.00114073	4.4344	SE_U26154	response to alkaloid; response to activity; mitochondrial electron transport, ubiquinol to cytochrome c;	mitochondrial respiratory chain complex III;	protein complex binding; catalytic activity;	gi|3891848|pdb|1QCR|A Chain A, Crystal Structure Of Bovine Mitochondrial Cytochrome Bc1 Complex, Alpha Carbon Atoms Only
	C9891	0.000242728	4.43092	SE_U18571	steroid biosynthetic process; oxidation reduction;	membrane;	heme binding; monooxygenase activity; electron carrier activity;	gi|38679391|gb|AAR26517.1| antennal cytochrome P450 CYP4 [Mamestra brassicae]
	C3885_anti	0.0251076	4.42751	SE_U22028	oxidation reduction;	endoplasmic reticulum; lipid particle;	iron ion binding; NADPH-hemoprotein reductase activity; FMN binding;	gi|38679387|gb|AAR26515.1| antennal oxidoreductase [Mamestra brassicae]
	C5207_anti	0.00960637	4.3735	SE_U22028	oxidation reduction;	endoplasmic reticulum; lipid particle;	iron ion binding; NADPH-hemoprotein reductase activity; FMN binding;	gi|38679387|gb|AAR26515.1| antennal oxidoreductase [Mamestra brassicae]
	C7236	0.0280346	4.37266	SE_U05816		lipid particle;	oxidoreductase activity; binding;	gi|38679387|gb|AAR26515.1| antennal oxidoreductase [Mamestra brassicae]
	C13530	0.00803779	4.3725	SE_U21325	compound eye pigmentation; tryptophan catabolic process to kynurenine; oxidation reduction; ommochrome biosynthetic process;		tryptophan 2,3-dioxygenase activity; heme binding;	gi|38570373|gb|AAR24625.1| tryptophan oxygenase [Plodia interpunctella]
	C4636_anti	0.00631313	4.35759	SE_U01854				gi|38260560|gb|AAR15419.1| cuticle protein 14 [Antheraea pernyi]
	C17648_sense	0.00170883	4.3411	SE_U18950				gi|37983064|gb|AAR06265.1| peritrophic membrane chitin binding protein 1 [Trichoplusia ni]
	C2611	0.0121254	4.33829	SE_U19775				gi|37805418|gb|AAH60314.1| Non-metastatic cells 7, protein expressed in (nucleoside-diphosphate kinase) [Rattus norvegicus]
	C1408	0.0166328	4.32881	SE_U26807	oxidation reduction; proteolysis;	anchored to membrane; plasma membrane;	oxidoreductase activity; metallopeptidase activity; zinc ion binding; aminopeptidase activity;	gi|37788338|gb|AAP44965.1| midgut class 2 aminopeptidase N [Spodoptera exigua]
	C18458_sense	0.00689892	4.32648	SE_U12342	proteolysis;		metallopeptidase activity; zinc ion binding; aminopeptidase activity;	gi|37788338|gb|AAP44965.1| midgut class 2 aminopeptidase N [Spodoptera exigua]
	C13991	0.0292775	4.30802	SE_U26807	oxidation reduction; proteolysis;	anchored to membrane; plasma membrane;	oxidoreductase activity; metallopeptidase activity; zinc ion binding; aminopeptidase activity;	gi|37788338|gb|AAP44965.1| midgut class 2 aminopeptidase N [Spodoptera exigua]
	C7477	0.028737	4.30704	SE_U26807	oxidation reduction; proteolysis;	anchored to membrane; plasma membrane;	oxidoreductase activity; metallopeptidase activity; zinc ion binding; aminopeptidase activity;	gi|37788338|gb|AAP44965.1| midgut class 2 aminopeptidase N [Spodoptera exigua]
	C8409	0.0296898	4.30303	SE_U12342	proteolysis;		metallopeptidase activity; zinc ion binding; aminopeptidase activity;	gi|37788338|gb|AAP44965.1| midgut class 2 aminopeptidase N [Spodoptera exigua]
	C16869	0.00891124	4.2963	SE_U21357				gi|37142938|gb|AAQ88394.1| SV2-like protein 1 [Ctenocephalides felis]
	C781	0.00882021	4.29577	SE_U20565				gi|37142938|gb|AAQ88394.1| SV2-like protein 1 [Ctenocephalides felis]
	C13778_anti	0.0166567	4.29498	SE_U01703				gi|3687299|emb|CAA06822.1| vacuolar ATPase, subunit M9.7 [Manduca sexta]
	C323	0.044427	4.29019	SE_U01703				gi|3687299|emb|CAA06822.1| vacuolar ATPase, subunit M9.7 [Manduca sexta]
	C3432_sense	0.00478357	4.27921	SE_U26958				gi|3550820|dbj|BAA32691.1| TM4SF [Drosophila melanogaster]
	C10472_sense	0.00231791	4.26502	SE_U28673			glutathione transferase activity;	gi|3514020|gb|AAC34097.1| glutathione transferase [Platynota idaeusalis]
	C16619	0.0238417	4.25844	SE_U20725			binding;	gi|3510719|gb|AAC33576.1| immunolectin-A precursor [Manduca sexta]
	C14964	0.049182	4.25266	SE_U06455			phosphatase activity;	gi|34880952|ref|XP_341157.1| PREDICTED: similar to dual specificity phosphatase 23 [Rattus norvegicus]
	C19039	0.0473007	4.25263	SE_U18075	fatty acid biosynthetic process; oxidation reduction;	integral to membrane;	oxidoreductase activity, acting on paired donors, with oxidation of a pair of donors resulting in the reduction of molecular oxygen to two molecules of water; iron ion binding;	gi|34538651|gb|AAQ74260.1| desaturase [Spodoptera littoralis]
	C13464	0.0161745	4.2359	SE_U20811	fatty acid biosynthetic process; oxidation reduction;	integral to membrane; endoplasmic reticulum;	stearoyl-CoA 9-desaturase activity; iron ion binding;	gi|34538647|gb|AAQ74258.1| delta-9 desaturase [Spodoptera littoralis]
	C4141	0.000504328	4.21868	SE_U22155	fatty acid biosynthetic process; oxidation reduction;	integral to membrane; endoplasmic reticulum;	stearoyl-CoA 9-desaturase activity; iron ion binding;	gi|34538645|gb|AAQ74257.1| delta-9 desaturase [Spodoptera littoralis]
	C2338	0.00922251	4.21763	SE_U03314				gi|34392593|dbj|BAC82630.1| growth blocking peptide binding protein [Mythimna separata]
	C18064_sense	0.000832904	4.21728	SE_U00849				gi|34099638|gb|AAQ57129.1| endonuclease and reverse transcriptase-like protein [Bombyx mori]
	C10846_anti	0.00143666	4.21492	SE_U28426	natural killer cell mediated cytotoxicity; protein polymerization; microtubule-based movement; cellular component movement;	cytosol; microtubule; tubulin complex;	MHC class I protein binding; GTPase activity; unfolded protein binding; structural molecule activity; GTP binding;	gi|3399724|dbj|BAA32102.1| beta-tubulin [Bombyx mori]
	C19565	0.00106618	4.20864	SE_U21337		extracellular space;	metalloendopeptidase inhibitor activity;	gi|33860163|sp|P82176.2|IMPI_GALME RecName: Full=Inducible metalloproteinase inhibitor protein; Contains: RecName: Full=IMPI alpha; Flags: Precursor gi|33145975|emb|CAE12200.1| inducible metalloproteinase inhibitor protein [Galleria mellonella] gi|3448573
	C18157_sense	0.00648456	4.20097	SE_U22437				gi|33440006|gb|AAO46100.1| mage [Danio rerio]
	C19488	0.00665212	4.19248	SE_U07564				gi|33439716|gb|AAQ18896.1| gallerimycin [Spodoptera frugiperda] gi|37929746|gb|AAP69838.1| gallerimycin [Spodoptera frugiperda]
	C18925	0.00671275	4.19169	SE_U10674				gi|33439716|gb|AAQ18896.1| gallerimycin [Spodoptera frugiperda] gi|37929746|gb|AAP69838.1| gallerimycin [Spodoptera frugiperda]
	C16489_sense	0.00265013	4.18742	SE_U11700			metal ion binding;	gi|32478997|gb|AAP83689.1| cytochrome P450 [Depressaria pastinacella]
	C19618	0.00576541	4.1855	SE_U09267				gi|3182995|sp|Q25481.1|ES16_MANSE RecName: Full=Ecdysteroid-regulated 16 kDa protein; Flags: Precursor gi|1117824|gb|AAB08704.1| ecdysteroid regulated 16 kDa [Manduca sexta]
	C3264	0.0320445	4.18049	SE_U09267				gi|3182995|sp|Q25481.1|ES16_MANSE RecName: Full=Ecdysteroid-regulated 16 kDa protein; Flags: Precursor gi|1117824|gb|AAB08704.1| ecdysteroid regulated 16 kDa [Manduca sexta]
	C18926_sense	0.0192689	4.16801	SE_U20895				gi|3182995|sp|Q25481.1|ES16_MANSE RecName: Full=Ecdysteroid-regulated 16 kDa protein; Flags: Precursor gi|1117824|gb|AAB08704.1| ecdysteroid regulated 16 kDa [Manduca sexta]
	C19459	0.0170965	4.14545	SE_U09267				gi|3182995|sp|Q25481.1|ES16_MANSE RecName: Full=Ecdysteroid-regulated 16 kDa protein; Flags: Precursor gi|1117824|gb|AAB08704.1| ecdysteroid regulated 16 kDa [Manduca sexta]
	C13934	0.0332242	4.14301	SE_U09267				gi|3182995|sp|Q25481.1|ES16_MANSE RecName: Full=Ecdysteroid-regulated 16 kDa protein; Flags: Precursor gi|1117824|gb|AAB08704.1| ecdysteroid regulated 16 kDa [Manduca sexta]
	C3963_anti	0.0292609	4.13965	SE_U18723	defense response;			gi|3182995|sp|Q25481.1|ES16_MANSE RecName: Full=Ecdysteroid-regulated 16 kDa protein; Flags: Precursor gi|1117824|gb|AAB08704.1| ecdysteroid regulated 16 kDa [Manduca sexta]
	C18095_sense	0.00330014	4.13233	SE_U18723	defense response;			gi|3182995|sp|Q25481.1|ES16_MANSE RecName: Full=Ecdysteroid-regulated 16 kDa protein; Flags: Precursor gi|1117824|gb|AAB08704.1| ecdysteroid regulated 16 kDa [Manduca sexta]
	C16189	0.0286096	4.12366	SE_U36136	transcription from RNA polymerase II promoter;	DNA-directed RNA polymerase II, core complex;	DNA-directed RNA polymerase activity; DNA binding;	gi|31235339|ref|XP_319221.1| AGAP010064-PA [Anopheles gambiae str. PEST] gi|157128329|ref|XP_001661404.1| DNA-directed RNA polymerase II [Aedes aegypti] gi|170059825|ref|XP_001865530.1| DNA-directed RNA polymerase II 23 kDa polypeptide [Culex quinquefasci
	C10588	0.0167857	4.09623	SE_U36136	transcription from RNA polymerase II promoter;	DNA-directed RNA polymerase II, core complex;	DNA-directed RNA polymerase activity; DNA binding;	gi|31235339|ref|XP_319221.1| AGAP010064-PA [Anopheles gambiae str. PEST] gi|157128329|ref|XP_001661404.1| DNA-directed RNA polymerase II [Aedes aegypti] gi|170059825|ref|XP_001865530.1| DNA-directed RNA polymerase II 23 kDa polypeptide [Culex quinquefasci
	C364	0.0054045	4.08387	SE_U22277			structural constituent of cuticle;	gi|3121953|sp|Q25504.1|CU16_MANSE RecName: Full=Larval cuticle protein 16/17; Flags: Precursor gi|556270|gb|AAA50287.1| cuticular protein [Manduca sexta]
	C6587	0.0420768	4.07743	SE_U54567			structural constituent of cuticle;	gi|3121953|sp|Q25504.1|CU16_MANSE RecName: Full=Larval cuticle protein 16/17; Flags: Precursor gi|556270|gb|AAA50287.1| cuticular protein [Manduca sexta]
	C3860_sense	0.00756208	4.06933	SE_U07469			structural constituent of cuticle;	gi|3121953|sp|Q25504.1|CU16_MANSE RecName: Full=Larval cuticle protein 16/17; Flags: Precursor gi|556270|gb|AAA50287.1| cuticular protein [Manduca sexta]
	C3383_sense	0.00152918	4.06647	SE_U25408	regulation of alternative nuclear mRNA splicing, via spliceosome;	U5 snRNP;	binding;	gi|31213431|ref|XP_315659.1| AGAP005640-PA [Anopheles gambiae str. PEST] gi|21299587|gb|EAA11732.1| AGAP005640-PA [Anopheles gambiae str. PEST]
	C17641_sense	0.00286291	4.05923	SE_U22288	cytoplasmic transport, nurse cell to oocyte; endoplasmic reticulum organization; exocytosis; establishment of ER localization; microtubule-based movement; oocyte growth; vitellogenesis; bristle morphogenesis;	endoplasmic reticulum membrane;		gi|31207965|ref|XP_312949.1| AGAP003240-PA [Anopheles gambiae str. PEST] gi|30177230|gb|EAA08399.2| AGAP003240-PA [Anopheles gambiae str. PEST]
	C11096	0.0212709	4.05001	SE_U56579				gi|31201439|ref|XP_309667.1| AGAP003493-PC [Anopheles gambiae str. PEST] gi|31201443|ref|XP_309669.1| AGAP003493-PB [Anopheles gambiae str. PEST] gi|119112868|ref|XP_309670.3| AGAP003493-PA [Anopheles gambiae str. PEST] gi|30178397|gb|EAA45318.1| AGAP0034
	C955	0.00217615	4.04329	SE_U08748	DNA metabolic process;		binding;	gi|3107925|dbj|BAA25914.1| Trad [Homo sapiens]
	C3946_sense	0.00491672	4.04256	SE_U13253			hydrolase activity;	gi|30961821|gb|AAP37951.1| midgut aminopeptidase N2 [Helicoverpa armigera] gi|33641859|gb|AAQ24379.1| midgut aminopeptidase N2 [Helicoverpa armigera]
	C3090	0.0438585	4.03204	SE_U07879			metal ion binding; peptidase activity, acting on L-amino acid peptides;	gi|30961821|gb|AAP37951.1| midgut aminopeptidase N2 [Helicoverpa armigera] gi|33641859|gb|AAQ24379.1| midgut aminopeptidase N2 [Helicoverpa armigera]
	C15765	0.00847083	4.03197	SE_U10869	cytolysis; defense response to bacterium; cell wall macromolecule catabolic process;		lysozyme activity;	gi|29893332|gb|AAP03061.1| lysozyme [Spodoptera exigua]
	C3239	0.0260523	4.0211	SE_U18898	cytolysis; defense response to bacterium; cell wall macromolecule catabolic process;		lysozyme activity;	gi|29893332|gb|AAP03061.1| lysozyme [Spodoptera exigua]
	C7551	0.0223602	4.01902	SE_U13949	cytolysis; oxidation reduction; defense response to bacterium; cell wall macromolecule catabolic process;		oxidoreductase activity; lysozyme activity; zinc ion binding;	gi|29893332|gb|AAP03061.1| lysozyme [Spodoptera exigua]
	C1416	0.0299849	4.00926	SE_U13563	cytolysis; defense response to bacterium; cell wall macromolecule catabolic process;		lysozyme activity;	gi|29893332|gb|AAP03061.1| lysozyme [Spodoptera exigua]
	C6002	0.0011969	4.00893	SE_U36060	carbohydrate metabolic process;		hydrolase activity, hydrolyzing O-glycosyl compounds; cation binding;	gi|2970687|gb|AAC06038.1| beta-glucosidase precursor [Spodoptera frugiperda]
	C10484	0.0403906	4.0001	SE_U09230			hydrolase activity;	gi|2970687|gb|AAC06038.1| beta-glucosidase precursor [Spodoptera frugiperda]
	C11306	0.0393809	3.99744	SE_U14276	carbohydrate metabolic process;		hydrolase activity, hydrolyzing O-glycosyl compounds; cation binding;	gi|2970687|gb|AAC06038.1| beta-glucosidase precursor [Spodoptera frugiperda]
	C18844_anti	0.0213097	3.98533	SE_U06874	carbohydrate metabolic process;		hydrolase activity, hydrolyzing O-glycosyl compounds; cation binding;	gi|2970687|gb|AAC06038.1| beta-glucosidase precursor [Spodoptera frugiperda]
	C10468	0.0114782	3.97943	SE_U22643	integrin-mediated signaling pathway; cell adhesion;	integrin complex;	receptor activity; protein binding;	gi|29650237|gb|AAO85803.1| integrin alpha 1 [Pseudoplusia includens]
	C13806	0.00137512	3.97904	SE_U02137				gi|29650237|gb|AAO85803.1| integrin alpha 1 [Pseudoplusia includens]
	C16531_sense	0.00362622	3.97651	SE_U13695			serine-type peptidase activity;	gi|29501764|gb|AAO75039.1| chymotrypsin precursor [Spodoptera frugiperda]
	C7689	0.0270162	3.96745	SE_U03014			binding;	gi|28975205|gb|AAO52668.1| putative gag-pol polyprotein [Aster yellows phytoplasma]
	C11322	0.0027927	3.95817	SE_U09895	tricarboxylic acid cycle;	lipid particle; mitochondrion;	4 iron, 4 sulfur cluster binding; aconitate hydratase activity;	gi|28971712|dbj|BAC65324.1| hypothetical protein [Antheraea yamamai]
	C17179	0.0059654	3.95511	SE_U09895	tricarboxylic acid cycle;	lipid particle; mitochondrion;	4 iron, 4 sulfur cluster binding; aconitate hydratase activity;	gi|28971712|dbj|BAC65324.1| hypothetical protein [Antheraea yamamai]
	C13633_anti	0.0120201	3.94945	SE_U23591	regulation of transcription from RNA polymerase II promoter; camera-type eye morphogenesis; anterior/posterior pattern formation;	nuclear matrix; PcG protein complex; transcription factor complex; plasma membrane;	zinc ion binding; transcription corepressor activity; transcription factor activity; specific transcriptional repressor activity; transcription coactivator activity;	gi|283046838|ref|NP_001164362.1| pleiohomeotic [Tribolium castaneum] gi|270009286|gb|EFA05734.1| pleiohomeotic [Tribolium castaneum]
	C16167	0.0299477	3.94608	SE_U05643	cellular process; cellular component organization;			gi|283046732|ref|NP_001164313.1| peroxidase [Tribolium castaneum]
	C11473	0.000928572	3.93796	SE_U05643	cellular process; cellular component organization;			gi|283046732|ref|NP_001164313.1| peroxidase [Tribolium castaneum]
	C9394	0.0480107	3.9247	SE_U05643	cellular process; cellular component organization;			gi|283046732|ref|NP_001164313.1| peroxidase [Tribolium castaneum]
	C7321	0.013831	3.91555	SE_U17427	response to oxidative stress; determination of adult lifespan; ATP synthesis coupled proton transport;	mitochondrial proton-transporting ATP synthase complex, catalytic core F(1);	hydrogen-exporting ATPase activity, phosphorylative mechanism; hydrogen ion transporting ATP synthase activity, rotational mechanism; proton-transporting ATPase activity, rotational mechanism;	gi|282847467|ref|NP_001164282.1| ATP synthase subunit epsilon, mitochondrial [Tribolium castaneum]
	C18306	0.0342667	3.90062	SE_U07719	response to oxidative stress; determination of adult lifespan; ATP synthesis coupled proton transport;	mitochondrial proton-transporting ATP synthase complex, catalytic core F(1);	hydrogen-exporting ATPase activity, phosphorylative mechanism; hydrogen ion transporting ATP synthase activity, rotational mechanism; proton-transporting ATPase activity, rotational mechanism;	gi|282847467|ref|NP_001164282.1| ATP synthase subunit epsilon, mitochondrial [Tribolium castaneum]
	C15353_anti	0.00306667	3.90007	SE_U19546	metabolic process;		isomerase activity; binding;	gi|282600406|ref|ZP_05974183.2| NAD-dependent epimerase/dehydratase [Providencia rustigianii DSM 4541] gi|282565243|gb|EFB70778.1| NAD-dependent epimerase/dehydratase [Providencia rustigianii DSM 4541]
	C8774	0.0293928	3.89697	SE_U19696	proteolysis; transport;	extracellular region; lipid particle;	transporter activity; cysteine-type endopeptidase activity;	gi|282158089|ref|NP_001164088.1| cathepsin L precursor [Tribolium castaneum]
	C2063	0.0245106	3.87584	SE_U21830	oxidation reduction; generation of precursor metabolites and energy;	membrane part; mitochondrion;	oxidoreductase activity; iron ion binding;	gi|28208308|gb|AAO37301.1| cytochrome c oxidase subunit I [Empyreuma pugione]
	C9339	0.00219576	3.84803	SE_U11074				gi|2815410|dbj|BAA24526.1| unnamed protein product [Bombyx mori]
	C1845	0.0162809	3.84613	SE_U03752	positive regulation of Notch signaling pathway; regulation of transcription, DNA-dependent; imaginal disc-derived leg morphogenesis; elongation of arista core; bristle development; proximal/distal pattern formation, imaginal disc; negative regulation of t	protein complex; nucleus;	sequence-specific DNA binding; transcription factor activity; specific RNA polymerase II transcription factor activity;	gi|281485132|gb|ADA70356.1| paired-like family homeodomain transcription factor [Heliconius erato]
	C3049	0.00431509	3.84554	SE_U23285			metal ion binding;	gi|281398678|gb|ADA68175.1| cytochrome p450 321B1 [Spodoptera litura]
	C10102	0.00361785	3.8417	SE_U00641			metal ion binding;	gi|281398678|gb|ADA68175.1| cytochrome p450 321B1 [Spodoptera litura]
	C9675	0.00487256	3.83516	SE_U24303			oxidoreductase activity; iron ion binding;	gi|281398678|gb|ADA68175.1| cytochrome p450 321B1 [Spodoptera litura]
	C3885_sense	0.0140364	3.82212	SE_U10722				gi|281398678|gb|ADA68175.1| cytochrome p450 321B1 [Spodoptera litura]
	C15721_sense	0.00122323	3.82207	SE_U18673				gi|281398210|gb|ADA67928.1| putative lipase [Bombyx mori]
	C9430	0.0303677	3.81879	SE_U02174	oxidation reduction;		zinc ion binding; L-iditol 2-dehydrogenase activity;	gi|281371482|ref|NP_001163864.1| sorbitol dehydrogenase [Bombyx mori] gi|95103082|gb|ABF51482.1| sorbitol dehydrogenase [Bombyx mori]
	C5490	0.0411339	3.81861	SE_U09977		integral to membrane;		gi|281365892|ref|NP_001163390.1| CG5021, isoform C [Drosophila melanogaster] gi|38257647|sp|Q8IQC1.2|FA18_DROME RecName: Full=Uncharacterized FAM18-like protein CG5021 gi|17945742|gb|AAL48919.1| RE32705p [Drosophila melanogaster] gi|272455112|gb|ACZ94661.
	C5002	0.0065933	3.80498	SE_U09977		integral to membrane;		gi|281365892|ref|NP_001163390.1| CG5021, isoform C [Drosophila melanogaster] gi|38257647|sp|Q8IQC1.2|FA18_DROME RecName: Full=Uncharacterized FAM18-like protein CG5021 gi|17945742|gb|AAL48919.1| RE32705p [Drosophila melanogaster] gi|272455112|gb|ACZ94661.
	C17942	0.0185386	3.77364	SE_U08420				gi|281365764|ref|NP_001163369.1| CG8600, isoform B [Drosophila melanogaster] gi|272455080|gb|ACZ94640.1| CG8600, isoform B [Drosophila melanogaster]
	C16578_sense	0.0355355	3.76607	SE_U22423				gi|281364022|ref|NP_726199.3| rad50 [Drosophila melanogaster] gi|272432636|gb|AAF46847.3| rad50 [Drosophila melanogaster]
	C14166_anti	0.00951128	3.76291	SE_U07791	dicarboxylic acid transport; taurine transport;	plasma membrane;	taurine:sodium symporter activity; sodium:dicarboxylate symporter activity; L-aspartate transmembrane transporter activity;	gi|281360481|ref|NP_001162844.1| excitatory amino acid transporter 2, isoform C [Drosophila melanogaster] gi|272406847|gb|ACZ94136.1| excitatory amino acid transporter 2, isoform C [Drosophila melanogaster]
	C3803_anti	0.0363288	3.76032	SE_U07046	convergent extension involved in gastrulation; dorsal/ventral pattern formation; cilium movement involved in cell motility; determination of left/right symmetry; pronephros development;	cytoplasm;	protein binding;	gi|281349294|gb|EFB24878.1| hypothetical protein PANDA_005997 [Ailuropoda melanoleuca]
	C6605	0.0360286	3.75268	SE_U10100				gi|281344351|gb|EFB19935.1| hypothetical protein PANDA_004968 [Ailuropoda melanoleuca]
	C2152_anti	0.0140154	3.7513	SE_U10100				gi|281344351|gb|EFB19935.1| hypothetical protein PANDA_004968 [Ailuropoda melanoleuca]
	C1565	0.00109768	3.75075	SE_U21015	metabolic process;	mitochondrial nucleoid; mitochondrial alpha-ketoglutarate dehydrogenase complex;	transferase activity, transferring acyl groups other than amino-acyl groups; cofactor binding;	gi|281339091|gb|EFB14675.1| hypothetical protein PANDA_009610 [Ailuropoda melanoleuca]
	C569_sense	0.0183489	3.74942	SE_U21015	metabolic process;	mitochondrial nucleoid; mitochondrial alpha-ketoglutarate dehydrogenase complex;	transferase activity, transferring acyl groups other than amino-acyl groups; cofactor binding;	gi|281339091|gb|EFB14675.1| hypothetical protein PANDA_009610 [Ailuropoda melanoleuca]
	C9477	0.00918079	3.74362	SE_U21015	metabolic process;	mitochondrial nucleoid; mitochondrial alpha-ketoglutarate dehydrogenase complex;	transferase activity, transferring acyl groups other than amino-acyl groups; cofactor binding;	gi|281339091|gb|EFB14675.1| hypothetical protein PANDA_009610 [Ailuropoda melanoleuca]
	C15929_sense	0.0281202	3.73974	SE_U21015	metabolic process;	mitochondrial nucleoid; mitochondrial alpha-ketoglutarate dehydrogenase complex;	transferase activity, transferring acyl groups other than amino-acyl groups; cofactor binding;	gi|281339091|gb|EFB14675.1| hypothetical protein PANDA_009610 [Ailuropoda melanoleuca]
	C17923	0.0133168	3.7209	SE_U26157	protein amino acid phosphorylation; cell division;		ATP binding; protein serine/threonine kinase activity;	gi|281318763|gb|ACT83404.2| cyclin dependent kinase 9 [Bombyx mori]
	C4045	0.0166994	3.70858	SE_U17938	mitochondrial electron transport, ubiquinol to cytochrome c;	mitochondrial respiratory chain complex III;	ubiquinol-cytochrome-c reductase activity;	gi|27461086|gb|AAL60593.1| ubiquinol-cytochrome C reductase complex protein [Spodoptera litura] gi|156891147|gb|ABU96711.1| ubiquinol-cytochrome C reductase [Spodoptera litura]
	C18057_anti	0.0084002	3.69927	SE_U02677				gi|272979598|gb|ACZ97415.1| cytochrome P450 CYP333B8 [Zygaena filipendulae]
	C19583	0.0104939	3.66853	SE_U20875				gi|272979598|gb|ACZ97415.1| cytochrome P450 CYP333B8 [Zygaena filipendulae]
	C12924	0.0236023	3.65735	SE_U20875				gi|272979598|gb|ACZ97415.1| cytochrome P450 CYP333B8 [Zygaena filipendulae]
	C7031_sense	0.0415211	3.64108	SE_U19300				gi|272979598|gb|ACZ97415.1| cytochrome P450 CYP333B8 [Zygaena filipendulae]
	C879	0.00168216	3.63659	SE_U20875				gi|272979598|gb|ACZ97415.1| cytochrome P450 CYP333B8 [Zygaena filipendulae]
	C16038	0.0114705	3.62578	SE_U27054	oxidation reduction;		heme binding; monooxygenase activity; electron carrier activity;	gi|272979578|gb|ACZ97414.1| cytochrome P450 CYP4G48 [Zygaena filipendulae]
	C257	0.0355647	3.62028	SE_U25878	metabolic process;		oxidoreductase activity; iron ion binding;	gi|272979547|gb|ACZ97412.1| cytochrome P450 CYP304F2 [Zygaena filipendulae]
	C14836	0.00425475	3.61707	SE_U27555	translational elongation;	cytoplasm;	translation elongation factor activity; GTP binding; GTPase activity;	gi|270308964|dbj|BAI52945.1| elongation factor-1 alpha [Lethocerus deyrollei]
	C6663	0.00178239	3.61484	SE_U23496	base-excision repair;		DNA-3-methyladenine glycosylase I activity;	gi|270264142|ref|ZP_06192409.1| hypothetical protein SOD_g00730 [Serratia odorifera 4Rx13] gi|270041791|gb|EFA14888.1| hypothetical protein SOD_g00730 [Serratia odorifera 4Rx13]
	C7635	0.0256675	3.5879	SE_U16054			transferase activity, transferring acyl groups;	gi|270263420|ref|ZP_06191689.1| gamma-glutamyltranspeptidase [Serratia odorifera 4Rx13] gi|270042304|gb|EFA15399.1| gamma-glutamyltranspeptidase [Serratia odorifera 4Rx13]
	C5113	0.0252302	3.58239	SE_U17202	transport;	membrane;	transmembrane transporter activity; ATPase activity; nucleotide binding;	gi|270209763|gb|ACZ64280.1| ATP-binding cassette sub-family C member 4 [Trichoplusia ni]
	C19389	0.017136	3.58171	SE_U21586	transmembrane transport; ion transport;	integral to membrane;	ATPase activity, coupled to transmembrane movement of substances; chloride channel activity; ATP binding;	gi|270209763|gb|ACZ64280.1| ATP-binding cassette sub-family C member 4 [Trichoplusia ni]
	C9090	0.0246915	3.57838	SE_U08565	peptidyl-amino acid modification; oxidation reduction;	integral to endoplasmic reticulum membrane;	peptide-aspartate beta-dioxygenase activity; binding;	gi|270017242|gb|EFA13688.1| hypothetical protein TcasGA2_TC001594 [Tribolium castaneum]
	C18176_anti	0.0145932	3.57442	SE_U01280				gi|270017072|gb|EFA13518.1| hypothetical protein TcasGA2_TC001491 [Tribolium castaneum]
	C4424	0.00487986	3.5698	SE_U00784				gi|270017016|gb|EFA13462.1| hypothetical protein TcasGA2_TC005062 [Tribolium castaneum]
	C11266	0.000514615	3.56039	SE_U00784				gi|270017016|gb|EFA13462.1| hypothetical protein TcasGA2_TC005062 [Tribolium castaneum]
	C18509_anti	0.019493	3.55241	SE_U00784				gi|270017016|gb|EFA13462.1| hypothetical protein TcasGA2_TC005062 [Tribolium castaneum]
	C1655	0.0187696	3.5489	SE_U15784				gi|270017007|gb|EFA13453.1| hypothetical protein TcasGA2_TC010684 [Tribolium castaneum]
	C3719	0.0200637	3.544	SE_U20562				gi|270016887|gb|EFA13333.1| hypothetical protein TcasGA2_TC012911 [Tribolium castaneum]
	C16967	0.0342009	3.54011	SE_U17699				gi|270016838|gb|EFA13284.1| hypothetical protein TcasGA2_TC010304 [Tribolium castaneum]
	C2799	0.0416049	3.53739	SE_U09741				gi|270016838|gb|EFA13284.1| hypothetical protein TcasGA2_TC010304 [Tribolium castaneum]
	C8446	0.0401106	3.53613	SE_U04302				gi|270016838|gb|EFA13284.1| hypothetical protein TcasGA2_TC010304 [Tribolium castaneum]
	C19079_sense	0.0414664	3.53586	SE_U09741				gi|270016838|gb|EFA13284.1| hypothetical protein TcasGA2_TC010304 [Tribolium castaneum]
	C972	0.00125735	3.53424	SE_U17699				gi|270016838|gb|EFA13284.1| hypothetical protein TcasGA2_TC010304 [Tribolium castaneum]
	C3419	0.000136229	3.51808	SE_U17699				gi|270016838|gb|EFA13284.1| hypothetical protein TcasGA2_TC010304 [Tribolium castaneum]
	C2860	0.00190563	3.51056	SE_U11182				gi|270016838|gb|EFA13284.1| hypothetical protein TcasGA2_TC010304 [Tribolium castaneum]
	C149	0.040263	3.5053	SE_U11182				gi|270016838|gb|EFA13284.1| hypothetical protein TcasGA2_TC010304 [Tribolium castaneum]
	C4051_sense	0.0162157	3.50301	SE_U18610				gi|270016838|gb|EFA13284.1| hypothetical protein TcasGA2_TC010304 [Tribolium castaneum]
	C18891	0.0387053	3.4983	SE_U09741				gi|270016838|gb|EFA13284.1| hypothetical protein TcasGA2_TC010304 [Tribolium castaneum]
	C9225	0.0453218	3.49349	SE_U20479				gi|270016838|gb|EFA13284.1| hypothetical protein TcasGA2_TC010304 [Tribolium castaneum]
	C14218	0.0389581	3.4933	SE_U20479				gi|270016838|gb|EFA13284.1| hypothetical protein TcasGA2_TC010304 [Tribolium castaneum]
	C6823	0.0119777	3.48178	SE_U18610				gi|270016838|gb|EFA13284.1| hypothetical protein TcasGA2_TC010304 [Tribolium castaneum]
	C19058	0.0461818	3.48115	SE_U18610				gi|270016838|gb|EFA13284.1| hypothetical protein TcasGA2_TC010304 [Tribolium castaneum]
	C13454	0.00098101	3.48059	SE_U11182				gi|270016838|gb|EFA13284.1| hypothetical protein TcasGA2_TC010304 [Tribolium castaneum]
	C14444	0.0367752	3.47819	SE_U18610				gi|270016838|gb|EFA13284.1| hypothetical protein TcasGA2_TC010304 [Tribolium castaneum]
	C10418	0.0358293	3.45895	SE_U18610				gi|270016838|gb|EFA13284.1| hypothetical protein TcasGA2_TC010304 [Tribolium castaneum]
	C4853_anti	0.00194168	3.45263	SE_U09741				gi|270016838|gb|EFA13284.1| hypothetical protein TcasGA2_TC010304 [Tribolium castaneum]
	C3867	8.949e-05	3.43846	SE_U11182				gi|270016838|gb|EFA13284.1| hypothetical protein TcasGA2_TC010304 [Tribolium castaneum]
	C1354	0.000146567	3.43425	SE_U22545				gi|270016838|gb|EFA13284.1| hypothetical protein TcasGA2_TC010304 [Tribolium castaneum]
	C3257	0.0249713	3.41755	SE_U12785				gi|270016838|gb|EFA13284.1| hypothetical protein TcasGA2_TC010304 [Tribolium castaneum]
	C13557_anti	0.0105646	3.41393	SE_U12785				gi|270016838|gb|EFA13284.1| hypothetical protein TcasGA2_TC010304 [Tribolium castaneum]
	C19846	0.00113008	3.40914	SE_U26206				gi|270016831|gb|EFA13277.1| hypothetical protein TcasGA2_TC016028 [Tribolium castaneum]
	C14166_sense	0.00480134	3.39598	SE_U22632				gi|270016600|gb|EFA13046.1| hypothetical protein TcasGA2_TC010748 [Tribolium castaneum]
	C1357	0.000483192	3.39558	SE_U02892				gi|270016593|gb|EFA13039.1| hypothetical protein TcasGA2_TC010570 [Tribolium castaneum]
	C5081	0.0156148	3.38333	SE_U09756				gi|270016491|gb|EFA12937.1| hypothetical protein TcasGA2_TC010484 [Tribolium castaneum]
	C15272_sense	0.0331498	3.38029	SE_U54029			sugar binding;	gi|270016479|gb|EFA12925.1| hypothetical protein TcasGA2_TC006978 [Tribolium castaneum]
	C13553_anti	0.00500589	3.37905	SE_U05151				gi|270016383|gb|EFA12829.1| hypothetical protein TcasGA2_TC015881 [Tribolium castaneum]
	C4394	0.0487997	3.37599	SE_U29115				gi|270016247|gb|EFA12693.1| hypothetical protein TcasGA2_TC002001 [Tribolium castaneum]
	C5747	0.0435353	3.37349	SE_U22830	DNA metabolic process;			gi|270016221|gb|EFA12667.1| hypothetical protein TcasGA2_TC010690 [Tribolium castaneum]
	C2903	0.037491	3.36271	SE_U05657	DNA metabolic process;			gi|270016221|gb|EFA12667.1| hypothetical protein TcasGA2_TC010690 [Tribolium castaneum]
	C2760	0.000726016	3.35808	SE_U60005				gi|270016135|gb|EFA12583.1| hypothetical protein TcasGA2_TC001822 [Tribolium castaneum]
	C18359	0.000660842	3.35775	SE_U17260				gi|270016023|gb|EFA12471.1| hypothetical protein TcasGA2_TC016140 [Tribolium castaneum]
	C5952_sense	0.00503418	3.35486	SE_U15228				gi|270015858|gb|EFA12306.1| hypothetical protein TcasGA2_TC016101 [Tribolium castaneum]
	C19600	0.00151445	3.34315	SE_U07122				gi|270015802|gb|EFA12250.1| hypothetical protein TcasGA2_TC016110 [Tribolium castaneum]
	C9322	0.0259255	3.33936	SE_U21190				gi|270015765|gb|EFA12213.1| hypothetical protein TcasGA2_TC005129 [Tribolium castaneum]
	C14167_sense	0.0125097	3.33619	SE_U19374				gi|270015668|gb|EFA12116.1| hypothetical protein TcasGA2_TC002262 [Tribolium castaneum]
	C9815	0.00280548	3.33581	SE_U25661	ATP biosynthetic process; calcium ion transport;	integral to membrane; intracellular;	calcium-transporting ATPase activity; zinc ion binding; ATP binding;	gi|270015602|gb|EFA12050.1| hypothetical protein TcasGA2_TC001467 [Tribolium castaneum]
	C4936_sense	0.0128882	3.33071	SE_U19646			binding;	gi|270015520|gb|EFA11968.1| hypothetical protein TcasGA2_TC004049 [Tribolium castaneum]
	C14438	0.0160026	3.32758	SE_U19146				gi|270015480|gb|EFA11928.1| hypothetical protein TcasGA2_TC004274 [Tribolium castaneum]
	C472_anti	0.00129188	3.3274	SE_U54138				gi|270015337|gb|EFA11785.1| hypothetical protein TcasGA2_TC008564 [Tribolium castaneum]
	C16579_anti	0.00498729	3.32723	SE_U27456			receptor activity; monooxygenase activity;	gi|270015199|gb|EFA11647.1| hypothetical protein TcasGA2_TC010626 [Tribolium castaneum]
	C3610	0.00958147	3.32486	SE_U28370			transferase activity;	gi|270015199|gb|EFA11647.1| hypothetical protein TcasGA2_TC010626 [Tribolium castaneum]
	C2403	2.20149e-07	3.30537	SE_U27456			receptor activity; monooxygenase activity;	gi|270015199|gb|EFA11647.1| hypothetical protein TcasGA2_TC010626 [Tribolium castaneum]
	C13448	0.0139231	3.29969	SE_U27456			receptor activity; monooxygenase activity;	gi|270015199|gb|EFA11647.1| hypothetical protein TcasGA2_TC010626 [Tribolium castaneum]
	C14215	0.0248708	3.29862	SE_U59885				gi|270015199|gb|EFA11647.1| hypothetical protein TcasGA2_TC010626 [Tribolium castaneum]
	C17612	0.0118376	3.28573	SE_U06512				gi|270015199|gb|EFA11647.1| hypothetical protein TcasGA2_TC010626 [Tribolium castaneum]
	C15600	0.000485829	3.27815	SE_U11431				gi|270015185|gb|EFA11633.1| hypothetical protein TcasGA2_TC000011 [Tribolium castaneum]
	C1899	0.000148021	3.27286	SE_U22501				gi|270015184|gb|EFA11632.1| hypothetical protein TcasGA2_TC000010 [Tribolium castaneum]
	C13050	0.00047223	3.2724	SE_U15896	modification-dependent protein catabolic process;	presynaptic membrane; plasma membrane; lysosomal membrane; endosome membrane;	ligase activity; protein binding; zinc ion binding;	gi|270014937|gb|EFA11385.1| hypothetical protein TcasGA2_TC011545 [Tribolium castaneum]
	C19703	0.0212098	3.2717	SE_U17816				gi|270014891|gb|EFA11339.1| hypothetical protein TcasGA2_TC010879 [Tribolium castaneum]
	C17788	0.0497924	3.27169	SE_U14003			binding;	gi|270014654|gb|EFA11102.1| hypothetical protein TcasGA2_TC004700 [Tribolium castaneum]
	C3896_sense	0.00927092	3.27133	SE_U00723	cytoskeleton organization; phagocytosis, engulfment; actin filament-based process;	cytosol; actin filament; extracellular region;	actin binding;	gi|270014632|gb|EFA11080.1| hypothetical protein TcasGA2_TC004676 [Tribolium castaneum]
	C3149	0.0318851	3.26544	SE_U15923		membrane;		gi|270014432|gb|EFA10880.1| hypothetical protein TcasGA2_TC001703 [Tribolium castaneum]
	C6424	0.0241924	3.25632	SE_U15689				gi|270014193|gb|EFA10641.1| hypothetical protein TcasGA2_TC016278 [Tribolium castaneum]
	C16285	0.0387571	3.24697	SE_U15689				gi|270014193|gb|EFA10641.1| hypothetical protein TcasGA2_TC016278 [Tribolium castaneum]
	C10528	0.0210821	3.24128	SE_U15689				gi|270014193|gb|EFA10641.1| hypothetical protein TcasGA2_TC016278 [Tribolium castaneum]
	C535	0.0159021	3.23808	SE_U25255	dephosphorylation; macromolecule modification; RNA metabolic process;		protein tyrosine/serine/threonine phosphatase activity;	gi|270014159|gb|EFA10607.1| hypothetical protein TcasGA2_TC012868 [Tribolium castaneum]
	C2526	0.0187118	3.23499	SE_U19717	mitotic chromosome condensation; mitotic spindle organization; DNA replication initiation;	nuclear origin of replication recognition complex;	binding;	gi|270014012|gb|EFA10460.1| hypothetical protein TcasGA2_TC012706 [Tribolium castaneum]
	C15276_anti	0.0169579	3.23061	SE_U12706			kinase activity;	gi|270013997|gb|EFA10445.1| hypothetical protein TcasGA2_TC012691 [Tribolium castaneum]
	C11080	0.000620215	3.22928	SE_U06124				gi|270013980|gb|EFA10428.1| hypothetical protein TcasGA2_TC012669 [Tribolium castaneum]
	C1774	0.000562531	3.22354	SE_U22200			transferase activity, transferring phosphorus-containing groups;	gi|270013843|gb|EFA10291.1| hypothetical protein TcasGA2_TC012506 [Tribolium castaneum]
	C15870	0.00546917	3.21052	SE_U22200			transferase activity, transferring phosphorus-containing groups;	gi|270013843|gb|EFA10291.1| hypothetical protein TcasGA2_TC012506 [Tribolium castaneum]
	C3025	0.0130737	3.20696	SE_U14838				gi|270013730|gb|EFA10178.1| hypothetical protein TcasGA2_TC012370 [Tribolium castaneum]
	C6859	0.00083033	3.20066	SE_U51042	cell cycle;	cytoplasm; cytoskeleton; kinetochore;		gi|270013676|gb|EFA10124.1| hypothetical protein TcasGA2_TC012304 [Tribolium castaneum]
	C6700	0.0197918	3.19761	SE_U17146				gi|270013654|gb|EFA10102.1| hypothetical protein TcasGA2_TC012281 [Tribolium castaneum]
	C11469	0.00143448	3.19672	SE_U17146				gi|270013654|gb|EFA10102.1| hypothetical protein TcasGA2_TC012281 [Tribolium castaneum]
	C16639_anti	0.00285677	3.18923	SE_U15668				gi|270013653|gb|EFA10101.1| hypothetical protein TcasGA2_TC012280 [Tribolium castaneum]
	C15350_sense	0.0110526	3.18915	SE_U03537				gi|270013523|gb|EFA09971.1| hypothetical protein TcasGA2_TC012129 [Tribolium castaneum]
	C19338	0.0227139	3.18548	SE_U23096	nuclear mRNA splicing, via spliceosome;	spliceosomal complex;	mRNA binding;	gi|270013513|gb|EFA09961.1| hypothetical protein TcasGA2_TC012118 [Tribolium castaneum]
	C4254	0.00602803	3.17897	SE_U06881		membrane;		gi|270013489|gb|EFA09937.1| hypothetical protein TcasGA2_TC012090 [Tribolium castaneum]
	C1358	0.0478778	3.17478	SE_U19040				gi|270013410|gb|EFA09858.1| hypothetical protein TcasGA2_TC012006 [Tribolium castaneum]
	C1682	0.0130532	3.16857	SE_U19040				gi|270013410|gb|EFA09858.1| hypothetical protein TcasGA2_TC012006 [Tribolium castaneum]
	C2488	0.00138378	3.16805	SE_U28391				gi|270013378|gb|EFA09826.1| hypothetical protein TcasGA2_TC011973 [Tribolium castaneum]
	C14732	0.00337452	3.16299	SE_U13383		cytoplasmic microtubule;	microtubule plus-end binding;	gi|270013371|gb|EFA09819.1| hypothetical protein TcasGA2_TC011965 [Tribolium castaneum]
	C6868	0.00678611	3.15453	SE_U03725				gi|270013360|gb|EFA09808.1| hypothetical protein TcasGA2_TC011953 [Tribolium castaneum]
	C19625	0.0126772	3.14918	SE_U03725				gi|270013360|gb|EFA09808.1| hypothetical protein TcasGA2_TC011953 [Tribolium castaneum]
	C17803	0.0194521	3.14674	SE_U08063			transferase activity;	gi|270013308|gb|EFA09756.1| hypothetical protein TcasGA2_TC011895 [Tribolium castaneum]
	C5740	0.0460968	3.14448	SE_U25541				gi|270013250|gb|EFA09698.1| hypothetical protein TcasGA2_TC011830 [Tribolium castaneum]
	C3599	0.022786	3.14272	SE_U18250	macroautophagy; determination of adult lifespan; larval midgut cell programmed cell death;			gi|270013032|gb|EFA09480.1| hypothetical protein TcasGA2_TC010974 [Tribolium castaneum]
	C3804_sense	0.0282546	3.14264	SE_U18250	macroautophagy; determination of adult lifespan; larval midgut cell programmed cell death;			gi|270013032|gb|EFA09480.1| hypothetical protein TcasGA2_TC010974 [Tribolium castaneum]
	C5289	0.0312606	3.1387	SE_U20217				gi|270013012|gb|EFA09460.1| hypothetical protein TcasGA2_TC010676 [Tribolium castaneum]
	C6029_anti	0.00267028	3.1279	SE_U58071	neurotransmitter transport;	membrane;	neurotransmitter transporter activity; syntaxin binding;	gi|270012985|gb|EFA09433.1| hypothetical protein TcasGA2_TC010644 [Tribolium castaneum]
	C11259	0.0230522	3.12554	SE_U23472				gi|270012680|gb|EFA09128.1| hypothetical protein TcasGA2_TC015989 [Tribolium castaneum]
	C14348	3.3727e-07	3.12274	SE_U20259				gi|270012658|gb|EFA09106.1| hypothetical protein TcasGA2_TC015228 [Tribolium castaneum]
	C5953	0.000808131	3.12104	SE_U11092			binding;	gi|270012581|gb|EFA09029.1| hypothetical protein TcasGA2_TC006740 [Tribolium castaneum]
	C13715_anti	0.0375807	3.11773	SE_U11092			binding;	gi|270012581|gb|EFA09029.1| hypothetical protein TcasGA2_TC006740 [Tribolium castaneum]
	C3833_anti	0.0446974	3.11753	SE_U16607			ion channel activity;	gi|270012425|gb|EFA08873.1| hypothetical protein TcasGA2_TC006574 [Tribolium castaneum]
	C15995_sense	0.0043648	3.10709	SE_U16607			ion channel activity;	gi|270012425|gb|EFA08873.1| hypothetical protein TcasGA2_TC006574 [Tribolium castaneum]
	C17070	0.0155297	3.10322	SE_U00621				gi|270012408|gb|EFA08856.1| hypothetical protein TcasGA2_TC006557 [Tribolium castaneum]
	C11550_sense	0.00105078	3.10235	SE_U26203		cytoplasm; nucleus;	transcription repressor activity;	gi|270012346|gb|EFA08794.1| hypothetical protein TcasGA2_TC006485 [Tribolium castaneum]
	C16888	0.00778499	3.09097	SE_U13587				gi|270011801|gb|EFA08249.1| hypothetical protein TcasGA2_TC005877 [Tribolium castaneum]
	C13775	0.00440689	3.0907	SE_U00054	response to X-ray; metabolic process;	cytoplasm;	oxidoreductase activity; binding;	gi|270011800|gb|EFA08248.1| hypothetical protein TcasGA2_TC005876 [Tribolium castaneum]
	C681	0.00198908	3.09069	SE_U25764				gi|270011727|gb|EFA08175.1| hypothetical protein TcasGA2_TC005802 [Tribolium castaneum]
	C19663	0.0111626	3.07904	SE_U20442				gi|270011583|gb|EFA08031.1| hypothetical protein TcasGA2_TC005620 [Tribolium castaneum]
	C19067	0.027833	3.07866	SE_U08353				gi|270011573|gb|EFA08021.1| hypothetical protein TcasGA2_TC005610 [Tribolium castaneum]
	C3198	0.000195218	3.07327	SE_U15635			binding;	gi|270011295|gb|EFA07743.1| hypothetical protein TcasGA2_TC002223 [Tribolium castaneum]
	C13557_sense	0.0219686	3.07103	SE_U17766				gi|270011295|gb|EFA07743.1| hypothetical protein TcasGA2_TC002223 [Tribolium castaneum]
	C17484	0.0140332	3.0637	SE_U05413				gi|270011276|gb|EFA07724.1| hypothetical protein TcasGA2_TC002202 [Tribolium castaneum]
	C3470	0.019984	3.06172	SE_U56153				gi|270011269|gb|EFA07717.1| hypothetical protein TcasGA2_TC002195 [Tribolium castaneum]
	C5443	0.0123855	3.05295	SE_U23919	DNA metabolic process;		nucleic acid binding; catalytic activity;	gi|270011254|gb|EFA07702.1| hypothetical protein TcasGA2_TC002178 [Tribolium castaneum]
	C20257	0.00755909	3.04905	SE_U22622			catalytic activity;	gi|270011213|gb|EFA07661.1| hypothetical protein TcasGA2_TC030637 [Tribolium castaneum]
	C16031	0.0237457	3.04719	SE_U22622			catalytic activity;	gi|270011213|gb|EFA07661.1| hypothetical protein TcasGA2_TC030637 [Tribolium castaneum]
	C13605	0.0160676	3.04541	SE_U28272		chorion;		gi|270011021|gb|EFA07469.1| cathepsin B precursor [Tribolium castaneum]
	C3901	0.016255	3.04183	SE_U28272		chorion;		gi|270011021|gb|EFA07469.1| cathepsin B precursor [Tribolium castaneum]
	C14773	0.0144626	3.04024	SE_U20080				gi|270010864|gb|EFA07312.1| hypothetical protein TcasGA2_TC015905 [Tribolium castaneum]
	C8627	0.0306213	3.03556	SE_U08424		integral to membrane;	calcium-dependent phospholipid binding; calcium ion binding;	gi|270010849|gb|EFA07297.1| hypothetical protein TcasGA2_TC014537 [Tribolium castaneum]
	C9795	0.00904256	3.02931	SE_U10111				gi|270010815|gb|EFA07263.1| hypothetical protein TcasGA2_TC013294 [Tribolium castaneum]
	C8074	0.0400851	3.02814	SE_U19440				gi|270010801|gb|EFA07249.1| hypothetical protein TcasGA2_TC013275 [Tribolium castaneum] gi|270010847|gb|EFA07295.1| hypothetical protein TcasGA2_TC014530 [Tribolium castaneum]
	C15935_anti	0.0209527	3.02598	SE_U19440				gi|270010801|gb|EFA07249.1| hypothetical protein TcasGA2_TC013275 [Tribolium castaneum] gi|270010847|gb|EFA07295.1| hypothetical protein TcasGA2_TC014530 [Tribolium castaneum]
	C19184	0.004073	3.02012	SE_U19440				gi|270010801|gb|EFA07249.1| hypothetical protein TcasGA2_TC013275 [Tribolium castaneum] gi|270010847|gb|EFA07295.1| hypothetical protein TcasGA2_TC014530 [Tribolium castaneum]
	C2757	0.00230065	3.01803	SE_U10693	metabolic process;	soluble fraction; lysosome;	beta-mannosidase activity; mannose binding;	gi|270010724|gb|EFA07172.1| hypothetical protein TcasGA2_TC010171 [Tribolium castaneum]
	C16008	0.0159582	3.0077	SE_U43335				gi|270010657|gb|EFA07105.1| hypothetical protein TcasGA2_TC010095 [Tribolium castaneum]
	C17095	0.0149413	3.00636	SE_U08523				gi|270010631|gb|EFA07079.1| hypothetical protein TcasGA2_TC010059 [Tribolium castaneum]
	C13245	0.011313	2.99156	SE_U24461	phagocytosis, engulfment;	NuA4 histone acetyltransferase complex;		gi|270010575|gb|EFA07023.1| hypothetical protein TcasGA2_TC009994 [Tribolium castaneum]
	C8783	0.0428419	2.98552	SE_U15000	cellular lipid metabolic process;		iron ion binding;	gi|270010364|gb|EFA06812.1| hypothetical protein TcasGA2_TC009754 [Tribolium castaneum]
	C10947	0.0204653	2.98163	SE_U24229				gi|270010285|gb|EFA06733.1| hypothetical protein TcasGA2_TC009664 [Tribolium castaneum]
	C6898	0.0108516	2.97727	SE_U15150				gi|270010258|gb|EFA06706.1| hypothetical protein TcasGA2_TC009637 [Tribolium castaneum]
	C11600	0.0146361	2.97464	SE_U13679				gi|270010091|gb|EFA06539.1| hypothetical protein TcasGA2_TC009443 [Tribolium castaneum]
	C9539	0.0308441	2.97147	SE_U16732	cellular process; organ development;			gi|270009973|gb|EFA06421.1| hypothetical protein TcasGA2_TC009300 [Tribolium castaneum]
	C619	0.00288801	2.97017	SE_U16732	cellular process; organ development;			gi|270009973|gb|EFA06421.1| hypothetical protein TcasGA2_TC009300 [Tribolium castaneum]
	C18322	0.0227368	2.96955	SE_U02516	regulation of transcription; erythrocyte differentiation;	nucleus;	transcription factor activity;	gi|270009810|gb|EFA06258.1| hypothetical protein TcasGA2_TC009117 [Tribolium castaneum]
	C16887_anti	0.00495756	2.96446	SE_U04135				gi|270009808|gb|EFA06256.1| hypothetical protein TcasGA2_TC009115 [Tribolium castaneum]
	C4623_anti	0.0258902	2.96111	SE_U04547				gi|270009242|gb|EFA05690.1| hypothetical protein TcasGA2_TC015144 [Tribolium castaneum]
	C12276	0.0261135	2.95704	SE_U24553			RNA binding; nucleotide binding; zinc ion binding; protein binding;	gi|270009010|gb|EFA05458.1| hypothetical protein TcasGA2_TC015639 [Tribolium castaneum]
	C7566	0.00378477	2.95628	SE_U30135	modification-dependent protein catabolic process; regulation of transcription;	cytoplasm; nucleus;	ligase activity; RNA binding; protein binding; zinc ion binding; nucleotide binding;	gi|270009010|gb|EFA05458.1| hypothetical protein TcasGA2_TC015639 [Tribolium castaneum]
	C19274	0.0291729	2.95079	SE_U07327				gi|270008882|gb|EFA05330.1| hypothetical protein TcasGA2_TC015494 [Tribolium castaneum]
	C16450_sense	0.0101527	2.9465	SE_U09418				gi|270008776|gb|EFA05224.1| hypothetical protein TcasGA2_TC015367 [Tribolium castaneum]
	C15982_anti	0.00238576	2.93092	SE_U11652				gi|270008695|gb|EFA05143.1| hypothetical protein TcasGA2_TC015260 [Tribolium castaneum]
	C112	0.0460384	2.93026	SE_U24507				gi|270008563|gb|EFA05011.1| hypothetical protein TcasGA2_TC015092 [Tribolium castaneum]
	C1149	0.0204554	2.92726	SE_U49914	glycolysis;		fructose-bisphosphate aldolase activity;	gi|270008484|gb|EFA04932.1| hypothetical protein TcasGA2_TC014998 [Tribolium castaneum]
	C19442	0.0170319	2.92412	SE_U07146				gi|270008356|gb|EFA04804.1| hypothetical protein TcasGA2_TC014853 [Tribolium castaneum]
	C8587	0.0268762	2.924	SE_U07630	mitochondrial translational elongation;	mitochondrion;	translation elongation factor activity; GTP binding; GTPase activity;	gi|270008325|gb|EFA04773.1| hypothetical protein TcasGA2_TC030724 [Tribolium castaneum]
	C5104	0.0286222	2.92362	SE_U20496				gi|270008071|gb|EFA04519.1| hypothetical protein TcasGA2_TC016314 [Tribolium castaneum]
	C19298	0.000404357	2.91578	SE_U15131				gi|270007965|gb|EFA04413.1| hypothetical protein TcasGA2_TC014713 [Tribolium castaneum]
	C18062	0.000651323	2.9107	SE_U10800	translation;	ribosome;	structural constituent of ribosome;	gi|270007895|gb|EFA04343.1| hypothetical protein TcasGA2_TC014638 [Tribolium castaneum]
	C12885	0.0308503	2.89584	SE_U08994	protein metabolic process;		peptidase activity, acting on L-amino acid peptides;	gi|270007869|gb|EFA04317.1| hypothetical protein TcasGA2_TC014610 [Tribolium castaneum]
	C10911_sense	0.00145918	2.8934	SE_U19953			ATPase activity; transporter activity;	gi|270007709|gb|EFA04157.1| hypothetical protein TcasGA2_TC014403 [Tribolium castaneum]
	C13179	0.0347372	2.88301	SE_U19953			ATPase activity; transporter activity;	gi|270007709|gb|EFA04157.1| hypothetical protein TcasGA2_TC014403 [Tribolium castaneum]
	C16646	0.00705631	2.88116	SE_U19953			ATPase activity; transporter activity;	gi|270007709|gb|EFA04157.1| hypothetical protein TcasGA2_TC014403 [Tribolium castaneum]
	C17271	0.00492381	2.87993	SE_U17944	cellular process; embryonic pattern specification; segmentation;	intracellular organelle;		gi|270007595|gb|EFA04043.1| hypothetical protein TcasGA2_TC014275 [Tribolium castaneum]
	C4131	0.0101824	2.87944	SE_U25542				gi|270007525|gb|EFA03973.1| hypothetical protein TcasGA2_TC014120 [Tribolium castaneum]
	C19450	0.027789	2.87228	SE_U21594				gi|270007362|gb|EFA03810.1| hypothetical protein TcasGA2_TC013923 [Tribolium castaneum]
	C12008	0.013284	2.87019	SE_U12994				gi|270007317|gb|EFA03765.1| hypothetical protein TcasGA2_TC013876 [Tribolium castaneum]
	C3557	0.015551	2.86789	SE_U12994				gi|270007317|gb|EFA03765.1| hypothetical protein TcasGA2_TC013876 [Tribolium castaneum]
	C1550	0.000558641	2.86346	SE_U17984				gi|270007083|gb|EFA03531.1| hypothetical protein TcasGA2_TC013534 [Tribolium castaneum]
	C3095	0.0048162	2.85607	SE_U19750		mitochondrion;		gi|270007077|gb|EFA03525.1| hypothetical protein TcasGA2_TC013527 [Tribolium castaneum]
	C14994_sense	0.0123938	2.8515	SE_U23135				gi|270007072|gb|EFA03520.1| hypothetical protein TcasGA2_TC013522 [Tribolium castaneum]
	C7265	0.00761396	2.84898	SE_U08003				gi|270007072|gb|EFA03520.1| hypothetical protein TcasGA2_TC013522 [Tribolium castaneum]
	C15642	0.0252637	2.84473	SE_U09102	glycerol metabolic process; lipid metabolic process;		glycerophosphodiester phosphodiesterase activity; phospholipase C activity;	gi|270007047|gb|EFA03495.1| hypothetical protein TcasGA2_TC013495 [Tribolium castaneum]
	C12881	0.0261296	2.84365	SE_U09102	glycerol metabolic process; lipid metabolic process;		glycerophosphodiester phosphodiesterase activity; phospholipase C activity;	gi|270007047|gb|EFA03495.1| hypothetical protein TcasGA2_TC013495 [Tribolium castaneum]
	C8034	0.0325845	2.84136	SE_U12749				gi|270006926|gb|EFA03374.1| hypothetical protein TcasGA2_TC013360 [Tribolium castaneum]
	C17301	0.0492132	2.84004	SE_U12360				gi|270006682|gb|EFA03130.1| hypothetical protein TcasGA2_TC013041 [Tribolium castaneum]
	C14035_sense	0.0135998	2.83791	SE_U59857		nucleus;	DNA binding; zinc ion binding;	gi|270006581|gb|EFA03029.1| hypothetical protein TcasGA2_TC010453 [Tribolium castaneum]
	C9421	0.0415301	2.83511	SE_U13927	lipid metabolic process;	membrane fraction; membrane;		gi|270006529|gb|EFA02977.1| hypothetical protein TcasGA2_TC030780 [Tribolium castaneum]
	C4053	0.0107898	2.83146	SE_U24243				gi|270006529|gb|EFA02977.1| hypothetical protein TcasGA2_TC030780 [Tribolium castaneum]
	C14657	0.0490514	2.82606	SE_U12106				gi|270006222|gb|EFA02670.1| hypothetical protein TcasGA2_TC008391 [Tribolium castaneum]
	C1985	0.0246592	2.82066	SE_U26026	cellular process;	intracellular organelle;	binding; transferase activity;	gi|270006006|gb|EFA02454.1| hypothetical protein TcasGA2_TC008142 [Tribolium castaneum]
	C18303	0.0155816	2.81137	SE_U31852	oenocyte delamination; dendrite morphogenesis; negative regulation of photoreceptor cell differentiation; muscle fiber development; regulation of hemocyte differentiation; dorsal closure; positive regulation of R7 cell differentiation; induction of apopto	nucleus;	protein binding; DNA binding; transcription repressor activity;	gi|270005727|gb|EFA02175.1| hypothetical protein TcasGA2_TC007831 [Tribolium castaneum]
	C2894	0.00984911	2.79926	SE_U21579	regulation of transcription, DNA-dependent;	nucleus;	sequence-specific DNA binding; transcription factor activity;	gi|270005727|gb|EFA02175.1| hypothetical protein TcasGA2_TC007831 [Tribolium castaneum]
	C16104	0.00709864	2.78773	SE_U00735	signal transduction;	intracellular;		gi|270005503|gb|EFA01951.1| hypothetical protein TcasGA2_TC007566 [Tribolium castaneum]
	C5864	0.00745457	2.76873	SE_U18308				gi|270005388|gb|EFA01836.1| hypothetical protein TcasGA2_TC007438 [Tribolium castaneum]
	C15673_sense	0.0197531	2.76814	SE_U14626				gi|270005374|gb|EFA01822.1| hypothetical protein TcasGA2_TC007424 [Tribolium castaneum]
	C3349_anti	0.00323654	2.76787	SE_U12217				gi|270005303|gb|EFA01751.1| hypothetical protein TcasGA2_TC007349 [Tribolium castaneum]
	C13814_sense	0.000290818	2.75769	SE_U08618				gi|270005301|gb|EFA01749.1| hypothetical protein TcasGA2_TC007347 [Tribolium castaneum]
	C19136	0.00105173	2.735	SE_U25004				gi|270005234|gb|EFA01682.1| hypothetical protein TcasGA2_TC007256 [Tribolium castaneum]
	C1159	0.0101379	2.72088	SE_U11561				gi|270005170|gb|EFA01618.1| hypothetical protein TcasGA2_TC007187 [Tribolium castaneum]
	C4633_sense	0.00185886	2.71676	SE_U28348	lipid metabolic process;			gi|270005167|gb|EFA01615.1| hypothetical protein TcasGA2_TC007184 [Tribolium castaneum]
	C19244	0.0106592	2.71647	SE_U07775				gi|270005004|gb|EFA01452.1| hypothetical protein TcasGA2_TC006998 [Tribolium castaneum]
	C16544_anti	0.000222051	2.71279	SE_U07775				gi|270005004|gb|EFA01452.1| hypothetical protein TcasGA2_TC006998 [Tribolium castaneum]
	C10907	0.00078595	2.7098	SE_U15099			binding;	gi|270004806|gb|EFA01254.1| three prime repair exonuclease [Tribolium castaneum]
	C2386_anti	0.037096	2.7084	SE_U15099			binding;	gi|270004806|gb|EFA01254.1| three prime repair exonuclease [Tribolium castaneum]
	C15285_sense	0.0031543	2.70411	SE_U20841			binding;	gi|270004806|gb|EFA01254.1| three prime repair exonuclease [Tribolium castaneum]
	C7226	0.000502943	2.701	SE_U26929	DNA metabolic process;		transferase activity;	gi|270004735|gb|EFA01183.1| hypothetical protein TcasGA2_TC010509 [Tribolium castaneum]
	C6329	0.00191085	2.69551	SE_U15505				gi|270004734|gb|EFA01182.1| hypothetical protein TcasGA2_TC010507 [Tribolium castaneum]
	C964	0.00126295	2.69124	SE_U45943			zinc ion binding; protein binding;	gi|270004672|gb|EFA01120.1| hypothetical protein TcasGA2_TC010333 [Tribolium castaneum]
	C13424_sense	0.00920384	2.66848	SE_U45943			zinc ion binding; protein binding;	gi|270004672|gb|EFA01120.1| hypothetical protein TcasGA2_TC010333 [Tribolium castaneum]
	C3279	0.0226033	2.66415	SE_U00162	salivary gland cell autophagic cell death; potassium ion transport;	voltage-gated potassium channel complex;	voltage-gated potassium channel activity; protein binding;	gi|270004600|gb|EFA01048.1| hypothetical protein TcasGA2_TC003964 [Tribolium castaneum]
	C14346	0.011099	2.66256	SE_U12321	organ development;			gi|270004467|gb|EFA00915.1| hypothetical protein TcasGA2_TC003821 [Tribolium castaneum]
	C9103	0.0256793	2.65847	SE_U29375				gi|270004214|gb|EFA00662.1| hypothetical protein TcasGA2_TC003538 [Tribolium castaneum]
	C15917_anti	0.00274306	2.65061	SE_U04829				gi|270004136|gb|EFA00584.1| hypothetical protein TcasGA2_TC003454 [Tribolium castaneum]
	C19047	0.0412061	2.63689	SE_U10881				gi|270003856|gb|EFA00304.1| hypothetical protein TcasGA2_TC003139 [Tribolium castaneum]
	C3103	0.0117254	2.63591	SE_U17565	mitochondrion organization;	membrane; mitochondrion;	peptidase activity;	gi|270003737|gb|EFA00185.1| hypothetical protein TcasGA2_TC003010 [Tribolium castaneum]
	C18585_anti	0.00600285	2.63132	SE_U05997	axon guidance; adult feeding behavior;	intracellular part;	mRNA binding;	gi|270003599|gb|EFA00047.1| hypothetical protein TcasGA2_TC002855 [Tribolium castaneum]
	C19248	0.0446956	2.62672	SE_U21710				gi|270003417|gb|EEZ99864.1| hypothetical protein TcasGA2_TC002646 [Tribolium castaneum]
	C16103	0.0147466	2.61748	SE_U24111	DNA metabolic process;		nucleic acid binding;	gi|270003247|gb|EEZ99694.1| hypothetical protein TcasGA2_TC002454 [Tribolium castaneum]
	C6892	0.0185378	2.61425	SE_U22709			binding; tRNA isopentenyltransferase activity;	gi|270003038|gb|EEZ99485.1| hypothetical protein TcasGA2_TC000060 [Tribolium castaneum]
	C5760	0.0437578	2.6098	SE_U18464	metabolic process;	cytoplasm;	peptide alpha-N-acetyltransferase activity; protein binding;	gi|270003017|gb|EEZ99464.1| hypothetical protein TcasGA2_TC000030 [Tribolium castaneum]
	C3571	0.00593466	2.60968	SE_U01376	protein amino acid phosphorylation; homophilic cell adhesion; calcium-dependent cell-cell adhesion;	integral to plasma membrane;	transmembrane receptor protein tyrosine kinase activity; protein binding; calcium ion binding; ATP binding;	gi|270002918|gb|EEZ99365.1| cadherin 96Ca [Tribolium castaneum]
	C19141	0.00946772	2.60879	SE_U20246			catalytic activity;	gi|270002798|gb|EEZ99245.1| serine protease P19 [Tribolium castaneum]
	C7342	0.0101753	2.60033	SE_U20656		cell part;		gi|270002648|gb|EEZ99095.1| hypothetical protein TcasGA2_TC004980 [Tribolium castaneum]
	C20068	0.0217851	2.59784	SE_U20656		cell part;		gi|270002648|gb|EEZ99095.1| hypothetical protein TcasGA2_TC004980 [Tribolium castaneum]
	C1255	0.020844	2.59653	SE_U09846	oxidation reduction; proline biosynthetic process;	mitochondrial inner membrane; lipid particle;	delta1-pyrroline-5-carboxylate synthetase activity; glutamate 5-kinase activity; glutamate-5-semialdehyde dehydrogenase activity;	gi|270002534|gb|EEZ98981.1| hypothetical protein TcasGA2_TC004842 [Tribolium castaneum]
	C20226	0.0134958	2.59577	SE_U25750				gi|270002510|gb|EEZ98957.1| hypothetical protein TcasGA2_TC004811 [Tribolium castaneum]
	C17787	0.0139432	2.59284	SE_U25750				gi|270002510|gb|EEZ98957.1| hypothetical protein TcasGA2_TC004811 [Tribolium castaneum]
	C13364	0.000829067	2.58686	SE_U00151				gi|270002467|gb|EEZ98914.1| hypothetical protein TcasGA2_TC004533 [Tribolium castaneum]
	C20055	0.0332489	2.58459	SE_U52166				gi|270002312|gb|EEZ98759.1| hypothetical protein TcasGA2_TC001323 [Tribolium castaneum]
	C16056	0.0150865	2.57817	SE_U11662				gi|270002223|gb|EEZ98670.1| hypothetical protein TcasGA2_TC001202 [Tribolium castaneum]
	C5915	0.0391323	2.57543	SE_U20025				gi|270002195|gb|EEZ98642.1| hypothetical protein TcasGA2_TC001170 [Tribolium castaneum]
	C4210_anti	0.00493542	2.56867	SE_U09936				gi|270002092|gb|EEZ98539.1| hypothetical protein TcasGA2_TC001043 [Tribolium castaneum]
	C14404	0.0136676	2.56726	SE_U18265			binding;	gi|270002092|gb|EEZ98539.1| hypothetical protein TcasGA2_TC001043 [Tribolium castaneum]
	C3872	0.00163158	2.56716	SE_U20097				gi|270002041|gb|EEZ98488.1| hypothetical protein TcasGA2_TC000985 [Tribolium castaneum]
	C883	0.00904095	2.56697	SE_U14809				gi|270001897|gb|EEZ98344.1| hypothetical protein TcasGA2_TC000799 [Tribolium castaneum]
	C17350	0.0038317	2.566	SE_U14809				gi|270001897|gb|EEZ98344.1| hypothetical protein TcasGA2_TC000799 [Tribolium castaneum]
	C18408	0.0214083	2.56537	SE_U28613				gi|270001858|gb|EEZ98305.1| hypothetical protein TcasGA2_TC000758 [Tribolium castaneum]
	C12140	0.00893628	2.56515	SE_U21269	metabolic process;			gi|270001810|gb|EEZ98257.1| hypothetical protein TcasGA2_TC000699 [Tribolium castaneum]
	C1270	0.00166359	2.56154	SE_U21269	metabolic process;			gi|270001810|gb|EEZ98257.1| hypothetical protein TcasGA2_TC000699 [Tribolium castaneum]
	C550	0.0011352	2.55709	SE_U13740	metabolic process;			gi|270001810|gb|EEZ98257.1| hypothetical protein TcasGA2_TC000699 [Tribolium castaneum]
	C10319	0.0108729	2.55336	SE_U25334	transport; electron transport chain;	mitochondrial matrix;	electron carrier activity; iron ion binding; 2 iron, 2 sulfur cluster binding;	gi|270001741|gb|EEZ98188.1| hypothetical protein TcasGA2_TC000617 [Tribolium castaneum]
	C9382	0.0318751	2.55129	SE_U26110	mRNA capping; negative regulation of viral genome replication; nuclear mRNA splicing, via spliceosome; production of siRNA involved in RNA interference; gene silencing by miRNA;	nuclear cap binding complex; nucleus;	protein binding;	gi|270001696|gb|EEZ98143.1| hypothetical protein TcasGA2_TC000568 [Tribolium castaneum]
	C4262	0.0357335	2.54587	SE_U09251	lamellipodium assembly; neuromuscular junction development; regulation of cell shape; phagocytosis, engulfment; bristle development; cell adhesion; cortical actin cytoskeleton organization; muscle attachment; positive regulation of protein kinase activity	perinuclear region of cytoplasm; lamellipodium membrane;	protein binding;	gi|270001565|gb|EEZ98012.1| hypothetical protein TcasGA2_TC000412 [Tribolium castaneum]
	C19665	0.00273985	2.54285	SE_U23386			mRNA binding; nucleotide binding; calcium ion binding;	gi|270001371|gb|EEZ97818.1| hypothetical protein TcasGA2_TC000185 [Tribolium castaneum]
	C14940	0.0487643	2.53421	SE_U13426				gi|270001229|gb|EEZ97676.1| hypothetical protein TcasGA2_TC016221 [Tribolium castaneum]
	C20230	0.0299268	2.53343	SE_U24861	RNA-dependent DNA replication; DNA integration;		RNA binding; RNA-directed DNA polymerase activity; DNA binding;	gi|270000994|gb|EEZ97441.1| hypothetical protein TcasGA2_TC011272 [Tribolium castaneum]
	C18400_anti	0.0467329	2.52738	SE_U24543				gi|270000984|gb|EEZ97431.1| hypothetical protein TcasGA2_TC011261 [Tribolium castaneum]
	C6808	0.000655051	2.52529	SE_U20144				gi|270000963|gb|EEZ97410.1| hypothetical protein TcasGA2_TC011239 [Tribolium castaneum]
	C3955	0.0288638	2.51943	SE_U24574			GTPase activity; GTP binding;	gi|270000811|gb|EEZ97258.1| hypothetical protein TcasGA2_TC011058 [Tribolium castaneum]
	C19252	0.0146692	2.51621	SE_U15598		mitochondrion;	cytochrome-c oxidase activity;	gi|269146664|gb|ACZ28278.1| cytochrome c oxidase subunit VIb [Simulium nigrimanum]
	C20130	0.000337119	2.51594	SE_U19641				gi|269124079|ref|YP_003306656.1| threonine dehydratase [Streptobacillus moniliformis DSM 12112] gi|268315405|gb|ACZ01779.1| threonine dehydratase [Streptobacillus moniliformis DSM 12112]
	C6622	0.0243273	2.51416	SE_U07766	transmembrane transport; carbohydrate transport;	integral to membrane;	substrate-specific transmembrane transporter activity;	gi|269115403|gb|ACZ26269.1| putative sugar transporter [Mayetiola destructor]
	C5311	0.0323841	2.50995	SE_U15617	translation;	ribosome;	structural constituent of ribosome;	gi|268306494|gb|ACY95368.1| ribosomal protein L34 [Manduca sexta]
	C469	0.0412405	2.50655	SE_U03264	RNA splicing; ribosome biogenesis; mRNA processing; single fertilization;	box C/D snoRNP complex; spliceosomal complex; plasma membrane;	snoRNA binding; protein binding;	gi|268306472|gb|ACY95357.1| non-histone chromosome protein 2 [Manduca sexta]
	C3984_sense	0.00664001	2.50071	SE_U04161	translation;	small ribosomal subunit;	structural constituent of ribosome; RNA binding;	gi|268306460|gb|ACY95351.1| ribosomal protein S15 [Manduca sexta]
	C8324	0.00309289	2.49512	SE_U04161	translation;	small ribosomal subunit;	structural constituent of ribosome; RNA binding;	gi|268306460|gb|ACY95351.1| ribosomal protein S15 [Manduca sexta]
	C16024	0.0233056	2.49456	SE_U16582		intracellular;		gi|268306458|gb|ACY95350.1| ribosomal protein L27 [Manduca sexta]
	C4042	0.0361193	2.49285	SE_U02354	mitotic spindle elongation; translation;	cytosolic large ribosomal subunit;	structural constituent of ribosome;	gi|268306430|gb|ACY95336.1| ribosomal protein L19 [Manduca sexta]
	C3232	0.0031354	2.48807	SE_U10122	translation;	ribosome;	structural constituent of ribosome;	gi|268306420|gb|ACY95331.1| ribosomal protein L8 [Manduca sexta]
	C7922	0.0411007	2.48788	SE_U28279	translation;	small ribosomal subunit;	structural constituent of ribosome; rRNA binding;	gi|268306404|gb|ACY95323.1| ribosomal protein S9 [Manduca sexta]
	C5904_anti	0.00492862	2.48753	SE_U11458	translation;	large ribosomal subunit;	structural constituent of ribosome;	gi|268306370|gb|ACY95306.1| ribosomal protein L26 [Manduca sexta]
	C187	0.0224626	2.48639	SE_U20637	translation;	large ribosomal subunit;	structural constituent of ribosome;	gi|268306370|gb|ACY95306.1| ribosomal protein L26 [Manduca sexta]
	C19296	0.0491785	2.48185	SE_U09403	translation;	ribosome;	structural constituent of ribosome;	gi|268306360|gb|ACY95301.1| ribosomal protein L22 [Manduca sexta]
	C18443	0.0205898	2.48	SE_U28079			transferase activity;	gi|267844869|ref|NP_001161187.1| UDP-glucosyltransferase protein 3 [Bombyx mori] gi|229458989|gb|ACQ66003.1| UDP-glucosyltransferase protein 3 [Bombyx mori]
	C12720	0.042119	2.47816	SE_U28079			transferase activity;	gi|267844869|ref|NP_001161187.1| UDP-glucosyltransferase protein 3 [Bombyx mori] gi|229458989|gb|ACQ66003.1| UDP-glucosyltransferase protein 3 [Bombyx mori]
	C16409	0.0400612	2.47079	SE_U08167			catalytic activity;	gi|267844869|ref|NP_001161187.1| UDP-glucosyltransferase protein 3 [Bombyx mori] gi|229458989|gb|ACQ66003.1| UDP-glucosyltransferase protein 3 [Bombyx mori]
	C5645_anti	0.0261692	2.46934	SE_U16108			transferase activity, transferring glycosyl groups;	gi|267844869|ref|NP_001161187.1| UDP-glucosyltransferase protein 3 [Bombyx mori] gi|229458989|gb|ACQ66003.1| UDP-glucosyltransferase protein 3 [Bombyx mori]
	C6281_anti	0.0428474	2.4627	SE_U16108			transferase activity, transferring glycosyl groups;	gi|267844869|ref|NP_001161187.1| UDP-glucosyltransferase protein 3 [Bombyx mori] gi|229458989|gb|ACQ66003.1| UDP-glucosyltransferase protein 3 [Bombyx mori]
	C1185	0.00457082	2.46003	SE_U13855			transferase activity, transferring glycosyl groups;	gi|267844869|ref|NP_001161187.1| UDP-glucosyltransferase protein 3 [Bombyx mori] gi|229458989|gb|ACQ66003.1| UDP-glucosyltransferase protein 3 [Bombyx mori]
	C10005	0.0263012	2.4578	SE_U27617	metabolic process;		transferase activity, transferring hexosyl groups;	gi|267844869|ref|NP_001161187.1| UDP-glucosyltransferase protein 3 [Bombyx mori] gi|229458989|gb|ACQ66003.1| UDP-glucosyltransferase protein 3 [Bombyx mori]
	C12257	0.0109502	2.44065	SE_U03426				gi|267844869|ref|NP_001161187.1| UDP-glucosyltransferase protein 3 [Bombyx mori] gi|229458989|gb|ACQ66003.1| UDP-glucosyltransferase protein 3 [Bombyx mori]
	C17353_anti	0.0291321	2.43933	SE_U11146				gi|267844867|ref|NP_001161186.1| sugar transporter protein [Bombyx mori] gi|229458987|gb|ACQ66002.1| sugar transporter protein [Bombyx mori]
	C7433	0.00176525	2.43796	SE_U24721				gi|267844867|ref|NP_001161186.1| sugar transporter protein [Bombyx mori] gi|229458987|gb|ACQ66002.1| sugar transporter protein [Bombyx mori]
	C433	1.02975e-05	2.43611	SE_U10076				gi|267844865|ref|NP_001161185.1| aly protein [Bombyx mori] gi|262089804|gb|ACY24884.1| Aly [Bombyx mori]
	C1472	0.000971817	2.43543	SE_U17987	apoptosis; negative regulation of biological process; primary metabolic process; cellular macromolecule metabolic process; cellular component organization; regulation of metabolic process; signal transmission; neurological system process; reproductive pro	intracellular organelle; cytoplasmic part;	metal ion binding; protein binding;	gi|266808630|gb|ACY78421.1| diapause bioclock protein-like protein [Helicoverpa armigera]
	C15530_sense	0.0116685	2.43513	SE_U21657	cellular macromolecule metabolic process; regulation of nitrogen compound metabolic process; ion homeostasis; aging; nucleobase, nucleoside, nucleotide and nucleic acid metabolic process; response to reactive oxygen species; organ development; response to	mitochondrial part;	metal ion binding; superoxide dismutase activity;	gi|264666265|gb|ACY70995.1| manganese superoxide dismutase [Helicoverpa armigera]
	C9797	0.00345798	2.42806	SE_U23913	homophilic cell adhesion;	membrane;	calcium ion binding;	gi|262527588|gb|ACY69027.1| mutant cadherin [Helicoverpa armigera]
	C4989_anti	0.0204809	2.42583	SE_U23913	homophilic cell adhesion;	membrane;	calcium ion binding;	gi|262527588|gb|ACY69027.1| mutant cadherin [Helicoverpa armigera]
	C18314	0.0407121	2.42356	SE_U15248				gi|262527588|gb|ACY69027.1| mutant cadherin [Helicoverpa armigera]
	C4894_sense	0.00285295	2.4222	SE_U15248				gi|262527588|gb|ACY69027.1| mutant cadherin [Helicoverpa armigera]
	C13510_sense	0.00297852	2.41782	SE_U06201				gi|262100213|gb|EEY58265.1| conserved hypothetical protein [Phytophthora infestans T30-4]
	C3218	0.0120999	2.41478	SE_U21165				gi|262034617|gb|ACY06933.1| putative cuticle protein CPH38 [Bombyx mori]
	C7365	0.0264286	2.39858	SE_U20715				gi|262034617|gb|ACY06933.1| putative cuticle protein CPH38 [Bombyx mori]
	C14938_sense	0.010868	2.39733	SE_U17721				gi|262034617|gb|ACY06933.1| putative cuticle protein CPH38 [Bombyx mori]
	C19973	0.0163456	2.39667	SE_U17721				gi|262034617|gb|ACY06933.1| putative cuticle protein CPH38 [Bombyx mori]
	C8853	0.00823872	2.39164	SE_U16374				gi|262034617|gb|ACY06933.1| putative cuticle protein CPH38 [Bombyx mori]
	C3941_sense	0.00268331	2.39002	SE_U03378	tRNA splicing, via endonucleolytic cleavage and ligation;	nucleus; mitochondrion;	endoribonuclease activity, producing 5'-phosphomonoesters;	gi|261335993|emb|CBH09273.1| putative zinc phosphodiesterase [Heliconius melpomene]
	C9818	0.0120601	2.38702	SE_U49389				gi|261335993|emb|CBH09273.1| putative zinc phosphodiesterase [Heliconius melpomene]
	C9241	0.0136492	2.3791	SE_U07120				gi|261335976|emb|CBH09261.1| HM00024 [Heliconius melpomene] gi|261335985|emb|CBH09265.1| HM00024 [Heliconius melpomene]
	C6612	0.0245639	2.37273	SE_U07120				gi|261335976|emb|CBH09261.1| HM00024 [Heliconius melpomene] gi|261335985|emb|CBH09265.1| HM00024 [Heliconius melpomene]
	C20139	0.000753109	2.36447	SE_U10931	proteolysis;		peptidase activity;	gi|261335972|emb|CBH09257.1| putative CG5976 [Heliconius melpomene]
	C7070	0.00097385	2.36375	SE_U11410				gi|261335958|emb|CBH09291.1| HM00048 [Heliconius melpomene]
	C6932_anti	0.0025402	2.36043	SE_U22417	regulation of alternative nuclear mRNA splicing, via spliceosome; mRNA splice site selection;	spliceosomal complex; chromatin; omega speckle;	mRNA binding; protein binding; nucleotide binding;	gi|261335957|emb|CBH09290.1| putative Sr protein [Heliconius melpomene]
	C19463	0.00878653	2.35985	SE_U10721				gi|261335956|emb|CBH09289.1| similar toCG33505 [Heliconius melpomene]
	C6941	0.0207745	2.35983	SE_U04393	ribosome biogenesis;	nucleus;		gi|261335954|emb|CBH09287.1| putative regulator of ribosome biosynthesis [Heliconius melpomene]
	C10241	0.0218941	2.35813	SE_U16096	dTDP biosynthetic process; cell cycle; dTTP biosynthetic process; cell proliferation;	cytosol;	nucleoside kinase activity; ATP binding; thymidylate kinase activity;	gi|261335952|emb|CBH09285.1| putative thymidylate kinase [Heliconius melpomene]
	C3019	0.0306628	2.35455	SE_U19652	oocyte anterior/posterior axis specification; transforming growth factor beta receptor signaling pathway; activation of MAPK activity;		MAP kinase kinase activity; ATP binding; receptor signaling protein serine/threonine kinase activity;	gi|261335949|emb|CBH09282.1| putative mitogen-activated protein kinase (MAPKK) [Heliconius melpomene]
	C3435_anti	0.00323881	2.35249	SE_U19652	oocyte anterior/posterior axis specification; transforming growth factor beta receptor signaling pathway; activation of MAPK activity;		MAP kinase kinase activity; ATP binding; receptor signaling protein serine/threonine kinase activity;	gi|261335949|emb|CBH09282.1| putative mitogen-activated protein kinase (MAPKK) [Heliconius melpomene]
	C1181_anti	0.0290359	2.34494	SE_U19652	oocyte anterior/posterior axis specification; transforming growth factor beta receptor signaling pathway; activation of MAPK activity;		MAP kinase kinase activity; ATP binding; receptor signaling protein serine/threonine kinase activity;	gi|261335949|emb|CBH09282.1| putative mitogen-activated protein kinase (MAPKK) [Heliconius melpomene]
	C16977_anti	0.00100755	2.34095	SE_U03345				gi|261335921|emb|CBH09301.1| putative ecdysone oxidase [Heliconius melpomene]
	C16658_sense	0.0389139	2.33424	SE_U08696	proteolysis;		serine-type endopeptidase activity;	gi|261277877|sp|C1JE15.1|SCLXB_HELVI RecName: Full=Scolexin B; Flags: Precursor gi|226429943|gb|ACO55200.1| scolexin B [Heliothis virescens]
	C18618	0.0408132	2.33109	SE_U21618			kinase activity;	gi|260837380|ref|XP_002613682.1| hypothetical protein BRAFLDRAFT_107090 [Branchiostoma floridae] gi|229299070|gb|EEN69691.1| hypothetical protein BRAFLDRAFT_107090 [Branchiostoma floridae]
	C16911	0.00868733	2.32652	SE_U19853	wound healing; response to inorganic substance; protein amino acid farnesylation; positive regulation of fibroblast proliferation; positive regulation of cell cycle; positive regulation of nitric-oxide synthase 2 biosynthetic process; negative regulation	microtubule associated complex;	drug binding; peptide binding; zinc ion binding; protein farnesyltransferase activity; farnesyltranstransferase activity; protein binding; isoprenoid binding;	gi|260836931|ref|XP_002613459.1| hypothetical protein BRAFLDRAFT_119865 [Branchiostoma floridae] gi|229298844|gb|EEN69468.1| hypothetical protein BRAFLDRAFT_119865 [Branchiostoma floridae]
	C20193	0.0256806	2.32289	SE_U60139	Golgi organization;	protein complex; cilium; Golgi apparatus; cytoskeletal part; membrane; microtubule cytoskeleton;	motor activity; nucleotide binding;	gi|260833138|ref|XP_002611514.1| hypothetical protein BRAFLDRAFT_63851 [Branchiostoma floridae] gi|229296885|gb|EEN67524.1| hypothetical protein BRAFLDRAFT_63851 [Branchiostoma floridae]
	C6568	0.0449545	2.32191	SE_U16255				gi|260830683|ref|XP_002610290.1| hypothetical protein BRAFLDRAFT_126856 [Branchiostoma floridae] gi|229295654|gb|EEN66300.1| hypothetical protein BRAFLDRAFT_126856 [Branchiostoma floridae]
	C9224_sense	0.0230917	2.32109	SE_U27632				gi|260828560|ref|XP_002609231.1| hypothetical protein BRAFLDRAFT_125975 [Branchiostoma floridae] gi|229294586|gb|EEN65241.1| hypothetical protein BRAFLDRAFT_125975 [Branchiostoma floridae]
	C322_anti	0.00526975	2.31959	SE_U25499	microtubule-based movement;	cytoplasm; dynein complex; microtubule-based flagellum;	ATPase activity; ATP binding; microtubule motor activity;	gi|260826870|ref|XP_002608388.1| hypothetical protein BRAFLDRAFT_282615 [Branchiostoma floridae] gi|229293739|gb|EEN64398.1| hypothetical protein BRAFLDRAFT_282615 [Branchiostoma floridae]
	C16687_anti	0.00187083	2.31629	SE_U19710				gi|260825279|ref|XP_002607594.1| hypothetical protein BRAFLDRAFT_261940 [Branchiostoma floridae] gi|229292942|gb|EEN63604.1| hypothetical protein BRAFLDRAFT_261940 [Branchiostoma floridae]
	C16609_anti	0.0129487	2.30684	SE_U17657	oxidation reduction; chromosome organization;	chromosome;	ATP binding; protein binding; 2-alkenal reductase activity;	gi|260817162|ref|XP_002603456.1| hypothetical protein BRAFLDRAFT_80430 [Branchiostoma floridae] gi|229288775|gb|EEN59467.1| hypothetical protein BRAFLDRAFT_80430 [Branchiostoma floridae]
	C4391_anti	0.0437065	2.30281	SE_U18194	cell cycle;	cytoplasm; plasma membrane;	transcription factor activity;	gi|260815379|ref|XP_002602451.1| hypothetical protein BRAFLDRAFT_113482 [Branchiostoma floridae] gi|229287760|gb|EEN58463.1| hypothetical protein BRAFLDRAFT_113482 [Branchiostoma floridae]
	C11032	0.0450513	2.30086	SE_U47270				gi|260814781|ref|XP_002602092.1| hypothetical protein BRAFLDRAFT_61248 [Branchiostoma floridae] gi|229287398|gb|EEN58104.1| hypothetical protein BRAFLDRAFT_61248 [Branchiostoma floridae]
	C16944_anti	0.00925392	2.29348	SE_U47270				gi|260814781|ref|XP_002602092.1| hypothetical protein BRAFLDRAFT_61248 [Branchiostoma floridae] gi|229287398|gb|EEN58104.1| hypothetical protein BRAFLDRAFT_61248 [Branchiostoma floridae]
	C17674_sense	0.00870017	2.28892	SE_U46035	endosome transport;	WASH complex;		gi|260810655|ref|XP_002600072.1| hypothetical protein BRAFLDRAFT_221115 [Branchiostoma floridae] gi|229285357|gb|EEN56084.1| hypothetical protein BRAFLDRAFT_221115 [Branchiostoma floridae]
	C11860	0.0350261	2.2875	SE_U00346	protein arginylation;	cytoplasm; nucleus;	acyltransferase activity; arginyltransferase activity;	gi|260808482|ref|XP_002599036.1| hypothetical protein BRAFLDRAFT_104268 [Branchiostoma floridae] gi|229284312|gb|EEN55048.1| hypothetical protein BRAFLDRAFT_104268 [Branchiostoma floridae]
	C4204	0.0191494	2.28137	SE_U05980	mRNA processing;	spliceosomal complex;	RNA binding; enzyme binding; nucleotide binding;	gi|260800970|ref|XP_002595369.1| hypothetical protein BRAFLDRAFT_113856 [Branchiostoma floridae] gi|229280615|gb|EEN51381.1| hypothetical protein BRAFLDRAFT_113856 [Branchiostoma floridae]
	C17290_anti	0.00219529	2.27789	SE_U38525				gi|260797328|ref|XP_002593655.1| hypothetical protein BRAFLDRAFT_62541 [Branchiostoma floridae] gi|229278882|gb|EEN49666.1| hypothetical protein BRAFLDRAFT_62541 [Branchiostoma floridae]
	C15260	0.0138716	2.27543	SE_U16932	apoptosis; regulation of cytolysis; signal transduction;	Golgi apparatus; nucleus;	GTP binding; protein binding;	gi|260796645|ref|XP_002593315.1| hypothetical protein BRAFLDRAFT_123649 [Branchiostoma floridae] gi|229278539|gb|EEN49326.1| hypothetical protein BRAFLDRAFT_123649 [Branchiostoma floridae]
	C13133_sense	0.0365411	2.27432	SE_U08379				gi|260795675|ref|XP_002592830.1| hypothetical protein BRAFLDRAFT_57046 [Branchiostoma floridae] gi|229278054|gb|EEN48841.1| hypothetical protein BRAFLDRAFT_57046 [Branchiostoma floridae]
	C3957	0.0102861	2.26849	SE_U00510	neuron homeostasis;		transferase activity;	gi|260795247|ref|XP_002592617.1| hypothetical protein BRAFLDRAFT_62075 [Branchiostoma floridae] gi|229277839|gb|EEN48628.1| hypothetical protein BRAFLDRAFT_62075 [Branchiostoma floridae]
	C17674_anti	0.00846134	2.26668	SE_U08062		intracellular;		gi|260794567|ref|XP_002592280.1| hypothetical protein BRAFLDRAFT_57705 [Branchiostoma floridae] gi|229277496|gb|EEN48291.1| hypothetical protein BRAFLDRAFT_57705 [Branchiostoma floridae]
	C18021_anti	0.00791337	2.26349	SE_U35856	post-embryonic development; chondroitin sulfate metabolic process; chondrocyte development; endochondral ossification; embryonic digit morphogenesis;	membrane; Golgi apparatus;	metal ion binding; inositol or phosphatidylinositol phosphatase activity; 3'-nucleotidase activity;	gi|260794443|ref|XP_002592218.1| hypothetical protein BRAFLDRAFT_277144 [Branchiostoma floridae] gi|229277434|gb|EEN48229.1| hypothetical protein BRAFLDRAFT_277144 [Branchiostoma floridae]
	C18754_sense	0.0126127	2.25708	SE_U22388				gi|260788846|ref|XP_002589460.1| hypothetical protein BRAFLDRAFT_280890 [Branchiostoma floridae] gi|229274637|gb|EEN45471.1| hypothetical protein BRAFLDRAFT_280890 [Branchiostoma floridae]
	C3794	0.00834509	2.256	SE_U00030	transcription;		transcription regulator activity; DNA binding; protein binding;	gi|260786903|ref|XP_002588496.1| hypothetical protein BRAFLDRAFT_194472 [Branchiostoma floridae] gi|229273658|gb|EEN44507.1| hypothetical protein BRAFLDRAFT_194472 [Branchiostoma floridae]
	C491	0.00202508	2.25559	SE_U24495				gi|260785644|ref|XP_002587870.1| hypothetical protein BRAFLDRAFT_87257 [Branchiostoma floridae] gi|229273025|gb|EEN43881.1| hypothetical protein BRAFLDRAFT_87257 [Branchiostoma floridae]
	C14995	0.00372783	2.25507	SE_U12424				gi|260782051|ref|XP_002586106.1| hypothetical protein BRAFLDRAFT_132572 [Branchiostoma floridae] gi|229271196|gb|EEN42117.1| hypothetical protein BRAFLDRAFT_132572 [Branchiostoma floridae]
	C14778	0.00687207	2.25399	SE_U12424				gi|260782051|ref|XP_002586106.1| hypothetical protein BRAFLDRAFT_132572 [Branchiostoma floridae] gi|229271196|gb|EEN42117.1| hypothetical protein BRAFLDRAFT_132572 [Branchiostoma floridae]
	C10904	0.0271673	2.2439	SE_U14068				gi|260765455|gb|ACX49765.1| lysozyme-like protein 1 [Manduca sexta]
	C1523	0.0337981	2.2434	SE_U14227	carbohydrate metabolic process; transport;	cytoplasm; membrane;	beta-fructofuranosidase activity; transporter activity;	gi|260765451|gb|ACX49763.1| beta-fructofuranosidase 2 [Manduca sexta]
	C1226	0.0268507	2.24139	SE_U19251	metabolic process;		hydrolase activity, hydrolyzing O-glycosyl compounds;	gi|260765451|gb|ACX49763.1| beta-fructofuranosidase 2 [Manduca sexta]
	C3345_anti	0.000721333	2.2409	SE_U23892	proteolysis;		cysteine-type endopeptidase inhibitor activity; cysteine-type endopeptidase activity;	gi|260234113|dbj|BAI44279.1| cysteine proteinase inhibitor precursor [Manduca sexta] gi|261336196|dbj|BAH59606.2| cysteine proteinase inhibitor precursor [Manduca sexta]
	C1151	0.0269581	2.24009	SE_U23184			peptidase activity;	gi|260234113|dbj|BAI44279.1| cysteine proteinase inhibitor precursor [Manduca sexta] gi|261336196|dbj|BAH59606.2| cysteine proteinase inhibitor precursor [Manduca sexta]
	C3417_sense	0.00167257	2.23833	SE_U16003	proteolysis; autophagic cell death;		cysteine-type endopeptidase inhibitor activity; cysteine-type endopeptidase activity;	gi|260234113|dbj|BAI44279.1| cysteine proteinase inhibitor precursor [Manduca sexta] gi|261336196|dbj|BAH59606.2| cysteine proteinase inhibitor precursor [Manduca sexta]
	C7879	0.0244946	2.23427	SE_U13529				gi|26007526|gb|AAF71290.2|AF255919_1 chemosensory protein [Mamestra brassicae]
	C15647	0.0485354	2.23262	SE_U12181	proteolysis;		serine-type endopeptidase activity;	gi|25989205|gb|AAL31704.1| coagulation factor-like protein 2 [Hyphantria cunea]
	C1013	0.00743124	2.23244	SE_U13546	oxidation reduction;		heme binding; monooxygenase activity; electron carrier activity;	gi|259014877|gb|ACV88722.1| cytochrome P450 [Spodoptera litura]
	C19954	0.0131097	2.23207	SE_U18059	response to other organism; immune response; pattern specification process; cellular process; defense response;		protein binding;	gi|256274664|gb|ACU68553.1| Spz1A [Manduca sexta]
	C15339	0.0331011	2.22906	SE_U08779		mitochondrion;	transferase activity, transferring nitrogenous groups;	gi|256032893|pdb|3IHJ|A Chain A, Human Alanine Aminotransferase 2 In Complex With Plp
	C17808_anti	0.0134208	2.22193	SE_U06963	fatty acid beta-oxidation;	lipid particle;	acetyl-CoA C-acetyltransferase activity; acetyl-CoA C-acyltransferase activity;	gi|255755668|dbj|BAH96561.1| putative acetyl transferase [Bombyx mori]
	C10455	0.00582489	2.21741	SE_U10030	protein folding;		heat shock protein binding; unfolded protein binding;	gi|255652893|ref|NP_001157387.1| DnaJ-11 protein [Bombyx mori] gi|253721963|gb|ACT34045.1| DnaJ-11 [Bombyx mori]
	C8322	0.0241448	2.21735	SE_U22281	locomotion involved in locomotory behavior; synaptic vesicle exocytosis; startle response; protein folding; brain morphogenesis; synaptic vesicle uncoating;	synaptic vesicle; membrane fraction;	heat shock protein binding; unfolded protein binding;	gi|255652887|ref|NP_001157384.1| DnaJ-7 protein [Bombyx mori] gi|253721955|gb|ACT34041.1| DnaJ-7 [Bombyx mori]
	C17600	0.0415652	2.21283	SE_U50573	protein complex localization; positive regulation of exit from mitosis; negative regulation of caspase activity; positive regulation of mitotic cell cycle; establishment of chromosome localization; anti-apoptosis; organelle organization; spindle checkpoin	centriole; cytoplasmic microtubule; nucleolus; cytosol; interphase microtubule organizing center; chromosome, centromeric region; midbody; nuclear chromosome; spindle microtubule; chromosome passenger complex;	cofactor binding; chaperone binding; zinc ion binding; caspase inhibitor activity; Ran GTPase binding; protein heterodimerization activity; microtubule binding; protein homodimerization activity;	gi|255652869|ref|NP_001157375.1| inhibition of apoptosis protein 2 [Bombyx mori] gi|241995042|gb|ACS74781.1| inhibition of apoptosis protein 2 [Bombyx mori]
	C15193	0.0144825	2.20211	SE_U18939	protein complex localization; mitotic cell cycle; regulation of cell cycle; cell cycle phase; regulation of apoptosis;	nucleolus; cytosol; chromosome, centromeric region; midbody; nuclear chromosome; chromosome passenger complex;	chaperone binding; Ran GTPase binding; peptidase inhibitor activity; identical protein binding;	gi|255652869|ref|NP_001157375.1| inhibition of apoptosis protein 2 [Bombyx mori] gi|241995042|gb|ACS74781.1| inhibition of apoptosis protein 2 [Bombyx mori]
	C5689	0.0312656	2.20194	SE_U33195	metabolic process;		hydrolase activity, hydrolyzing O-glycosyl compounds;	gi|255652865|ref|NP_001157373.1| beta-galactosidase [Bombyx mori] gi|239938036|gb|ACS36117.1| beta-galactosidase [Bombyx mori]
	C5811	0.0344776	2.20057	SE_U21324				gi|255652863|ref|NP_001157372.1| odorant binding protein fmxg18C17 [Bombyx mori] gi|239984502|dbj|BAH79158.1| odorant binding protein [Bombyx mori]
	C14873_sense	0.00510739	2.20039	SE_U12427				gi|255652863|ref|NP_001157372.1| odorant binding protein fmxg18C17 [Bombyx mori] gi|239984502|dbj|BAH79158.1| odorant binding protein [Bombyx mori]
	C2058	0.0151125	2.20007	SE_U08295				gi|255647586|gb|ACU24256.1| unknown [Glycine max]
	C16259	0.0434193	2.19717	SE_U52810			catalytic activity;	gi|255068805|emb|CBA11992.1| endonuclease-reverse transcriptase HmRTE-e01 [Heliconius melpomene]
	C12765	0.0272898	2.19655	SE_U20262	proteolysis;		serine-type endopeptidase activity;	gi|255046231|gb|ACU00133.1| chymotrypsin-like protein precursor [Spodoptera litura]
	C10280	0.0177815	2.19279	SE_U13171	proteolysis;		serine-type endopeptidase activity;	gi|255046231|gb|ACU00133.1| chymotrypsin-like protein precursor [Spodoptera litura]
	C15480_sense	0.033623	2.18797	SE_U20740			peptidase activity;	gi|255046231|gb|ACU00133.1| chymotrypsin-like protein precursor [Spodoptera litura]
	C9765	0.0275037	2.18712	SE_U18458	positive regulation of ryanodine-sensitive calcium-release channel activity; detection of calcium ion; embryonic development ending in birth or egg hatching; regulation of synaptic transmission; positive regulation of NFAT protein import into nucleus; mit	cytosol; microsome; myosin VI complex; calcineurin complex; spindle pole; mitochondrion; rhabdomere; Z disc; nucleus;	iron ion binding; myosin VI head/neck binding; zinc ion binding; calmodulin binding; phosphoprotein phosphatase activity; calcium ion binding;	gi|254939725|gb|ACT88125.1| AT15141p [Drosophila melanogaster]
	C19017	0.0267396	2.1862	SE_U05894	proteolysis;		cysteine-type endopeptidase activity;	gi|254746346|emb|CAX16638.1| putative C1A cysteine protease precursor [Spodoptera frugiperda]
	C15601	0.0280976	2.18423	SE_U14260				gi|254688349|gb|ACT79296.1| putative fatbody protein 3Rev-G1 [Bombyx mori]
	C19003_anti	0.048331	2.1657	SE_U19309				gi|254688349|gb|ACT79296.1| putative fatbody protein 3Rev-G1 [Bombyx mori]
	C3305	0.00866188	2.15574	SE_U14621				gi|254688349|gb|ACT79296.1| putative fatbody protein 3Rev-G1 [Bombyx mori]
	C18084	0.00102466	2.14976	SE_U19921	protein folding; response to stress;		heat shock protein binding; unfolded protein binding;	gi|253721951|gb|ACT34039.1| DnaJ-5 [Bombyx mori]
	C20284	0.00441979	2.14737	SE_U26165	neurotransmitter transport;	membrane;	neurotransmitter transporter activity; syntaxin binding;	gi|253683501|ref|NP_001156645.1| complexin [Acyrthosiphon pisum] gi|253683503|ref|NP_001156646.1| complexin [Acyrthosiphon pisum] gi|239791501|dbj|BAH72206.1| ACYPI007078 [Acyrthosiphon pisum] gi|239792042|dbj|BAH72407.1| ACYPI007078 [Acyrthosiphon pisum]
	C4055	0.0100511	2.14256	SE_U26165	neurotransmitter transport;	membrane;	neurotransmitter transporter activity; syntaxin binding;	gi|253683501|ref|NP_001156645.1| complexin [Acyrthosiphon pisum] gi|253683503|ref|NP_001156646.1| complexin [Acyrthosiphon pisum] gi|239791501|dbj|BAH72206.1| ACYPI007078 [Acyrthosiphon pisum] gi|239792042|dbj|BAH72407.1| ACYPI007078 [Acyrthosiphon pisum]
	C5456	0.00119985	2.13971	SE_U08136	fatty acid transport; long-chain fatty acid metabolic process;	membrane;	very-long-chain-fatty-acid-CoA ligase activity; protein binding; fatty acid transporter activity; long-chain-fatty-acid-CoA ligase activity;	gi|251857561|gb|ACT22576.1| FATP [Manduca sexta]
	C6551	0.0171697	2.13747	SE_U05811	heterocycle metabolic process; oxidation reduction; nucleotide biosynthetic process; one-carbon metabolic process; glycine biosynthetic process;		dihydrofolate reductase activity; NADP or NADPH binding;	gi|25090191|sp|Q9U8B8.1|DYR_HELVI RecName: Full=Dihydrofolate reductase gi|6164599|gb|AAF04459.1|AF104106_1 dihydrofolate reductase [Heliothis virescens]
	C4945	0.00840125	2.13586	SE_U22488	Wnt receptor signaling pathway; lipid transport;	extracellular region;	lipid transporter activity; lipid binding;	gi|2498144|sp|Q25490.1|APLP_MANSE RecName: Full=Apolipophorins; Contains: RecName: Full=Apolipophorin-2; AltName: Full=Apolipophorin II; AltName: Full=apoLp-2; Contains: RecName: Full=Apolipophorin-1; AltName: Full=Apolipophorin I; AltName: Full=apoLp-1;
	C7888	0.0427454	2.1288	SE_U04230		intracellular;	zinc ion binding;	gi|24652470|ref|NP_524766.2| longitudinals lacking, isoform G [Drosophila melanogaster] gi|78711875|ref|NP_788312.2| longitudinals lacking, isoform R [Drosophila melanogaster] gi|21627542|gb|AAF58782.2| longitudinals lacking, isoform G [Drosophila melanog
	C12117	0.0103147	2.12233	SE_U17019	glutamate biosynthetic process; proline catabolic process; oxidation reduction; locomotory behavior;	mitochondrial matrix;	proline dehydrogenase activity;	gi|24643717|ref|NP_728422.1| sluggish A, isoform A [Drosophila melanogaster] gi|45556158|ref|NP_996526.1| sluggish A, isoform H [Drosophila melanogaster] gi|45556169|ref|NP_996527.1| sluggish A, isoform G [Drosophila melanogaster] gi|45556180|ref|NP_99652
	C13618	0.0341671	2.11942	SE_U17452	oxidation reduction; tricarboxylic acid cycle;	lipid particle; mitochondrial matrix;	NAD or NADH binding; magnesium ion binding; isocitrate dehydrogenase (NAD+) activity;	gi|24643268|ref|NP_573388.1| lethal (1) G0156, isoform A [Drosophila melanogaster] gi|22832574|gb|AAN09496.1| lethal (1) G0156, isoform A [Drosophila melanogaster]
	C4157	0.0320057	2.11792	SE_U17452	oxidation reduction; tricarboxylic acid cycle;	lipid particle; mitochondrial matrix;	NAD or NADH binding; magnesium ion binding; isocitrate dehydrogenase (NAD+) activity;	gi|24643268|ref|NP_573388.1| lethal (1) G0156, isoform A [Drosophila melanogaster] gi|22832574|gb|AAN09496.1| lethal (1) G0156, isoform A [Drosophila melanogaster]
	C6028	0.00137633	2.11721	SE_U18703			peptidase activity;	gi|2463066|emb|CAA72953.1| diverged serine protease [Helicoverpa armigera]
	C13077	0.0268386	2.11535	SE_U21101	proteolysis;		serine-type endopeptidase activity;	gi|2463066|emb|CAA72953.1| diverged serine protease [Helicoverpa armigera]
	C746	0.0213262	2.11259	SE_U10819			oxidoreductase activity;	gi|242810643|ref|XP_002485623.1| conserved hypothetical protein [Talaromyces stipitatus ATCC 10500] gi|218716248|gb|EED15670.1| conserved hypothetical protein [Talaromyces stipitatus ATCC 10500]
	C19107	0.0150042	2.10965	SE_U16979				gi|242554334|gb|ACS93500.1| 17 kDa salivary protein [Phlebotomus arabicus]
	C72	0.0288555	2.10914	SE_U22201		mitochondrial large ribosomal subunit;		gi|242247523|ref|NP_001156252.1| hypothetical protein LOC100166903 [Acyrthosiphon pisum] gi|239789446|dbj|BAH71348.1| ACYPI007741 [Acyrthosiphon pisum]
	C16351	0.00789658	2.10875	SE_U25506	oxidation reduction;		binding; glucose-fructose oxidoreductase activity;	gi|242247331|ref|NP_001156303.1| hypothetical protein LOC100168930 [Acyrthosiphon pisum] gi|239793406|dbj|BAH72825.1| ACYPI009593 [Acyrthosiphon pisum]
	C16462_sense	0.0108466	2.10831	SE_U52231	DNA duplex unwinding;	mitochondrial matrix;	DNA binding; DNA helicase activity; nucleotide binding;	gi|242046656|ref|XP_002400702.1| ATP-dependent RNA and DNA helicase, putative [Ixodes scapularis] gi|215497634|gb|EEC07128.1| ATP-dependent RNA and DNA helicase, putative [Ixodes scapularis]
	C12362	0.0326399	2.10358	SE_U11571				gi|242025592|ref|XP_002433208.1| conserved hypothetical protein [Pediculus humanus corporis] gi|212518749|gb|EEB20470.1| conserved hypothetical protein [Pediculus humanus corporis]
	C13055	0.00678576	2.10077	SE_U12811				gi|242025345|ref|XP_002433085.1| trimethyllysine dioxygenase, putative [Pediculus humanus corporis] gi|212518612|gb|EEB20347.1| trimethyllysine dioxygenase, putative [Pediculus humanus corporis]
	C7071	0.00489261	2.10024	SE_U19157				gi|242025345|ref|XP_002433085.1| trimethyllysine dioxygenase, putative [Pediculus humanus corporis] gi|212518612|gb|EEB20347.1| trimethyllysine dioxygenase, putative [Pediculus humanus corporis]
	C9868	0.00798628	2.09904	SE_U19862			protein binding; hydroxyacylglutathione hydrolase activity;	gi|242025339|ref|XP_002433082.1| ETHE1 protein, putative [Pediculus humanus corporis] gi|212518609|gb|EEB20344.1| ETHE1 protein, putative [Pediculus humanus corporis]
	C14891	0.0345405	2.0989	SE_U19862			protein binding; hydroxyacylglutathione hydrolase activity;	gi|242025339|ref|XP_002433082.1| ETHE1 protein, putative [Pediculus humanus corporis] gi|212518609|gb|EEB20344.1| ETHE1 protein, putative [Pediculus humanus corporis]
	C15391	0.00660581	2.09675	SE_U19862			protein binding; hydroxyacylglutathione hydrolase activity;	gi|242025339|ref|XP_002433082.1| ETHE1 protein, putative [Pediculus humanus corporis] gi|212518609|gb|EEB20344.1| ETHE1 protein, putative [Pediculus humanus corporis]
	C19090	0.0192007	2.08968	SE_U52085		mitochondrion;	metal ion binding; hydrolase activity; protein binding;	gi|242025339|ref|XP_002433082.1| ETHE1 protein, putative [Pediculus humanus corporis] gi|212518609|gb|EEB20344.1| ETHE1 protein, putative [Pediculus humanus corporis]
	C14890	0.0355376	2.08465	SE_U19862			protein binding; hydroxyacylglutathione hydrolase activity;	gi|242025339|ref|XP_002433082.1| ETHE1 protein, putative [Pediculus humanus corporis] gi|212518609|gb|EEB20344.1| ETHE1 protein, putative [Pediculus humanus corporis]
	C7113	0.035115	2.08232	SE_U23768	activation of caspase activity;	microtubule basal body; Golgi apparatus;	protein binding;	gi|242025291|ref|XP_002433059.1| ift57/hippi/che-13, putative [Pediculus humanus corporis] gi|212518575|gb|EEB20321.1| ift57/hippi/che-13, putative [Pediculus humanus corporis]
	C19614	0.0136057	2.07965	SE_U09526	response to hypoxia; female meiosis chromosome segregation; mesoderm development; distributive segregation; mitotic centrosome separation; meiotic metaphase I plate congression; mitotic cell cycle spindle assembly checkpoint; achiasmate meiosis I; glycoly		protein serine/threonine kinase activity; ATP binding; fructose-bisphosphate aldolase activity;	gi|242025190|ref|XP_002433009.1| Fructose-bisphosphate aldolase, putative [Pediculus humanus corporis] gi|212518518|gb|EEB20271.1| Fructose-bisphosphate aldolase, putative [Pediculus humanus corporis]
	C18835	0.00194159	2.07702	SE_U18566	2-oxoglutarate metabolic process; NADH metabolic process; succinyl-CoA metabolic process; tricarboxylic acid cycle;	mitochondrial oxoglutarate dehydrogenase complex;	heat shock protein binding; chaperone binding; oxoglutarate dehydrogenase (succinyl-transferring) activity;	gi|242024794|ref|XP_002432811.1| 2-oxoglutarate dehydrogenase, putative [Pediculus humanus corporis] gi|212518320|gb|EEB20073.1| 2-oxoglutarate dehydrogenase, putative [Pediculus humanus corporis]
	C2012	0.00393766	2.07272	SE_U13957	cytokinesis; compound eye morphogenesis; imaginal disc-derived wing expansion; phagocytosis, engulfment; synaptic vesicle priming; ER to Golgi vesicle-mediated transport; intracellular protein transport;	extrinsic to membrane; axon terminus; endoplasmic reticulum; Golgi apparatus;	binding;	gi|242024716|ref|XP_002432772.1| Soluble NSF attachment protein, putative [Pediculus humanus corporis] gi|212518281|gb|EEB20034.1| Soluble NSF attachment protein, putative [Pediculus humanus corporis]
	C3233_sense	0.0109202	2.07231	SE_U19658				gi|242024701|ref|XP_002432765.1| conserved hypothetical protein [Pediculus humanus corporis] gi|212518250|gb|EEB20027.1| conserved hypothetical protein [Pediculus humanus corporis]
	C20208	0.0119341	2.06816	SE_U00999	inositol and derivative phosphorylation;		calmodulin binding; calcium-dependent protein binding; inositol trisphosphate 3-kinase activity;	gi|242024467|ref|XP_002432649.1| Inositol-trisphosphate 3-kinase A, putative [Pediculus humanus corporis] gi|212518119|gb|EEB19911.1| Inositol-trisphosphate 3-kinase A, putative [Pediculus humanus corporis]
	C4960	0.00950698	2.06618	SE_U17837	protein modification process; regulation of cellular process; modification-dependent protein catabolic process; reproductive process;	intracellular part;	acid-amino acid ligase activity;	gi|242024187|ref|XP_002432511.1| ubiquitin-protein ligase E3A, putative [Pediculus humanus corporis] gi|212517949|gb|EEB19773.1| ubiquitin-protein ligase E3A, putative [Pediculus humanus corporis]
	C10526_sense	0.0265214	2.06498	SE_U09407	leukocyte cell-cell adhesion; 'de novo' GDP-L-fucose biosynthetic process; cytolysis;	cytoplasm;	binding; electron carrier activity; GDP-4-dehydro-D-rhamnose reductase activity;	gi|242023358|ref|XP_002432101.1| GDP-L-fucose synthetase, putative [Pediculus humanus corporis] gi|212517475|gb|EEB19363.1| GDP-L-fucose synthetase, putative [Pediculus humanus corporis]
	C2691	0.00270735	2.05556	SE_U13827	cytolysis; cellular protein metabolic process;		ligase activity; oxidoreductase activity; coenzyme binding;	gi|242023358|ref|XP_002432101.1| GDP-L-fucose synthetase, putative [Pediculus humanus corporis] gi|212517475|gb|EEB19363.1| GDP-L-fucose synthetase, putative [Pediculus humanus corporis]
	C5359_sense	0.0170224	2.05064	SE_U21476				gi|242023150|ref|XP_002431999.1| CCR4-not transcription complex, putative [Pediculus humanus corporis] gi|212517350|gb|EEB19261.1| CCR4-not transcription complex, putative [Pediculus humanus corporis]
	C20263_sense	0.00491044	2.04406	SE_U10810				gi|242022756|ref|XP_002431804.1| sugar transporter, putative [Pediculus humanus corporis] gi|212517136|gb|EEB19066.1| sugar transporter, putative [Pediculus humanus corporis]
	C1545	0.0296368	2.03365	SE_U04771		extracellular region;		gi|242022723|ref|XP_002431788.1| papilin, putative [Pediculus humanus corporis] gi|212517113|gb|EEB19050.1| papilin, putative [Pediculus humanus corporis]
	C19797	0.0138776	2.03256	SE_U24308				gi|242022723|ref|XP_002431788.1| papilin, putative [Pediculus humanus corporis] gi|212517113|gb|EEB19050.1| papilin, putative [Pediculus humanus corporis]
	C3954	0.0271829	2.02809	SE_U21327				gi|242022480|ref|XP_002431668.1| proton-coupled amino acid transporter, putative [Pediculus humanus corporis] gi|212516976|gb|EEB18930.1| proton-coupled amino acid transporter, putative [Pediculus humanus corporis]
	C15969	0.00183024	2.02642	SE_U24983			hydrolase activity; zinc ion binding;	gi|242022432|ref|XP_002431644.1| histone deacetylase hda2, putative [Pediculus humanus corporis] gi|212516952|gb|EEB18906.1| histone deacetylase hda2, putative [Pediculus humanus corporis]
	C8702	0.039762	2.02558	SE_U05979	axon guidance; female meiosis chromosome segregation; mesoderm development; locomotion involved in locomotory behavior; startle response; brain morphogenesis; heart development; inter-male aggressive behavior;	basal lamina;		gi|242022324|ref|XP_002431590.1| laminin A chain, putative [Pediculus humanus corporis] gi|212516898|gb|EEB18852.1| laminin A chain, putative [Pediculus humanus corporis]
	C18985_sense	0.0427999	2.02272	SE_U17379	cellular metabolic process;	cell part;	inositol or phosphatidylinositol phosphatase activity;	gi|242021750|ref|XP_002431306.1| bisphosphate nucleotidase, putative [Pediculus humanus corporis] gi|212516574|gb|EEB18568.1| bisphosphate nucleotidase, putative [Pediculus humanus corporis]
	C1846	0.00677297	2.00775	SE_U23730	dsRNA transport;	signal recognition particle, endoplasmic reticulum targeting;	7S RNA binding;	gi|242021569|ref|XP_002431217.1| Signal recognition particle 72 kDa protein, putative [Pediculus humanus corporis] gi|212516466|gb|EEB18479.1| Signal recognition particle 72 kDa protein, putative [Pediculus humanus corporis]
	C18623	0.00409817	2.00525	SE_U18431			signal transducer activity;	gi|242021463|ref|XP_002431164.1| class B secretin-like G-protein coupled receptor GPRmth4, putative [Pediculus humanus corporis] gi|212516413|gb|EEB18426.1| class B secretin-like G-protein coupled receptor GPRmth4, putative [Pediculus humanus corporis]
	C7362	0.030184	2.00466	SE_U35344				gi|242021065|ref|XP_002430967.1| membrane-associated protein, putative [Pediculus humanus corporis] gi|212516187|gb|EEB18229.1| membrane-associated protein, putative [Pediculus humanus corporis]
	C7783	0.0410756	2.00232	SE_U09915	vesicle docking during exocytosis;			gi|242020286|ref|XP_002430586.1| protein ROP, putative [Pediculus humanus corporis] gi|212515758|gb|EEB17848.1| protein ROP, putative [Pediculus humanus corporis]
	C1334	0.03505	2.00154	SE_U15592				gi|242020034|ref|XP_002430462.1| hypothetical protein Phum_PHUM483640 [Pediculus humanus corporis] gi|212515608|gb|EEB17724.1| hypothetical protein Phum_PHUM483640 [Pediculus humanus corporis]
	C19037	0.00028424	-2.00182	SE_U06621		intracellular part;		gi|242019690|ref|XP_002430292.1| histone-lysine N-methyltransferase ASHR1, putative [Pediculus humanus corporis] gi|212515407|gb|EEB17554.1| histone-lysine N-methyltransferase ASHR1, putative [Pediculus humanus corporis]
	C1389	0.0325673	-2.0022	SE_U09100		membrane;		gi|242019434|ref|XP_002430166.1| UDP-N-acetylglucosamine transferase subunit ALG14, putative [Pediculus humanus corporis] gi|212515257|gb|EEB17428.1| UDP-N-acetylglucosamine transferase subunit ALG14, putative [Pediculus humanus corporis]
	C13788	0.0343467	-2.0023	SE_U48352	regulation of multicellular organism growth; transforming growth factor beta receptor signaling pathway;		protein binding;	gi|242019117|ref|XP_002430012.1| oxysterol binding protein, putative [Pediculus humanus corporis] gi|212515070|gb|EEB17274.1| oxysterol binding protein, putative [Pediculus humanus corporis]
	C18373_sense	0.0270521	-2.00379	SE_U00131				gi|242018783|ref|XP_002429853.1| conserved hypothetical protein [Pediculus humanus corporis] gi|212514871|gb|EEB17115.1| conserved hypothetical protein [Pediculus humanus corporis]
	C13459	0.0042421	-2.0039	SE_U00131				gi|242018783|ref|XP_002429853.1| conserved hypothetical protein [Pediculus humanus corporis] gi|212514871|gb|EEB17115.1| conserved hypothetical protein [Pediculus humanus corporis]
	C1790	0.0426286	-2.00443	SE_U08355				gi|242018439|ref|XP_002429683.1| conserved hypothetical protein [Pediculus humanus corporis] gi|212514681|gb|EEB16945.1| conserved hypothetical protein [Pediculus humanus corporis]
	C14582	0.031907	-2.00517	SE_U08792	transport; macromolecule localization;	intracellular part;	protein binding;	gi|242018153|ref|XP_002429545.1| class A rhodopsin-like G-protein coupled receptor GPRpgn, putative [Pediculus humanus corporis] gi|212514493|gb|EEB16807.1| class A rhodopsin-like G-protein coupled receptor GPRpgn, putative [Pediculus humanus corporis]
	C444	0.000258483	-2.00565	SE_U03258				gi|242017839|ref|XP_002429393.1| hypothetical protein Phum_PHUM431970 [Pediculus humanus corporis] gi|212514312|gb|EEB16655.1| hypothetical protein Phum_PHUM431970 [Pediculus humanus corporis]
	C2387	0.0355475	-2.00782	SE_U26526	protein folding; mitotic spindle organization;	nucleolus; chaperonin-containing T-complex;	ATP binding; unfolded protein binding; ATPase activity, coupled;	gi|242017287|ref|XP_002429123.1| Hsp60 protein, putative [Pediculus humanus corporis] gi|212513987|gb|EEB16385.1| Hsp60 protein, putative [Pediculus humanus corporis]
	C1579	0.0166907	-2.00839	SE_U22579	negative regulation of ubiquitin-protein ligase activity during mitotic cell cycle; protein K11-linked ubiquitination; anaphase-promoting complex-dependent proteasomal ubiquitin-dependent protein catabolic process; positive regulation of ubiquitin-protein	cytosol; nucleoplasm; anaphase-promoting complex;		gi|242017209|ref|XP_002429084.1| anaphase-promoting complex subunit, putative [Pediculus humanus corporis] gi|212513948|gb|EEB16346.1| anaphase-promoting complex subunit, putative [Pediculus humanus corporis]
	C16978	0.00184782	-2.00989	SE_U04945				gi|242017209|ref|XP_002429084.1| anaphase-promoting complex subunit, putative [Pediculus humanus corporis] gi|212513948|gb|EEB16346.1| anaphase-promoting complex subunit, putative [Pediculus humanus corporis]
	C4023_sense	0.0132087	-2.01131	SE_U15155				gi|242016945|ref|XP_002428955.1| alcohol dehydrogenase, putative [Pediculus humanus corporis] gi|212513784|gb|EEB16217.1| alcohol dehydrogenase, putative [Pediculus humanus corporis]
	C13736	0.000106613	-2.0121	SE_U09506			peptidyl-prolyl cis-trans isomerase activity;	gi|242016676|ref|XP_002428876.1| hypothetical protein Phum_PHUM407130 [Pediculus humanus corporis] gi|212513640|gb|EEB16138.1| hypothetical protein Phum_PHUM407130 [Pediculus humanus corporis]
	C4099_anti	0.0011856	-2.01296	SE_U18136	cellular process;		protein kinase activity; nucleotide binding;	gi|242016558|ref|XP_002428853.1| cAMP-dependent protein kinase catalytic subunit, putative [Pediculus humanus corporis] gi|212513589|gb|EEB16115.1| cAMP-dependent protein kinase catalytic subunit, putative [Pediculus humanus corporis]
	C18660_anti	0.0221716	-2.01494	SE_U09600	cellular process;		protein kinase activity; nucleotide binding;	gi|242016558|ref|XP_002428853.1| cAMP-dependent protein kinase catalytic subunit, putative [Pediculus humanus corporis] gi|212513589|gb|EEB16115.1| cAMP-dependent protein kinase catalytic subunit, putative [Pediculus humanus corporis]
	C18648	0.0142435	-2.01503	SE_U12466	oligopeptide transport;	integral to membrane;	transporter activity;	gi|242016187|ref|XP_002428711.1| oligopeptide transporter, putative [Pediculus humanus corporis] gi|212513388|gb|EEB15973.1| oligopeptide transporter, putative [Pediculus humanus corporis]
	C6839	0.0353913	-2.01541	SE_U25277		endoplasmic reticulum;		gi|242016131|ref|XP_002428689.1| ankyrin repeat domain-containing protein 13C, putative [Pediculus humanus corporis] gi|212513360|gb|EEB15951.1| ankyrin repeat domain-containing protein 13C, putative [Pediculus humanus corporis]
	C7371	0.0402198	-2.01761	SE_U11448				gi|242015886|ref|XP_002428578.1| hypothetical protein Phum_PHUM391750 [Pediculus humanus corporis] gi|212513212|gb|EEB15840.1| hypothetical protein Phum_PHUM391750 [Pediculus humanus corporis]
	C11739	0.000170915	-2.01769	SE_U21525	cellular process; multicellular organismal process;	plasma membrane;	phosphatidate phosphatase activity; sphingosine-1-phosphate phosphatase activity;	gi|242015796|ref|XP_002428533.1| phosphatidate phosphatase, putative [Pediculus humanus corporis] gi|212513167|gb|EEB15795.1| phosphatidate phosphatase, putative [Pediculus humanus corporis]
	C17172_sense	0.000375298	-2.01829	SE_U00496	transcription;			gi|242015746|ref|XP_002428508.1| mediator complex subunit, putative [Pediculus humanus corporis] gi|212513142|gb|EEB15770.1| mediator complex subunit, putative [Pediculus humanus corporis]
	C8765	0.00798737	-2.01889	SE_U21777			catalytic activity;	gi|242015378|ref|XP_002428336.1| Spore germination protein yaaH, putative [Pediculus humanus corporis] gi|212512932|gb|EEB15598.1| Spore germination protein yaaH, putative [Pediculus humanus corporis]
	C8708	0.00129493	-2.01916	SE_U12746	protein deneddylation;		NEDD8-specific protease activity;	gi|242015376|ref|XP_002428335.1| Sentrin-specific protease, putative [Pediculus humanus corporis] gi|212512931|gb|EEB15597.1| Sentrin-specific protease, putative [Pediculus humanus corporis]
	C3608	0.0188151	-2.01939	SE_U10875	induction of apoptosis; modification-dependent protein catabolic process; regulation of protein stability; protein deubiquitination;	cytoplasm; nucleus;	protein C-terminus binding; ubiquitin-specific protease activity; protein homodimerization activity;	gi|242015212|ref|XP_002428266.1| ubiquitin carboxyl-terminal hydrolase, putative [Pediculus humanus corporis] gi|212512840|gb|EEB15528.1| ubiquitin carboxyl-terminal hydrolase, putative [Pediculus humanus corporis]
	C16099	0.00650634	-2.02123	SE_U12318				gi|242014593|ref|XP_002427971.1| conserved hypothetical protein [Pediculus humanus corporis] gi|212512470|gb|EEB15233.1| conserved hypothetical protein [Pediculus humanus corporis]
	C1467	0.0156675	-2.02144	SE_U18648			transferase activity;	gi|242014398|ref|XP_002427878.1| Phosphatidylinositol N-acetylglucosaminyltransferase subunit P, putative [Pediculus humanus corporis] gi|212512347|gb|EEB15140.1| Phosphatidylinositol N-acetylglucosaminyltransferase subunit P, putative [Pediculus humanus
	C14366	0.0274589	-2.02234	SE_U15487	protein amino acid methylation; protein repair;	endoplasmic reticulum;	identical protein binding; protein-L-isoaspartate (D-aspartate) O-methyltransferase activity;	gi|242014348|ref|XP_002427853.1| protein-L-isoaspartate O-methyltransferase, putative [Pediculus humanus corporis] gi|212512322|gb|EEB15115.1| protein-L-isoaspartate O-methyltransferase, putative [Pediculus humanus corporis]
	C8351	0.0450758	-2.02339	SE_U25996				gi|242014174|ref|XP_002427770.1| WD-repeat protein, putative [Pediculus humanus corporis] gi|212512224|gb|EEB15032.1| WD-repeat protein, putative [Pediculus humanus corporis]
	C13540_anti	0.0206919	-2.02435	SE_U20220				gi|242014152|ref|XP_002427759.1| conserved hypothetical protein [Pediculus humanus corporis] gi|212512213|gb|EEB15021.1| conserved hypothetical protein [Pediculus humanus corporis]
	C5156	0.000950418	-2.02445	SE_U03598			protein binding;	gi|242014066|ref|XP_002427719.1| conserved hypothetical protein [Pediculus humanus corporis] gi|212512154|gb|EEB14981.1| conserved hypothetical protein [Pediculus humanus corporis]
	C1517	0.00704129	-2.02467	SE_U08809	ATP metabolic process;		ATP binding; magnesium ion binding; nucleoside-triphosphatase activity;	gi|242013724|ref|XP_002427552.1| Katanin p60 ATPase-containing subunit, putative [Pediculus humanus corporis] gi|212511954|gb|EEB14814.1| Katanin p60 ATPase-containing subunit, putative [Pediculus humanus corporis]
	C383	0.00698562	-2.02544	SE_U22796				gi|242013383|ref|XP_002427387.1| coiled-coil domain-containing protein, putative [Pediculus humanus corporis] gi|212511761|gb|EEB14649.1| coiled-coil domain-containing protein, putative [Pediculus humanus corporis]
	C2953	0.00125453	-2.02562	SE_U30890				gi|242013345|ref|XP_002427370.1| 2-oxoglutarate dehydrogenase, putative [Pediculus humanus corporis] gi|212511739|gb|EEB14632.1| 2-oxoglutarate dehydrogenase, putative [Pediculus humanus corporis]
	C594	0.049273	-2.02709	SE_U22355				gi|242013281|ref|XP_002427340.1| hypothetical protein Phum_PHUM310980 [Pediculus humanus corporis] gi|212511693|gb|EEB14602.1| hypothetical protein Phum_PHUM310980 [Pediculus humanus corporis]
	C18299_sense	0.0030128	-2.02775	SE_U11013				gi|242013211|ref|XP_002427308.1| conserved hypothetical protein [Pediculus humanus corporis] gi|212511649|gb|EEB14570.1| conserved hypothetical protein [Pediculus humanus corporis]
	C6119	0.0196834	-2.02785	SE_U15453				gi|242013087|ref|XP_002427247.1| conserved hypothetical protein [Pediculus humanus corporis] gi|212511574|gb|EEB14509.1| conserved hypothetical protein [Pediculus humanus corporis]
	C4906	0.00137849	-2.0283	SE_U26022			protein binding;	gi|242012882|ref|XP_002427154.1| conserved hypothetical protein [Pediculus humanus corporis] gi|212511437|gb|EEB14416.1| conserved hypothetical protein [Pediculus humanus corporis]
	C2925	0.00670521	-2.02856	SE_U16261			ligase activity;	gi|242012761|ref|XP_002427096.1| alanyl-tRNA synthetase, putative [Pediculus humanus corporis] gi|212511354|gb|EEB14358.1| alanyl-tRNA synthetase, putative [Pediculus humanus corporis]
	C13792	0.000482288	-2.0291	SE_U16261			ligase activity;	gi|242012761|ref|XP_002427096.1| alanyl-tRNA synthetase, putative [Pediculus humanus corporis] gi|212511354|gb|EEB14358.1| alanyl-tRNA synthetase, putative [Pediculus humanus corporis]
	C4448	0.00523213	-2.02919	SE_U15841	acyl-CoA metabolic process; short-chain fatty acid biosynthetic process; medium-chain fatty acid biosynthetic process;	mitochondrion;	3-oxoacyl-[acyl-carrier-protein] synthase activity;	gi|242012662|ref|XP_002427048.1| 3-oxoacyl- synthase, putative [Pediculus humanus corporis] gi|212511296|gb|EEB14310.1| 3-oxoacyl- synthase, putative [Pediculus humanus corporis]
	C17940	0.0200515	-2.03071	SE_U15947	embryonic development; germ cell development;			gi|242012235|ref|XP_002426839.1| ebna2 binding protein P100, putative [Pediculus humanus corporis] gi|212511052|gb|EEB14101.1| ebna2 binding protein P100, putative [Pediculus humanus corporis]
	C13336_sense	6.12069e-05	-2.0323	SE_U26382			gamma-glutamyltransferase activity;	gi|242012083|ref|XP_002426770.1| gamma-glutamyltranspeptidase 1 precursor, putative [Pediculus humanus corporis] gi|212510952|gb|EEB14032.1| gamma-glutamyltranspeptidase 1 precursor, putative [Pediculus humanus corporis]
	C2841	0.0143084	-2.0333	SE_U28794				gi|242012026|ref|XP_002426744.1| conserved hypothetical protein [Pediculus humanus corporis] gi|212510915|gb|EEB14006.1| conserved hypothetical protein [Pediculus humanus corporis]
	C5484	0.0220073	-2.03346	SE_U24302	menaquinone biosynthetic process;	integral to membrane;	prenyltransferase activity;	gi|242011958|ref|XP_002426710.1| 1,4-dihydroxy-2-naphthoate octaprenyltransferase, putative [Pediculus humanus corporis] gi|212510881|gb|EEB13972.1| 1,4-dihydroxy-2-naphthoate octaprenyltransferase, putative [Pediculus humanus corporis]
	C15889	0.0214944	-2.03528	SE_U24296				gi|242011707|ref|XP_002426588.1| SEC14 cytosolic factor, putative [Pediculus humanus corporis] gi|212510737|gb|EEB13850.1| SEC14 cytosolic factor, putative [Pediculus humanus corporis]
	C5043	0.00529552	-2.03569	SE_U21713		cytosol;	holo-[acyl-carrier-protein] synthase activity; protein binding; magnesium ion binding;	gi|242011633|ref|XP_002426552.1| L-aminoadipate-semialdehyde dehydrogenase, putative [Pediculus humanus corporis] gi|212510689|gb|EEB13814.1| L-aminoadipate-semialdehyde dehydrogenase, putative [Pediculus humanus corporis]
	C9262	0.0183906	-2.03724	SE_U20249				gi|242011397|ref|XP_002426437.1| conserved hypothetical protein [Pediculus humanus corporis] gi|212510542|gb|EEB13699.1| conserved hypothetical protein [Pediculus humanus corporis]
	C12485	0.0237205	-2.03827	SE_U11617			zinc ion binding;	gi|242011389|ref|XP_002426433.1| Palmitoyltransferase ZDHHC15, putative [Pediculus humanus corporis] gi|212510538|gb|EEB13695.1| Palmitoyltransferase ZDHHC15, putative [Pediculus humanus corporis]
	C2211	0.0197543	-2.0388	SE_U23143		cytoplasm;	oxidoreductase activity;	gi|242011194|ref|XP_002426340.1| protein anon-37Cs, putative [Pediculus humanus corporis] gi|212510417|gb|EEB13602.1| protein anon-37Cs, putative [Pediculus humanus corporis]
	C4391_sense	0.048667	-2.03955	SE_U53756	cellular process; malate transport; thiosulfate transport; succinate transport; sulfate transport; phosphate transport;	mitochondrial inner membrane;	succinate transmembrane transporter activity; sulfate transmembrane transporter activity; malate transmembrane transporter activity; thiosulfate transmembrane transporter activity; protein binding; antiporter activity; phosphate transmembrane transporter	gi|242010640|ref|XP_002426070.1| mitochondrial dicarboxylate carrier, putative [Pediculus humanus corporis] gi|212510092|gb|EEB13332.1| mitochondrial dicarboxylate carrier, putative [Pediculus humanus corporis]
	C17852	0.00657187	-2.04277	SE_U26083	transport;	mitochondrial envelope; membrane;	transmembrane transporter activity;	gi|242010640|ref|XP_002426070.1| mitochondrial dicarboxylate carrier, putative [Pediculus humanus corporis] gi|212510092|gb|EEB13332.1| mitochondrial dicarboxylate carrier, putative [Pediculus humanus corporis]
	C10925	0.0222223	-2.04308	SE_U01697				gi|242010174|ref|XP_002425851.1| conserved hypothetical protein [Pediculus humanus corporis] gi|212509784|gb|EEB13113.1| conserved hypothetical protein [Pediculus humanus corporis]
	C1823	0.0104981	-2.04316	SE_U01924	RNA processing;	nucleus;	metal ion binding; protein binding; transcription factor activity;	gi|242009942|ref|XP_002425740.1| zinc finger protein Ran-binding domain-containing protein, putative [Pediculus humanus corporis] gi|212509644|gb|EEB13002.1| zinc finger protein Ran-binding domain-containing protein, putative [Pediculus humanus corporis]
	C13526	0.0461444	-2.04377	SE_U16056	transcription; sex differentiation; regulation of cellular process;		protein binding;	gi|242009872|ref|XP_002425706.1| Cell differentiation protein rcd1, putative [Pediculus humanus corporis] gi|212509607|gb|EEB12968.1| Cell differentiation protein rcd1, putative [Pediculus humanus corporis]
	C16369	0.0465135	-2.04464	SE_U03988				gi|242009731|ref|XP_002425636.1| conserved hypothetical protein [Pediculus humanus corporis] gi|212509529|gb|EEB12898.1| conserved hypothetical protein [Pediculus humanus corporis]
	C5447	0.00765987	-2.04516	SE_U05623	negative regulation of multicellular organism growth;		calcium ion binding;	gi|242009608|ref|XP_002425575.1| predicted protein [Pediculus humanus corporis] gi|212509454|gb|EEB12837.1| predicted protein [Pediculus humanus corporis]
	C16955	0.0232684	-2.04866	SE_U05623	negative regulation of multicellular organism growth;		calcium ion binding;	gi|242009608|ref|XP_002425575.1| predicted protein [Pediculus humanus corporis] gi|212509454|gb|EEB12837.1| predicted protein [Pediculus humanus corporis]
	C3069	0.00049733	-2.05081	SE_U10332				gi|242009491|ref|XP_002425519.1| conserved hypothetical protein [Pediculus humanus corporis] gi|212509374|gb|EEB12781.1| conserved hypothetical protein [Pediculus humanus corporis]
	C13867	0.0186467	-2.05118	SE_U27742				gi|242009491|ref|XP_002425519.1| conserved hypothetical protein [Pediculus humanus corporis] gi|212509374|gb|EEB12781.1| conserved hypothetical protein [Pediculus humanus corporis]
	C17034_sense	0.000247039	-2.05154	SE_U26040	transcription from RNA polymerase II promoter;	DNA-directed RNA polymerase II, core complex;	DNA-directed RNA polymerase activity; DNA binding; ribonucleoside binding;	gi|242009479|ref|XP_002425513.1| DNA-directed RNA polymerase II 135 kDa polypeptide, putative [Pediculus humanus corporis] gi|212509368|gb|EEB12775.1| DNA-directed RNA polymerase II 135 kDa polypeptide, putative [Pediculus humanus corporis]
	C10873	0.00288694	-2.05409	SE_U15696			kinase activity;	gi|242009174|ref|XP_002425367.1| serine-threonine protein kinase, plant-type, putative [Pediculus humanus corporis] gi|212509152|gb|EEB12629.1| serine-threonine protein kinase, plant-type, putative [Pediculus humanus corporis]
	C14561	0.0330308	-2.05461	SE_U15696			kinase activity;	gi|242009174|ref|XP_002425367.1| serine-threonine protein kinase, plant-type, putative [Pediculus humanus corporis] gi|212509152|gb|EEB12629.1| serine-threonine protein kinase, plant-type, putative [Pediculus humanus corporis]
	C390	0.0115876	-2.05735	SE_U16281	cellular macromolecule metabolic process; primary metabolic process;		cation binding; hydrolase activity;	gi|242009114|ref|XP_002425337.1| beta-mannosidase precursor, putative [Pediculus humanus corporis] gi|212509122|gb|EEB12599.1| beta-mannosidase precursor, putative [Pediculus humanus corporis]
	C6341	0.00146867	-2.06083	SE_U17502			hydrolase activity;	gi|242008765|ref|XP_002425170.1| DNA helicase recq5, putative [Pediculus humanus corporis] gi|212508872|gb|EEB12432.1| DNA helicase recq5, putative [Pediculus humanus corporis]
	C957	0.0171353	-2.06133	SE_U17502			hydrolase activity;	gi|242008765|ref|XP_002425170.1| DNA helicase recq5, putative [Pediculus humanus corporis] gi|212508872|gb|EEB12432.1| DNA helicase recq5, putative [Pediculus humanus corporis]
	C17975	0.0218094	-2.06164	SE_U04503				gi|242008505|ref|XP_002425044.1| conserved hypothetical protein [Pediculus humanus corporis] gi|212508693|gb|EEB12306.1| conserved hypothetical protein [Pediculus humanus corporis]
	C4681_sense	0.0433373	-2.06392	SE_U19603	cell adhesion; female pregnancy;			gi|242008374|ref|XP_002424981.1| Bystin, putative [Pediculus humanus corporis] gi|212508610|gb|EEB12243.1| Bystin, putative [Pediculus humanus corporis]
	C5276	0.0287344	-2.06561	SE_U60076				gi|242008186|ref|XP_002424892.1| conserved hypothetical protein [Pediculus humanus corporis] gi|212508465|gb|EEB12154.1| conserved hypothetical protein [Pediculus humanus corporis]
	C15967	0.00100056	-2.06581	SE_U16041				gi|242007969|ref|XP_002424787.1| bric-A-brac, putative [Pediculus humanus corporis] gi|212508310|gb|EEB12049.1| bric-A-brac, putative [Pediculus humanus corporis]
	C2644	0.0373801	-2.0669	SE_U21354	phosphatidylserine biosynthetic process;			gi|242007850|ref|XP_002424732.1| Phosphatidylserine synthase, putative [Pediculus humanus corporis] gi|212508225|gb|EEB11994.1| Phosphatidylserine synthase, putative [Pediculus humanus corporis]
	C16463	0.00189311	-2.06914	SE_U15811				gi|242007501|ref|XP_002424578.1| conserved hypothetical protein [Pediculus humanus corporis] gi|212508021|gb|EEB11840.1| conserved hypothetical protein [Pediculus humanus corporis]
	C18912	0.0076144	-2.07125	SE_U14354			binding;	gi|242007352|ref|XP_002424505.1| modifier of mdg4, putative [Pediculus humanus corporis] gi|212507923|gb|EEB11767.1| modifier of mdg4, putative [Pediculus humanus corporis]
	C7064_sense	0.0184682	-2.07139	SE_U14354			binding;	gi|242007352|ref|XP_002424505.1| modifier of mdg4, putative [Pediculus humanus corporis] gi|212507923|gb|EEB11767.1| modifier of mdg4, putative [Pediculus humanus corporis]
	C2258	0.0386244	-2.07308	SE_U19889				gi|242007074|ref|XP_002424367.1| conserved hypothetical protein [Pediculus humanus corporis] gi|212507767|gb|EEB11629.1| conserved hypothetical protein [Pediculus humanus corporis]
	C16022	0.00525196	-2.07431	SE_U09800				gi|242007040|ref|XP_002424350.1| predicted protein [Pediculus humanus corporis] gi|212507750|gb|EEB11612.1| predicted protein [Pediculus humanus corporis]
	C985	0.00457404	-2.07748	SE_U08607				gi|242006942|ref|XP_002424301.1| conserved hypothetical protein [Pediculus humanus corporis] gi|212507701|gb|EEB11563.1| conserved hypothetical protein [Pediculus humanus corporis]
	C13008	0.0370392	-2.07771	SE_U48091			peptidase activity;	gi|242006930|ref|XP_002424295.1| carboxypeptidase A, putative [Pediculus humanus corporis] gi|212507695|gb|EEB11557.1| carboxypeptidase A, putative [Pediculus humanus corporis]
	C6822_sense	0.0294271	-2.07966	SE_U21492		cell part;		gi|242006857|ref|XP_002424261.1| conserved hypothetical protein [Pediculus humanus corporis] gi|212507630|gb|EEB11523.1| conserved hypothetical protein [Pediculus humanus corporis]
	C7995	0.013352	-2.08022	SE_U27270			transferase activity, transferring hexosyl groups; UDP-glycosyltransferase activity;	gi|242006641|ref|XP_002424157.1| Chondroitin sulfate synthase, putative [Pediculus humanus corporis] gi|212507482|gb|EEB11419.1| Chondroitin sulfate synthase, putative [Pediculus humanus corporis]
	C17555	0.00692868	-2.0804	SE_U08056	proteolysis;		metallocarboxypeptidase activity; zinc ion binding;	gi|242006217|ref|XP_002423950.1| carboxypeptidase M precursor, putative [Pediculus humanus corporis] gi|212507220|gb|EEB11212.1| carboxypeptidase M precursor, putative [Pediculus humanus corporis]
	C842	0.00536105	-2.08048	SE_U08840				gi|242006179|ref|XP_002423931.1| WD-repeat protein YNL006W, putative [Pediculus humanus corporis] gi|212507201|gb|EEB11193.1| WD-repeat protein YNL006W, putative [Pediculus humanus corporis]
	C1314	0.00216267	-2.08085	SE_U18306	neurotransmitter transport; synaptic transmission; regulation of exocytosis; intracellular protein transport;	membrane fraction; integral to membrane;	SNAP receptor activity; protein domain specific binding;	gi|242006139|ref|XP_002423912.1| syntaxin-1A, putative [Pediculus humanus corporis] gi|212507175|gb|EEB11174.1| syntaxin-1A, putative [Pediculus humanus corporis]
	C3992	0.00678006	-2.08174	SE_U24867				gi|242005728|ref|XP_002423714.1| Katanin p60 ATPase-containing subunit, putative [Pediculus humanus corporis] gi|212506899|gb|EEB10976.1| Katanin p60 ATPase-containing subunit, putative [Pediculus humanus corporis]
	C1386	0.00233073	-2.08443	SE_U07533				gi|242005687|ref|XP_002423694.1| conserved hypothetical protein [Pediculus humanus corporis] gi|212506870|gb|EEB10956.1| conserved hypothetical protein [Pediculus humanus corporis]
	C5635_anti	0.00789276	-2.08583	SE_U17376	oxidation reduction; NAD metabolic process;	mitochondrial outer membrane;	kynurenine 3-monooxygenase activity;	gi|242005669|ref|XP_002423685.1| conserved hypothetical protein [Pediculus humanus corporis] gi|212506861|gb|EEB10947.1| conserved hypothetical protein [Pediculus humanus corporis]
	C19654	0.00157424	-2.08618	SE_U22468			oxidoreductase activity, acting on the CH-NH2 group of donors, oxygen as acceptor;	gi|242005385|ref|XP_002423549.1| conserved hypothetical protein [Pediculus humanus corporis] gi|212506678|gb|EEB10811.1| conserved hypothetical protein [Pediculus humanus corporis]
	C10546	0.00392124	-2.08647	SE_U18359				gi|242005234|ref|XP_002423476.1| conserved hypothetical protein [Pediculus humanus corporis] gi|212506564|gb|EEB10738.1| conserved hypothetical protein [Pediculus humanus corporis]
	C4230_anti	0.0461937	-2.08655	SE_U18121		intracellular;	binding;	gi|242005192|ref|XP_002423455.1| seryl-tRNA synthetase, putative [Pediculus humanus corporis] gi|212506543|gb|EEB10717.1| seryl-tRNA synthetase, putative [Pediculus humanus corporis]
	C2861_anti	0.0389901	-2.08749	SE_U15802				gi|242005045|ref|XP_002423385.1| hypothetical protein Phum_PHUM055330 [Pediculus humanus corporis] gi|212506429|gb|EEB10647.1| hypothetical protein Phum_PHUM055330 [Pediculus humanus corporis]
	C14833	0.0390019	-2.08772	SE_U23011				gi|242004972|ref|XP_002423349.1| protein outspread, putative [Pediculus humanus corporis] gi|212506379|gb|EEB10611.1| protein outspread, putative [Pediculus humanus corporis]
	C7271_anti	0.0264287	-2.08781	SE_U15132				gi|242004682|ref|XP_002423208.1| Integral membrane protein GPR175, putative [Pediculus humanus corporis] gi|212506179|gb|EEB10470.1| Integral membrane protein GPR175, putative [Pediculus humanus corporis]
	C17001	6.38062e-05	-2.08846	SE_U34869	negative regulation of ubiquitin-protein ligase activity during mitotic cell cycle; anaphase-promoting complex-dependent proteasomal ubiquitin-dependent protein catabolic process; positive regulation of ubiquitin-protein ligase activity during mitotic cel	proteasome regulatory particle, base subcomplex; cytoplasm; nucleus;	endopeptidase activity; ATP binding; transcription corepressor activity; ATPase activity; transcription coactivator activity;	gi|242004678|ref|XP_002423206.1| 26S protease regulatory subunit 6A, putative [Pediculus humanus corporis] gi|212506177|gb|EEB10468.1| 26S protease regulatory subunit 6A, putative [Pediculus humanus corporis]
	C13419_sense	0.0393514	-2.09053	SE_U09883	transport;	integral to peroxisomal membrane; integral to plasma membrane; mitochondrial envelope;	protein binding; transporter activity;	gi|242004650|ref|XP_002423193.1| Peroxisomal membrane protein PMP34, putative [Pediculus humanus corporis] gi|212506158|gb|EEB10455.1| Peroxisomal membrane protein PMP34, putative [Pediculus humanus corporis]
	C11992	0.036288	-2.09055	SE_U09883	transport;	integral to peroxisomal membrane; integral to plasma membrane; mitochondrial envelope;	protein binding; transporter activity;	gi|242004650|ref|XP_002423193.1| Peroxisomal membrane protein PMP34, putative [Pediculus humanus corporis] gi|212506158|gb|EEB10455.1| Peroxisomal membrane protein PMP34, putative [Pediculus humanus corporis]
	C8948	0.0396665	-2.09073	SE_U09883	transport;	integral to peroxisomal membrane; integral to plasma membrane; mitochondrial envelope;	protein binding; transporter activity;	gi|242004650|ref|XP_002423193.1| Peroxisomal membrane protein PMP34, putative [Pediculus humanus corporis] gi|212506158|gb|EEB10455.1| Peroxisomal membrane protein PMP34, putative [Pediculus humanus corporis]
	C14972_sense	0.0354035	-2.0916	SE_U26182	negative regulation of macrophage derived foam cell differentiation; cholesterol efflux; low-density lipoprotein particle remodeling; detection of hormone stimulus; regulation of cholesterol esterification; positive regulation of cholesterol biosynthetic	Golgi apparatus; external side of plasma membrane; integral to plasma membrane;	glycoprotein transporter activity; cholesterol binding; phospholipid transporter activity; ADP binding; phospholipid binding; protein heterodimerization activity; sterol-transporting ATPase activity; protein homodimerization activity; toxin transporter ac	gi|242004634|ref|XP_002423185.1| ABC transporter, putative [Pediculus humanus corporis] gi|212506150|gb|EEB10447.1| ABC transporter, putative [Pediculus humanus corporis]
	C10093	0.0219119	-2.09169	SE_U16892	protein transport;			gi|242004538|ref|XP_002423140.1| Charged multivesicular body protein 4C, putative [Pediculus humanus corporis] gi|212506086|gb|EEB10402.1| Charged multivesicular body protein 4C, putative [Pediculus humanus corporis]
	C15042	0.0334409	-2.09191	SE_U16892	protein transport;			gi|242004538|ref|XP_002423140.1| Charged multivesicular body protein 4C, putative [Pediculus humanus corporis] gi|212506086|gb|EEB10402.1| Charged multivesicular body protein 4C, putative [Pediculus humanus corporis]
	C18135_anti	0.0258398	-2.09346	SE_U19712				gi|242004022|ref|XP_002422944.1| conserved hypothetical protein [Pediculus humanus corporis] gi|212505848|gb|EEB10206.1| conserved hypothetical protein [Pediculus humanus corporis]
	C794	0.0315923	-2.09611	SE_U18104	locomotion;			gi|242003872|ref|XP_002422893.1| vacuolar amino acid transporter, putative [Pediculus humanus corporis] gi|212505775|gb|EEB10155.1| vacuolar amino acid transporter, putative [Pediculus humanus corporis]
	C1613	0.0327556	-2.09657	SE_U50639				gi|242003361|ref|XP_002422710.1| Lipase 3 precursor, putative [Pediculus humanus corporis] gi|212505532|gb|EEB09972.1| Lipase 3 precursor, putative [Pediculus humanus corporis]
	C18231_sense	0.00528782	-2.09709	SE_U08098				gi|242003182|ref|XP_002422642.1| conserved hypothetical protein [Pediculus humanus corporis] gi|212505443|gb|EEB09904.1| conserved hypothetical protein [Pediculus humanus corporis]
	C13655_sense	0.00595633	-2.10084	SE_U24391				gi|242003182|ref|XP_002422642.1| conserved hypothetical protein [Pediculus humanus corporis] gi|212505443|gb|EEB09904.1| conserved hypothetical protein [Pediculus humanus corporis]
	C15001	0.0177439	-2.10085	SE_U15819			A2A adenosine receptor binding;	gi|242003142|ref|XP_002422626.1| translin-associated protein X, putative [Pediculus humanus corporis] gi|212505427|gb|EEB09888.1| translin-associated protein X, putative [Pediculus humanus corporis]
	C3416_sense	0.00131941	-2.10164	SE_U05760		intracellular part;	A2A adenosine receptor binding;	gi|242003142|ref|XP_002422626.1| translin-associated protein X, putative [Pediculus humanus corporis] gi|212505427|gb|EEB09888.1| translin-associated protein X, putative [Pediculus humanus corporis]
	C3254	0.00768991	-2.10251	SE_U15819			A2A adenosine receptor binding;	gi|242003142|ref|XP_002422626.1| translin-associated protein X, putative [Pediculus humanus corporis] gi|212505427|gb|EEB09888.1| translin-associated protein X, putative [Pediculus humanus corporis]
	C19939	0.0218768	-2.10278	SE_U22385				gi|242002334|ref|XP_002435810.1| secreted protein, putative [Ixodes scapularis] gi|215499146|gb|EEC08640.1| secreted protein, putative [Ixodes scapularis]
	C5201	0.0140472	-2.10335	SE_U17663	neurotransmitter secretion;		kinase activity;	gi|242001612|ref|XP_002435449.1| protein kinase C and casein kinase substrate in neurons protein, putative [Ixodes scapularis] gi|215498785|gb|EEC08279.1| protein kinase C and casein kinase substrate in neurons protein, putative [Ixodes scapularis]
	C7278	0.0411181	-2.10344	SE_U23940	potassium ion transport;	nucleolus; voltage-gated potassium channel complex; cytoplasm;	voltage-gated potassium channel activity; 3',5'-cyclic-nucleotide phosphodiesterase activity; protein binding;	gi|242001230|ref|XP_002435258.1| TNF-alpha induced protein B12, putative [Ixodes scapularis] gi|215498588|gb|EEC08082.1| TNF-alpha induced protein B12, putative [Ixodes scapularis]
	C7946	0.00193107	-2.1053	SE_U11556				gi|242001156|ref|XP_002435221.1| conserved hypothetical protein [Ixodes scapularis] gi|215498551|gb|EEC08045.1| conserved hypothetical protein [Ixodes scapularis]
	C14370	0.0247967	-2.1059	SE_U51409	cellularization; gastrulation involving germ band extension; phototransduction; positive regulation of Golgi vesicle fusion to target membrane; Golgi organization; metabolic process; cell communication;	cytoplasmic vesicle;	oxidoreductase activity; phospholipase D activity; protein binding; phosphoinositide binding;	gi|242000380|ref|XP_002434833.1| phopholipase D, putative [Ixodes scapularis] gi|215498163|gb|EEC07657.1| phopholipase D, putative [Ixodes scapularis]
	C8125	0.021692	-2.10626	SE_U37304	protein amino acid phosphorylation; regulation of cell shape; convergent extension involved in gastrulation;		small GTPase regulator activity; ATP binding; protein serine/threonine kinase activity;	gi|241829154|ref|XP_002414747.1| traf2 and nck interacting kinase, tnik, putative [Ixodes scapularis] gi|215508959|gb|EEC18412.1| traf2 and nck interacting kinase, tnik, putative [Ixodes scapularis]
	C12909	0.048104	-2.10627	SE_U18440	oxidation reduction;	membrane;	heme binding; monooxygenase activity; electron carrier activity;	gi|24181418|gb|AAL48300.1| cytochrome P450 CYP4L4 [Mamestra brassicae]
	C18121_anti	0.0405149	-2.10644	SE_U36934	oxidation reduction;		heme binding; monooxygenase activity; electron carrier activity;	gi|24181418|gb|AAL48300.1| cytochrome P450 CYP4L4 [Mamestra brassicae]
	C17098	0.0269528	-2.10681	SE_U01742	oxidation reduction;	membrane;	heme binding; monooxygenase activity; electron carrier activity;	gi|24181418|gb|AAL48300.1| cytochrome P450 CYP4L4 [Mamestra brassicae]
	C19029_sense	0.00232644	-2.10718	SE_U17841	oxidation reduction;		heme binding; monooxygenase activity; electron carrier activity;	gi|24181418|gb|AAL48300.1| cytochrome P450 CYP4L4 [Mamestra brassicae]
	C16916_sense	0.043046	-2.10725	SE_U02251	negative regulation of cell differentiation; response to antibiotic; DNA strand elongation involved in DNA replication; DNA synthesis involved in DNA repair; mismatch repair;	nuclear lumen; alpha DNA polymerase:primase complex;	DNA-directed DNA polymerase activity; DNA polymerase processivity factor activity; protein complex binding; DNA primase activity;	gi|241747993|ref|XP_002414368.1| DNA polymerase alpha catalytic subunit, putative [Ixodes scapularis] gi|215508222|gb|EEC17676.1| DNA polymerase alpha catalytic subunit, putative [Ixodes scapularis]
	C14562	0.0169463	-2.10855	SE_U08597	flight behavior; muscle cell homeostasis; transmembrane transport; purine ribonucleotide transport; adenine nucleotide transport; determination of adult lifespan; locomotion; neuron homeostasis;	mitochondrial inner membrane; lipid particle; integral to membrane;	binding; ATP:ADP antiporter activity;	gi|241681385|ref|XP_002411592.1| ADP/ATP translocase, putative [Ixodes scapularis] gi|215504332|gb|EEC13826.1| ADP/ATP translocase, putative [Ixodes scapularis]
	C17342	4.54642e-05	-2.10991	SE_U21824	regulation of biological process; DNA repair; protein metabolic process; gene expression;	nucleoplasm;	binding; transferase activity, transferring pentosyl groups;	gi|241644606|ref|XP_002409668.1| poly [ADP-ribose] polymerase, putative [Ixodes scapularis] gi|215501402|gb|EEC10896.1| poly [ADP-ribose] polymerase, putative [Ixodes scapularis]
	C17581_anti	0.000222758	-2.1105	SE_U21824	regulation of biological process; DNA repair; protein metabolic process; gene expression;	nucleoplasm;	binding; transferase activity, transferring pentosyl groups;	gi|241644606|ref|XP_002409668.1| poly [ADP-ribose] polymerase, putative [Ixodes scapularis] gi|215501402|gb|EEC10896.1| poly [ADP-ribose] polymerase, putative [Ixodes scapularis]
	C17139_anti	0.0348847	-2.11093	SE_U10192	response to radiation; depyrimidination; DNA damage response, signal transduction resulting in induction of apoptosis;	nucleolus; chromatin; cytoplasm;	DNA binding; protein binding; hydrolase activity;	gi|241631815|ref|XP_002410284.1| conserved hypothetical protein [Ixodes scapularis] gi|215503366|gb|EEC12860.1| conserved hypothetical protein [Ixodes scapularis]
	C4114	0.0340588	-2.11169	SE_U24993	specification of segmental identity, abdomen; muscle organ development; lipid glycosylation;	membrane part; endoplasmic reticulum;	dolichyl-phosphate-mannose-protein mannosyltransferase activity;	gi|241596037|ref|XP_002404539.1| protein O-mannosyltransferase, putative [Ixodes scapularis] gi|215502356|gb|EEC11850.1| protein O-mannosyltransferase, putative [Ixodes scapularis]
	C14885_anti	0.0247144	-2.11245	SE_U02584	metabolic process;	membrane;	catalytic activity;	gi|241168969|ref|XP_002410321.1| GPI ethanolamine phosphate transferase, putative [Ixodes scapularis] gi|215494791|gb|EEC04432.1| GPI ethanolamine phosphate transferase, putative [Ixodes scapularis]
	C18493_sense	0.0110403	-2.11336	SE_U21920				gi|240995613|ref|XP_002404631.1| serine/threonine specific phosphatase, putative [Ixodes scapularis] gi|215491633|gb|EEC01274.1| serine/threonine specific phosphatase, putative [Ixodes scapularis]
	C17899	0.0268977	-2.11372	SE_U07058	RNA splicing; apoptosis; multicellular organismal development; mRNA processing;	spliceosomal complex;	ATP-dependent helicase activity; RNA binding; protein binding; ATP binding; zinc ion binding;	gi|240994916|ref|XP_002404560.1| DEAD box protein abstrakt, putative [Ixodes scapularis] gi|215491582|gb|EEC01223.1| DEAD box protein abstrakt, putative [Ixodes scapularis]
	C2834	0.00716519	-2.11412	SE_U10311	determination of genital disc primordium; Ras protein signal transduction; wing disc dorsal/ventral pattern formation; heterophilic cell-cell adhesion; tracheal outgrowth, open tracheal system; regulation of transcription, DNA-dependent; muscle fiber deve	nucleus;	protein binding; sequence-specific DNA binding; transcription factor activity;	gi|240952647|ref|XP_002399485.1| ets2, putative [Ixodes scapularis] gi|215490599|gb|EEC00242.1| ets2, putative [Ixodes scapularis]
	C872	0.0341577	-2.11442	SE_U10311	determination of genital disc primordium; Ras protein signal transduction; wing disc dorsal/ventral pattern formation; heterophilic cell-cell adhesion; tracheal outgrowth, open tracheal system; regulation of transcription, DNA-dependent; muscle fiber deve	nucleus;	protein binding; sequence-specific DNA binding; transcription factor activity;	gi|240952647|ref|XP_002399485.1| ets2, putative [Ixodes scapularis] gi|215490599|gb|EEC00242.1| ets2, putative [Ixodes scapularis]
	C1632	0.00468391	-2.11468	SE_U07048				gi|240849551|ref|NP_001155858.1| phosphatidic acid phosphatase type 2A [Acyrthosiphon pisum]
	C9318	0.0112666	-2.11523	SE_U04712	sensory perception of smell;	membrane;	olfactory receptor activity; odorant binding;	gi|240148403|gb|ACS45308.1| candidate odorant receptor 2 [Helicoverpa assulta]
	C10742	0.0405989	-2.11572	SE_U23115	L-serine biosynthetic process;		phosphoserine phosphatase activity;	gi|239924060|gb|ACS34989.1| phosphoserine phosphatase [Plutella xylostella]
	C1694	0.00765089	-2.1158	SE_U21875				gi|239809562|gb|ACS26248.1| repat7 [Spodoptera exigua]
	C2096_sense	0.00292773	-2.11581	SE_U09088				gi|239809562|gb|ACS26248.1| repat7 [Spodoptera exigua]
	C18814_anti	0.00791992	-2.11612	SE_U11351				gi|239809562|gb|ACS26248.1| repat7 [Spodoptera exigua]
	C14273_anti	0.00977439	-2.11622	SE_U09088				gi|239809562|gb|ACS26248.1| repat7 [Spodoptera exigua]
	C4449	0.000643474	-2.11862	SE_U28022				gi|239809560|gb|ACS26247.1| repat6 [Spodoptera exigua]
	C16884	0.038771	-2.11963	SE_U28022				gi|239809560|gb|ACS26247.1| repat6 [Spodoptera exigua]
	C18328	0.0167444	-2.12187	SE_U05888				gi|239809558|gb|ACS26246.1| repat5 [Spodoptera exigua]
	C17387_anti	0.0149916	-2.12198	SE_U20782				gi|239809558|gb|ACS26246.1| repat5 [Spodoptera exigua]
	C2626	0.0381363	-2.12236	SE_U07992				gi|239791340|dbj|BAH72148.1| ACYPI007735 [Acyrthosiphon pisum]
	C18470	0.0263577	-2.12274	SE_U23251				gi|239790499|dbj|BAH71807.1| ACYPI005577 [Acyrthosiphon pisum]
	C12706	0.0279218	-2.12401	SE_U06219	DNA repair; modification-dependent protein catabolic process; protein neddylation; protein ubiquitination; cell proliferation;	cytosol; SCF ubiquitin ligase complex; VCB complex; nucleus;	zinc ion binding; NEDD8 ligase activity; ubiquitin-protein ligase activity; protein binding;	gi|239789982|dbj|BAH71582.1| ACYPI003216 [Acyrthosiphon pisum]
	C16759	0.0226242	-2.12507	SE_U21387				gi|239789938|dbj|BAH71564.1| ACYPI34668 [Acyrthosiphon pisum]
	C19379	0.00472369	-2.12575	SE_U08583	release of cytochrome c from mitochondria;	cytosol;	gamma-glutamylcyclotransferase activity; protein homodimerization activity;	gi|239735532|ref|NP_001155145.1| gamma-glutamyl cyclotransferase-like venom protein isoform 2 [Nasonia vitripennis]
	C4655	0.00853823	-2.12668	SE_U10312	protein amino acid phosphorylation;		protein serine/threonine kinase activity; ATP binding;	gi|239615720|gb|EEQ92707.1| serine/threonine kinase Ste20 [Ajellomyces dermatitidis ER-3]
	C16777_sense	0.00164263	-2.12702	SE_U12714	defense response; immune response;	extracellular region;		gi|238915975|gb|ACR78454.1| attacin [Heliothis virescens]
	C16648	0.0265288	-2.12744	SE_U08212	defense response; immune response;	extracellular region;		gi|238915975|gb|ACR78454.1| attacin [Heliothis virescens]
	C14409	0.00128046	-2.1291	SE_U17234	response to stimulus;			gi|238915975|gb|ACR78454.1| attacin [Heliothis virescens]
	C178	0.0100544	-2.12935	SE_U18185	defense response; immune response;	extracellular region;		gi|238915975|gb|ACR78454.1| attacin [Heliothis virescens]
	C18929_sense	0.0368425	-2.13088	SE_U12714	defense response; immune response;	extracellular region;		gi|238915975|gb|ACR78454.1| attacin [Heliothis virescens]
	C13985	0.00982444	-2.13172	SE_U31834	wing disc dorsal/ventral pattern formation;		actin binding; calcium-dependent phospholipid binding; calcium ion binding;	gi|238915969|gb|ACR78451.1| annexin B [Heliothis virescens]
	C4421	0.0198151	-2.13307	SE_U08856			calcium ion binding; calcium-dependent phospholipid binding;	gi|238915969|gb|ACR78451.1| annexin B [Heliothis virescens]
	C12650	0.00119804	-2.13368	SE_U14789	wing disc dorsal/ventral pattern formation;		actin binding; calcium-dependent phospholipid binding; calcium ion binding;	gi|238915969|gb|ACR78451.1| annexin B [Heliothis virescens]
	C8519	0.0289248	-2.13386	SE_U18174			serine-type endopeptidase inhibitor activity; peptidase activity;	gi|238816979|gb|ACR56864.1| serine proteinase inhibitor-1A [Mamestra brassicae]
	C10425	0.0103757	-2.13414	SE_U18174			serine-type endopeptidase inhibitor activity; peptidase activity;	gi|238816979|gb|ACR56864.1| serine proteinase inhibitor-1A [Mamestra brassicae]
	C1904	0.00315289	-2.13601	SE_U20001	protein autoprocessing; proteolysis; phagocytosis, engulfment; actin cytoskeleton organization;	cytoplasm;	calcium-dependent cysteine-type endopeptidase activity; calcium ion binding;	gi|237874274|ref|NP_001153877.1| calpain-B [Apis mellifera]
	C1105	0.0246855	-2.1363	SE_U21999	protein folding; mitotic spindle organization;	nucleolus; chaperonin-containing T-complex;	ATP binding; unfolded protein binding; ATPase activity, coupled;	gi|237874211|ref|NP_001153860.1| chaperonin containing TCP1, subunit 5 (epsilon) [Acyrthosiphon pisum]
	C1393	0.00982267	-2.13686	SE_U21999	protein folding; mitotic spindle organization;	nucleolus; chaperonin-containing T-complex;	ATP binding; unfolded protein binding; ATPase activity, coupled;	gi|237874211|ref|NP_001153860.1| chaperonin containing TCP1, subunit 5 (epsilon) [Acyrthosiphon pisum]
	C18712_sense	0.00734079	-2.13958	SE_U21999	protein folding; mitotic spindle organization;	nucleolus; chaperonin-containing T-complex;	ATP binding; unfolded protein binding; ATPase activity, coupled;	gi|237874211|ref|NP_001153860.1| chaperonin containing TCP1, subunit 5 (epsilon) [Acyrthosiphon pisum]
	C4440	0.042862	-2.13986	SE_U21999	protein folding; mitotic spindle organization;	nucleolus; chaperonin-containing T-complex;	ATP binding; unfolded protein binding; ATPase activity, coupled;	gi|237874211|ref|NP_001153860.1| chaperonin containing TCP1, subunit 5 (epsilon) [Acyrthosiphon pisum]
	C15458_anti	0.000597983	-2.13989	SE_U21999	protein folding; mitotic spindle organization;	nucleolus; chaperonin-containing T-complex;	ATP binding; unfolded protein binding; ATPase activity, coupled;	gi|237874211|ref|NP_001153860.1| chaperonin containing TCP1, subunit 5 (epsilon) [Acyrthosiphon pisum]
	C4717	0.00434181	-2.13997	SE_U21999	protein folding; mitotic spindle organization;	nucleolus; chaperonin-containing T-complex;	ATP binding; unfolded protein binding; ATPase activity, coupled;	gi|237874211|ref|NP_001153860.1| chaperonin containing TCP1, subunit 5 (epsilon) [Acyrthosiphon pisum]
	C16643	0.000772845	-2.14043	SE_U24842				gi|237874162|ref|NP_001153853.1| pentatricopeptide repeat domain 1 [Acyrthosiphon pisum]
	C9821	0.0291032	-2.14049	SE_U02710				gi|237869126|gb|AAF91316.3|AF242202_1 immulectin-2 [Manduca sexta]
	C15125	0.00346878	-2.14084	SE_U12521				gi|237820627|ref|NP_001153781.1| saccharopine dehydrogenase-like [Tribolium castaneum]
	C16345	0.00979813	-2.14131	SE_U12521				gi|237820627|ref|NP_001153781.1| saccharopine dehydrogenase-like [Tribolium castaneum]
	C16843	0.0298058	-2.14137	SE_U11147			peptidase activity;	gi|237700853|gb|ACR16008.1| serine protease 34 [Mamestra configurata]
	C3937_anti	0.00191052	-2.14211	SE_U18097			peptidase activity;	gi|237700853|gb|ACR16008.1| serine protease 34 [Mamestra configurata]
	C4346	0.0245064	-2.14244	SE_U11147			peptidase activity;	gi|237700853|gb|ACR16008.1| serine protease 34 [Mamestra configurata]
	C6507_sense	0.00221058	-2.14278	SE_U02722	proteolysis;		serine-type endopeptidase activity;	gi|237700851|gb|ACR16007.1| serine protease 18 [Mamestra configurata]
	C6142	0.0332516	-2.14292	SE_U02722	proteolysis;		serine-type endopeptidase activity;	gi|237700851|gb|ACR16007.1| serine protease 18 [Mamestra configurata]
	C3151	0.0216378	-2.14329	SE_U05926			serine-type peptidase activity;	gi|237700851|gb|ACR16007.1| serine protease 18 [Mamestra configurata]
	C3983_sense	0.00812063	-2.14365	SE_U21329	proteolysis;		serine-type endopeptidase activity;	gi|237700851|gb|ACR16007.1| serine protease 18 [Mamestra configurata]
	C7079	0.0267517	-2.14428	SE_U03265	proteolysis;		serine-type endopeptidase activity;	gi|237700848|gb|ACR16006.1| serine protease 43 [Mamestra configurata]
	C18199	0.0194136	-2.14492	SE_U19342	proteolysis;		serine-type endopeptidase activity;	gi|237700829|gb|ACR15998.1| serine protease 39 [Mamestra configurata]
	C18811_sense	0.000508017	-2.14532	SE_U33412	proteolysis;		serine-type endopeptidase activity;	gi|237700821|gb|ACR15994.1| serine protease 16 [Mamestra configurata]
	C14834_anti	0.000827036	-2.14631	SE_U12513	proteolysis;		serine-type endopeptidase activity;	gi|237700794|gb|ACR15981.1| serine protease 27 [Mamestra configurata]
	C17111	0.00540988	-2.14821	SE_U12865	proteolysis;		serine-type endopeptidase activity;	gi|237700790|gb|ACR15979.1| serine protease 40 [Mamestra configurata]
	C1027	0.045741	-2.15126	SE_U12865	proteolysis;		serine-type endopeptidase activity;	gi|237700790|gb|ACR15979.1| serine protease 40 [Mamestra configurata]
	C13321	0.0397096	-2.15244	SE_U18396			hydrolase activity;	gi|237700772|gb|ACR15970.1| serine protease 1 [Mamestra configurata]
	C14709	0.00392215	-2.15259	SE_U12577			peptidase activity;	gi|237700772|gb|ACR15970.1| serine protease 1 [Mamestra configurata]
	C7661	0.00143135	-2.15269	SE_U14147	DNA damage response, detection of DNA damage; cellular response to insulin stimulus; base-excision repair; telomere maintenance; protein autoprocessing; protein amino acid ADP-ribosylation; regulation of growth rate; transcription from RNA polymerase II p	nucleolus; transcription factor complex; nuclear envelope;	protein N-terminus binding; metal ion binding; identical protein binding; NAD or NADH binding; transcription factor binding; NAD+ ADP-ribosyltransferase activity;	gi|237681143|ref|NP_001153714.1| poly-(ADP-ribose) polymerase [Tribolium castaneum]
	C12409_sense	0.0107795	-2.15304	SE_U07389	mRNA catabolic process;	cytoplasm; nucleus;	poly(A)-specific ribonuclease activity; metal ion binding; RNA binding; nucleotide binding;	gi|237649000|ref|NP_001153677.1| poly(A)-specific ribonuclease [Bombyx mori] gi|224176033|dbj|BAH23570.1| similar to poly(A)-specific ribonuclease, PARN [Bombyx mori]
	C5168_anti	0.000696185	-2.15437	SE_U20885	defense response to fungus; defense response to Gram-positive bacterium; innate immune response; killing of cells of another organism;	extracellular space;		gi|237506881|gb|ACQ99193.1| proline-rich protein [Galleria mellonella]
	C12476	0.00760822	-2.15462	SE_U07711	epithelial cell migration, open tracheal system; striated muscle contraction; skeletal muscle thick filament assembly;	A band; striated muscle thick filament;	structural constituent of muscle; microfilament motor activity; ATPase activity, coupled; ATP binding; actin binding; protein homodimerization activity;	gi|234204034|gb|ACQ91271.1| myosin heavy chain variant C [Bombyx mandarina]
	C3522_sense	0.0279243	-2.15483	SE_U20639	mesoderm development; imaginal disc development; dorsal/ventral axis specification, ovarian follicular epithelium; terminal region determination; torso signaling pathway; ventral midline development; epithelial cell migration, open tracheal system; signal	cytosol;	protein binding; non-membrane spanning protein tyrosine phosphatase activity;	gi|23344936|gb|AAN17607.1| corkscrew phosphatase splice variant A [Drosophila melanogaster] gi|23344954|gb|AAN17619.1| corkscrew phosphatase splice variant A [Drosophila melanogaster] gi|23344966|gb|AAN17627.1| corkscrew phosphatase splice variant A [Dros
	C6501	0.000447197	-2.15723	SE_U07354				gi|2315599|gb|AAC70880.1| Hypothetical protein F21E9.5 [Caenorhabditis elegans]
	C296_sense	0.0205608	-2.15821	SE_U25028	histone deubiquitination; regulation of transcription; glial cell migration;	SAGA complex;	protein binding;	gi|229890185|sp|Q7PXG4.5|SGF11_ANOGA RecName: Full=SAGA-associated factor 11 homolog
	C9598	0.0140673	-2.15823	SE_U20098	vulval development; oviposition; embryonic development ending in birth or egg hatching; morphogenesis of an epithelium;	membrane;	galactosylgalactosylxylosylprotein 3-beta-glucuronosyltransferase activity;	gi|229608903|ref|NP_001153472.1| beta-1,3-glucuronyltransferase [Nasonia vitripennis]
	C12564	0.0417698	-2.15878	SE_U22284	mesoderm development;		calcium ion binding; protein binding;	gi|229606079|ref|NP_001153448.1| EF-hand domain family, member D1 [Nasonia vitripennis]
	C46_anti	0.0271701	-2.15907	SE_U20619	protein complex assembly; RNA splicing, via transesterification reactions; mRNA processing;	spliceosomal complex; small nuclear ribonucleoprotein complex;	nucleic acid binding; protein binding;	gi|229577321|ref|NP_001153352.1| splicing factor 3b, subunit 3 [Nasonia vitripennis]
	C3947	4.63606e-06	-2.15927	SE_U52026	regulation of lamellipodium assembly; pole plasm oskar mRNA localization; dendrite morphogenesis; muscle contraction;	muscle thin filament tropomyosin;	actin binding;	gi|229577296|ref|NP_001153344.1| Tropomyosin 1 isoform B [Nasonia vitripennis] gi|229577298|ref|NP_001153345.1| Tropomyosin 1 isoform B [Nasonia vitripennis]
	C2070	0.0481746	-2.15937	SE_U12343				gi|229577217|ref|NP_001153328.1| hypothetical protein LOC100114926 isoform 2 [Nasonia vitripennis]
	C6330	0.0442517	-2.15964	SE_U12343				gi|229577217|ref|NP_001153328.1| hypothetical protein LOC100114926 isoform 2 [Nasonia vitripennis]
	C4303	0.0347269	-2.16091	SE_U14077	metabolic process;		catalytic activity;	gi|229556834|ref|ZP_04444623.1| NADPH:quinone reductase [Listeria grayi DSM 20601] gi|229310675|gb|EEN76650.1| NADPH:quinone reductase [Listeria grayi DSM 20601]
	C13724	0.00774831	-2.16197	SE_U21501	translation;			gi|229487403|emb|CAY54137.1| unnamed protein product [Heliconius melpomene]
	C12578_sense	8.08511e-05	-2.16229	SE_U27633		membrane;		gi|229487394|emb|CAY54170.1| unnamed protein product [Heliconius melpomene]
	C18919	0.00328597	-2.1628	SE_U10455			nucleic acid binding;	gi|229487391|emb|CAY54158.1| unnamed protein product [Heliconius melpomene] gi|229487400|emb|CAY54176.1| unnamed protein product [Heliconius melpomene]
	C15169	0.0165306	-2.16546	SE_U00233	epithelial cell migration, open tracheal system; striated muscle contraction; skeletal muscle thick filament assembly;	A band; striated muscle thick filament;	structural constituent of muscle; microfilament motor activity; ATPase activity, coupled; ATP binding; actin binding; protein homodimerization activity;	gi|229472617|gb|ACQ72823.1| myosin heavy chain [Bombyx mandarina]
	C503	0.00296073	-2.16564	SE_U46206				gi|229424433|gb|ACQ65651.1| peritrophic membrane chitin binding protein [Loxostege sticticalis]
	C7040	6.616e-05	-2.16585	SE_U09421				gi|229002332|dbj|BAH57948.1| hypothetical protein [Bombyx mori]
	C17954	0.0110846	-2.16727	SE_U18292				gi|229002332|dbj|BAH57948.1| hypothetical protein [Bombyx mori]
	C2124_sense	0.0136455	-2.16736	SE_U34081				gi|229002332|dbj|BAH57948.1| hypothetical protein [Bombyx mori]
	C4161_sense	0.00156562	-2.16803	SE_U19815				gi|229002332|dbj|BAH57948.1| hypothetical protein [Bombyx mori]
	C9930	0.0176072	-2.16815	SE_U05093	DNA repair; oxidation reduction; xanthine catabolic process;	peroxisome;	2 iron, 2 sulfur cluster binding; electron carrier activity; xanthine oxidase activity; xanthine dehydrogenase activity; molybdopterin cofactor binding; methylated-DNA-[protein]-cysteine S-methyltransferase activity; FAD binding; iron ion binding; molybde	gi|2282473|dbj|BAA21640.1| xanthine dehydrogenase [Bombyx mori]
	C3086	0.0035675	-2.16843	SE_U01650				gi|22770470|gb|AAN06610.1|AF461149_1 transposase [Bombyx mori]
	C1824	0.00282558	-2.16862	SE_U20817				gi|22770470|gb|AAN06610.1|AF461149_1 transposase [Bombyx mori]
	C5223_sense	0.00739317	-2.16913	SE_U36511	cell adhesion; polysaccharide catabolic process;	cell surface;	hydrolase activity, hydrolyzing O-glycosyl compounds; calcium ion binding;	gi|227519011|ref|ZP_03949060.1| glycosyl hydrolase [Enterococcus faecalis TX0104] gi|227073511|gb|EEI11474.1| glycosyl hydrolase [Enterococcus faecalis TX0104]
	C19056_anti	0.017496	-2.16916	SE_U04805			hydrolase activity, acting on carbon-nitrogen (but not peptide) bonds;	gi|227404769|ref|ZP_03888011.1| allantoinase [Geodermatophilus obscurus DSM 43160] gi|227100536|gb|EEI35602.1| allantoinase [Geodermatophilus obscurus DSM 43160]
	C4807	0.00364761	-2.16958	SE_U09983		A band;		gi|226903597|gb|ACO90369.1| myofilin variant A [Bombyx mori]
	C14858	0.00472826	-2.16973	SE_U22492			nucleic acid binding; nucleotide binding;	gi|226528044|dbj|BAH56564.1| TIA-1-related RNA binding protein [Spodoptera litura]
	C16232	0.016452	-2.17061	SE_U41078		mitochondrion;		gi|226502030|ref|NP_001140193.1| Cmc1 protein [Bombyx mori] gi|221579648|gb|ACM24344.1| CMC1 [Bombyx mori]
	C5611_sense	0.00962562	-2.17372	SE_U05750	glycosphingolipid biosynthetic process; proteoglycan biosynthetic process;	membrane;	galactosylgalactosylxylosylprotein 3-beta-glucuronosyltransferase activity; galactosyl beta-1,3 N-acetylgalactosamine beta-1,3-glucuronosyltransferase activity; N-acetyllactosamine beta-1,3-glucuronosyltransferase activity; asioloorosomucoid beta-1,3-gluc	gi|226371720|ref|NP_001124376.2| glucuronyltransferase [Bombyx mori] gi|226349235|gb|ACF31554.2| glucuronyltransferase [Bombyx mori]
	C6468	0.0185304	-2.17383	SE_U23887	trehalose biosynthetic process;		catalytic activity;	gi|226347954|gb|ACO50379.1| trehalose 6-phosphate synthase isoform I [Spodoptera exigua]
	C18196_anti	0.00184763	-2.17569	SE_U35014				gi|226342888|ref|NP_001139706.1| serpin 14 [Bombyx mori] gi|195972030|gb|ACG61177.1| serpin-14 [Bombyx mori]
	C17236	0.00821116	-2.17599	SE_U11456				gi|226342888|ref|NP_001139706.1| serpin 14 [Bombyx mori] gi|195972030|gb|ACG61177.1| serpin-14 [Bombyx mori]
	C5042	0.00706434	-2.17673	SE_U11258				gi|226342886|ref|NP_001139705.1| serpin 13 [Bombyx mori] gi|195972028|gb|ACG61176.1| serpin-13 [Bombyx mori]
	C2066	0.0259284	-2.17884	SE_U11258				gi|226342886|ref|NP_001139705.1| serpin 13 [Bombyx mori] gi|195972028|gb|ACG61176.1| serpin-13 [Bombyx mori]
	C17389_sense	0.00651721	-2.179	SE_U18684				gi|226342880|ref|NP_001139702.1| serpin 8 [Bombyx mori] gi|195972022|gb|ACG61173.1| serpin-8 [Bombyx mori]
	C19537	0.0416839	-2.17939	SE_U02069				gi|226342878|ref|NP_001139701.1| serpin 7 [Bombyx mori] gi|195972020|gb|ACG61172.1| serpin-7 [Bombyx mori]
	C16346	0.00309381	-2.18	SE_U20987				gi|226342878|ref|NP_001139701.1| serpin 7 [Bombyx mori] gi|195972020|gb|ACG61172.1| serpin-7 [Bombyx mori]
	C20187	0.0101437	-2.18003	SE_U21680			peptidase inhibitor activity;	gi|226342878|ref|NP_001139701.1| serpin 7 [Bombyx mori] gi|195972020|gb|ACG61172.1| serpin-7 [Bombyx mori]
	C15322	0.025068	-2.1803	SE_U20987				gi|226342878|ref|NP_001139701.1| serpin 7 [Bombyx mori] gi|195972020|gb|ACG61172.1| serpin-7 [Bombyx mori]
	C4592	0.0231299	-2.1818	SE_U20987				gi|226342878|ref|NP_001139701.1| serpin 7 [Bombyx mori] gi|195972020|gb|ACG61172.1| serpin-7 [Bombyx mori]
	C13289	0.0125204	-2.18382	SE_U17523				gi|225734358|gb|ACO25162.1| midgut protein Lsti99 [Loxostege sticticalis]
	C4251_sense	0.0332136	-2.18463	SE_U14544				gi|225734358|gb|ACO25162.1| midgut protein Lsti99 [Loxostege sticticalis]
	C16557_sense	0.00251637	-2.18674	SE_U08469	cellular metabolic process;	cytoplasm;	acyltransferase activity;	gi|225716330|gb|ACO14011.1| Octanoyltransferase [Esox lucius]
	C6755_sense	0.0100687	-2.18674	SE_U23328	cellular metabolic process;	cytoplasm;	acyltransferase activity;	gi|225716330|gb|ACO14011.1| Octanoyltransferase [Esox lucius]
	C232	0.0126155	-2.18717	SE_U08469	cellular metabolic process;	cytoplasm;	acyltransferase activity;	gi|225716330|gb|ACO14011.1| Octanoyltransferase [Esox lucius]
	C19857	0.0138958	-2.18721	SE_U08469	cellular metabolic process;	cytoplasm;	acyltransferase activity;	gi|225716330|gb|ACO14011.1| Octanoyltransferase [Esox lucius]
	C2006	0.00101245	-2.18966	SE_U08469	cellular metabolic process;	cytoplasm;	acyltransferase activity;	gi|225716330|gb|ACO14011.1| Octanoyltransferase [Esox lucius]
	C16774	0.00100403	-2.19495	SE_U18901			binding;	gi|225715580|gb|ACO13636.1| Zinc finger CCHC domain-containing protein 10 [Esox lucius]
	C351	0.00082025	-2.19634	SE_U14178				gi|225714230|gb|ACO12961.1| Gamma-interferon-inducible lysosomal thiol reductase precursor [Lepeophtheirus salmonis]
	C11323	0.0118657	-2.19667	SE_U26288	triglyceride biosynthetic process; diacylglycerol biosynthetic process; intestinal absorption;	membrane;	2-acylglycerol O-acyltransferase activity; acetyltransferase activity;	gi|225713522|gb|ACO12607.1| 2-acylglycerol O-acyltransferase 1 [Lepeophtheirus salmonis]
	C2866	0.0189862	-2.19694	SE_U17610				gi|225711864|gb|ACO11778.1| Inosine-uridine preferring nucleoside hydrolase [Lepeophtheirus salmonis]
	C4450	0.00279524	-2.1989	SE_U25078				gi|225709286|gb|ACO10489.1| TEX261 [Caligus rogercresseyi]
	C1199	0.00621582	-2.19937	SE_U16771	heart development;		protein binding;	gi|225707470|gb|ACO09581.1| Motile sperm domain-containing protein 1 [Osmerus mordax]
	C18645_anti	0.0229004	-2.20206	SE_U16771	heart development;		protein binding;	gi|225707470|gb|ACO09581.1| Motile sperm domain-containing protein 1 [Osmerus mordax]
	C1638	0.00841267	-2.20225	SE_U16771	heart development;		protein binding;	gi|225707470|gb|ACO09581.1| Motile sperm domain-containing protein 1 [Osmerus mordax]
	C3051	0.0118949	-2.20252	SE_U21430				gi|225703086|ref|NP_001139535.1| DDRGK superfamily protein [Bombyx mori] gi|224570310|gb|ACN56793.1| DDRGK superfamily protein [Bombyx mori]
	C2090	0.00196707	-2.20261	SE_U21353	mesoderm development; sarcomere organization; skeletal muscle thin filament assembly; cellular calcium ion homeostasis; muscle cell homeostasis; mitochondrion organization;	troponin complex;	calcium ion binding; tropomyosin binding;	gi|225346687|gb|ACN86366.1| troponin T transcript variant A [Bombyx mandarina]
	C14017	0.0281268	-2.20271	SE_U15900				gi|224924544|gb|ACN69218.1| aminopeptidase N 2 [Mamestra configurata]
	C4105	0.0385663	-2.20885	SE_U20379			aminopeptidase activity;	gi|224924544|gb|ACN69218.1| aminopeptidase N 2 [Mamestra configurata]
	C423	0.0043517	-2.20927	SE_U43534				gi|224924540|gb|ACN69216.1| carboxypeptidase 2 [Mamestra configurata]
	C15569	0.0190824	-2.20947	SE_U16571	nucleocytoplasmic transport; intracellular protein transport; signal transduction;	nucleus;	GTP binding; protein binding; sphingomyelin phosphodiesterase activity; GTPase activity;	gi|224831916|gb|ACN67046.1| GTP-binding nuclear protein ran [Helicoverpa armigera]
	C1028	0.00243809	-2.20966	SE_U09322	cell cycle; actin filament organization; regulation of cell shape; nucleocytoplasmic transport; cell adhesion; signal transduction; intracellular protein transport;	nuclear microtubule; lipid particle;	sphingomyelin phosphodiesterase activity; protein binding; GTPase activity; GTP binding;	gi|224831916|gb|ACN67046.1| GTP-binding nuclear protein ran [Helicoverpa armigera]
	C6316	0.00941305	-2.21081	SE_U04740			binding;	gi|224534|prf||1107279B ORF g
	C17174_anti	0.0294438	-2.21087	SE_U04659	DNA integration;		DNA binding; zinc ion binding;	gi|224534|prf||1107279B ORF g
	C3309	0.0104169	-2.21101	SE_U00297			binding;	gi|224534|prf||1107279B ORF g
	C5431	0.00254782	-2.21123	SE_U18028				gi|22450123|emb|CAD33828.1| glucosinolate sulphatase [Plutella xylostella]
	C15477	0.00119277	-2.21152	SE_U18028				gi|22450123|emb|CAD33828.1| glucosinolate sulphatase [Plutella xylostella]
	C2041	0.0176334	-2.2123	SE_U07481				gi|22450123|emb|CAD33828.1| glucosinolate sulphatase [Plutella xylostella]
	C17154	0.0400897	-2.21498	SE_U06239				gi|224495116|gb|ACN52067.1| insect intestinal mucin 3 [Mamestra configurata]
	C7129	0.0418026	-2.21552	SE_U10066				gi|224495116|gb|ACN52067.1| insect intestinal mucin 3 [Mamestra configurata]
	C14226_anti	0.00638295	-2.21727	SE_U08692				gi|224495116|gb|ACN52067.1| insect intestinal mucin 3 [Mamestra configurata]
	C261	0.0101085	-2.21758	SE_U27531				gi|224381231|gb|ACN41859.1| immulectin-2b [Manduca sexta]
	C1785	0.0254135	-2.21817	SE_U27531				gi|224381231|gb|ACN41859.1| immulectin-2b [Manduca sexta]
	C19135	0.00148863	-2.21888	SE_U18575				gi|224284259|gb|ACN39865.1| unknown [Picea sitchensis]
	C17953	0.0178802	-2.21929	SE_U00833		intracellular;	metal ion binding;	gi|224096413|ref|XP_002198181.1| PREDICTED: jumonji, AT rich interactive domain 1A [Taeniopygia guttata]
	C1512	0.0258718	-2.21963	SE_U19751	regulation of Rab GTPase activity;	intracellular;	Rab GTPase activator activity;	gi|224095098|ref|XP_002197904.1| PREDICTED: hypothetical protein [Taeniopygia guttata]
	C10092	0.00078143	-2.22083	SE_U24349	Golgi organization; Golgi vesicle transport;	integral to membrane; cis-Golgi network;	Rab GTPase binding; protein homodimerization activity;	gi|224051645|ref|XP_002200595.1| PREDICTED: similar to golgi autoantigen, golgin subfamily a, 5 [Taeniopygia guttata]
	C2339	0.0119468	-2.22214	SE_U07281	regulation of blood pressure; hormone catabolic process;	membrane;	peptidyl-dipeptidase activity; metallopeptidase activity; ion binding;	gi|224028155|emb|CAX48990.1| angiotensin converting enzyme [Pontastacus leptodactylus]
	C5225	0.0370265	-2.22221	SE_U23904	central nervous system development; regulation of tube size, open tracheal system; cuticle chitin biosynthetic process; dorsal closure; embryonic epithelial tube formation; axonal fasciculation; chitin-based embryonic cuticle biosynthetic process; extrace		UDP-N-acetylglucosamine diphosphorylase activity;	gi|223951442|gb|ACN29686.1| UDP-N-acetylglucosamine pyrophosphorylase [Spodoptera exigua]
	C16942_anti	0.00294684	-2.22396	SE_U26578	metabolic process;		nucleotidyltransferase activity;	gi|223951442|gb|ACN29686.1| UDP-N-acetylglucosamine pyrophosphorylase [Spodoptera exigua]
	C716	0.0248889	-2.22398	SE_U18143	mitotic spindle elongation; translation;	cytosolic large ribosomal subunit;	structural constituent of ribosome; protein binding;	gi|223890176|ref|NP_001138803.1| hypothetical protein LOC100270783 [Bombyx mori] gi|221579742|gb|ACM24355.1| L130 [Bombyx mori]
	C18293_sense	0.0475918	-2.22466	SE_U21598				gi|223671400|tpd|FAA00652.1| TPA: putative cuticle protein [Bombyx mori]
	C3011	0.00518603	-2.22477	SE_U21651				gi|223671398|tpd|FAA00651.1| TPA: putative cuticle protein [Bombyx mori]
	C12401	0.0011819	-2.22499	SE_U25064			structural constituent of cuticle;	gi|223671280|tpd|FAA00592.1| TPA: putative cuticle protein [Bombyx mori]
	C17901_anti	0.0379313	-2.22626	SE_U17946			structural constituent of cuticle;	gi|223671214|tpd|FAA00559.1| TPA: putative cuticle protein [Bombyx mori]
	C3023	0.00416928	-2.22673	SE_U18115				gi|223671214|tpd|FAA00559.1| TPA: putative cuticle protein [Bombyx mori]
	C4125	0.00333859	-2.2281	SE_U27510				gi|223671204|tpd|FAA00554.1| TPA: putative cuticle protein [Bombyx mori]
	C9156	0.0224044	-2.22847	SE_U09958				gi|223671202|tpd|FAA00553.1| TPA: putative cuticle protein [Bombyx mori]
	C16799	0.0223618	-2.22861	SE_U33300			structural constituent of cuticle;	gi|223671196|tpd|FAA00550.1| TPA: putative cuticle protein [Bombyx mori]
	C6802_sense	4.50833e-05	-2.22968	SE_U22387				gi|223671188|tpd|FAA00546.1| TPA: putative cuticle protein [Bombyx mori]
	C8073	0.00387057	-2.23126	SE_U24203				gi|223671186|tpd|FAA00545.1| TPA: putative cuticle protein [Bombyx mori]
	C7044_sense	0.00503987	-2.23131	SE_U07543				gi|223671186|tpd|FAA00545.1| TPA: putative cuticle protein [Bombyx mori]
	C290	0.0219675	-2.23135	SE_U21331				gi|223671182|tpd|FAA00543.1| TPA: putative cuticle protein [Bombyx mori]
	C5051	0.00173896	-2.23258	SE_U05263				gi|223671157|tpd|FAA00530.1| TPA: putative cuticle protein [Bombyx mori]
	C8356	0.0125475	-2.23266	SE_U09467			structural constituent of chitin-based cuticle;	gi|223671147|tpd|FAA00525.1| TPA: putative cuticle protein [Bombyx mori]
	C7303	0.0325925	-2.23281	SE_U03106			structural constituent of cuticle;	gi|223671042|tpd|FAA00472.1| TPA: putative cuticle protein [Bombyx mori]
	C12258	0.0115527	-2.23356	SE_U02549				gi|223268545|emb|CAX36785.1| hypothetical protein [Papilio dardanus]
	C12859	0.0257992	-2.23392	SE_U07795	proteolysis;		metallocarboxypeptidase activity; zinc ion binding;	gi|22218871|pdb|1JQG|A Chain A, Crystal Structure Of The Carboxypeptidase A From Helicoverpa Armigera gi|3929731|emb|CAA06418.1| carboxypeptidase A [Helicoverpa armigera]
	C3848_anti	0.00397382	-2.23459	SE_U58225	oxidation reduction;		heme binding; monooxygenase activity; electron carrier activity;	gi|222142704|gb|ACM45975.1| cytochrome P450 CYP306A1 [Spodoptera littoralis]
	C15151	0.0230404	-2.23493	SE_U47691			nucleic acid binding; nucleotide binding;	gi|222137600|gb|ACM45327.1| rbp1-like RNA-binding protein PD [Bombyx mori]
	C14337	0.00783679	-2.23523	SE_U13486	galactose transport; UDP-galactose transport; UDP-N-acetylgalactosamine transport; CMP-sialic acid transport;	membrane;	UDP-glucuronic acid transmembrane transporter activity; UDP-xylose transmembrane transporter activity; UDP-N-acetylgalactosamine transmembrane transporter activity; CMP-sialic acid transmembrane transporter activity; UDP-galactose transmembrane transporte	gi|221329668|ref|NP_001138149.1| csat, isoform B [Drosophila melanogaster] gi|3218521|emb|CAA19645.1| EG:100G10.5 [Drosophila melanogaster] gi|220901661|gb|ACL82882.1| csat, isoform B [Drosophila melanogaster]
	C231	0.0134754	-2.23798	SE_U13486	galactose transport; UDP-galactose transport; UDP-N-acetylgalactosamine transport; CMP-sialic acid transport;	membrane;	UDP-glucuronic acid transmembrane transporter activity; UDP-xylose transmembrane transporter activity; UDP-N-acetylgalactosamine transmembrane transporter activity; CMP-sialic acid transmembrane transporter activity; UDP-galactose transmembrane transporte	gi|221329668|ref|NP_001138149.1| csat, isoform B [Drosophila melanogaster] gi|3218521|emb|CAA19645.1| EG:100G10.5 [Drosophila melanogaster] gi|220901661|gb|ACL82882.1| csat, isoform B [Drosophila melanogaster]
	C9416	0.0115063	-2.23849	SE_U00264	regulation of biological process; flagellum assembly;	protein complex; cell projection part; motile primary cilium; intracellular organelle part; microtubule-based flagellum; cytoplasm;	protein binding;	gi|221122797|ref|XP_002166344.1| PREDICTED: similar to Ift46 protein [Hydra magnipapillata]
	C14194	0.0139875	-2.23902	SE_U06447				gi|221120185|ref|XP_002166754.1| PREDICTED: similar to predicted protein [Hydra magnipapillata]
	C15549	0.0291126	-2.23941	SE_U17995				gi|221120185|ref|XP_002166754.1| PREDICTED: similar to predicted protein [Hydra magnipapillata]
	C7571	0.0107949	-2.24271	SE_U19990				gi|221119676|ref|XP_002155414.1| PREDICTED: similar to ORF2-encoded protein, partial [Hydra magnipapillata]
	C15081	0.00130414	-2.2428	SE_U07165				gi|221119676|ref|XP_002155414.1| PREDICTED: similar to ORF2-encoded protein, partial [Hydra magnipapillata]
	C1877	0.0350066	-2.24325	SE_U25474				gi|221118686|ref|XP_002165116.1| PREDICTED: similar to conserved hypothetical protein [Hydra magnipapillata]
	C6158	0.0342415	-2.24331	SE_U12328				gi|221091136|ref|XP_002169099.1| PREDICTED: similar to hemicentin 1, partial [Hydra magnipapillata]
	C8168	0.0107952	-2.24367	SE_U00142				gi|221090997|ref|XP_002169552.1| PREDICTED: similar to conserved hypothetical protein [Hydra magnipapillata]
	C18194_sense	0.0166935	-2.24502	SE_U44064				gi|22004020|dbj|BAC06462.1| reverse transcriptase [Papilio xuthus]
	C18586_sense	0.0270606	-2.24656	SE_U44064				gi|22004020|dbj|BAC06462.1| reverse transcriptase [Papilio xuthus]
	C16705_anti	0.00113355	-2.24686	SE_U02002				gi|22004020|dbj|BAC06462.1| reverse transcriptase [Papilio xuthus]
	C10457	0.010602	-2.2479	SE_U43641				gi|22004007|dbj|BAC06454.1| reverse transcriptase [Papilio xuthus]
	C3175	0.0114487	-2.24971	SE_U43641				gi|22004007|dbj|BAC06454.1| reverse transcriptase [Papilio xuthus]
	C18692	0.000581313	-2.25025	SE_U09625	oxidation reduction;		oxidoreductase activity;	gi|219686082|emb|CAW30924.1| putative aldo-ketose reductase 1 [Papilio dardanus]
	C6482	0.000163283	-2.25095	SE_U09625	oxidation reduction;		oxidoreductase activity;	gi|219686082|emb|CAW30924.1| putative aldo-ketose reductase 1 [Papilio dardanus]
	C17792_anti	0.000259734	-2.25281	SE_U26015	proteolysis;		metallocarboxypeptidase activity; zinc ion binding;	gi|219553192|gb|ACL27225.1| molting carboxypeptidase A [Helicoverpa armigera]
	C16747_anti	0.00691825	-2.25356	SE_U06999		integral to membrane; gap junction;	gap junction channel activity;	gi|219362823|ref|NP_001136442.1| innexin 3 [Bombyx mori] gi|217331224|gb|ACK38254.1| innexin 3 [Bombyx mori]
	C380	0.0464523	-2.25401	SE_U43144		integral to membrane; gap junction;	gap junction channel activity;	gi|219362823|ref|NP_001136442.1| innexin 3 [Bombyx mori] gi|217331224|gb|ACK38254.1| innexin 3 [Bombyx mori]
	C2929	0.0481065	-2.25426	SE_U21136	NAD biosynthetic process; tryptophan catabolic process;	cytoplasm;	kynureninase activity; pyridoxal phosphate binding;	gi|218931214|ref|NP_001136399.1| kynureninase [Bombyx mori] gi|218436700|dbj|BAH03383.1| kynureninase [Bombyx mori]
	C17772_anti	0.0119384	-2.25433	SE_U27609				gi|218931136|ref|NP_001124363.1| leucokinin [Bombyx mori] gi|193248562|dbj|BAG50367.1| leucokinin [Bombyx mori]
	C15390	0.0109628	-2.25656	SE_U60158				gi|218783306|dbj|BAH03677.1| putative VPS9-ankyrin repeat-containing protein [Bombyx mori]
	C15221	0.049952	-2.25912	SE_U09252			hydrolase activity;	gi|218505911|gb|ACK77613.1| FI09240p [Drosophila melanogaster]
	C18645_sense	0.0271447	-2.26096	SE_U20995	NAD biosynthetic process; tryptophan catabolic process;	cytoplasm;	kynureninase activity; pyridoxal phosphate binding;	gi|218436702|dbj|BAH03384.1| kynureninase [Bombyx mori]
	C224	0.00758234	-2.26144	SE_U14341	NAD biosynthetic process; tryptophan catabolic process;	cytoplasm;	kynureninase activity; pyridoxal phosphate binding;	gi|218436702|dbj|BAH03384.1| kynureninase [Bombyx mori]
	C4889	0.0361662	-2.26461	SE_U14341	NAD biosynthetic process; tryptophan catabolic process;	cytoplasm;	kynureninase activity; pyridoxal phosphate binding;	gi|218436702|dbj|BAH03384.1| kynureninase [Bombyx mori]
	C4107	0.0499943	-2.26522	SE_U44769	nucleotide-excision repair;			gi|218194787|gb|EEC77214.1| hypothetical protein OsI_15746 [Oryza sativa Indica Group]
	C8194	0.0127299	-2.26529	SE_U06348				gi|217416219|tpg|DAA06391.1| TPA: TPA_inf: gustatory receptor 57 [Bombyx mori]
	C15914	0.029126	-2.2657	SE_U06348				gi|217416219|tpg|DAA06391.1| TPA: TPA_inf: gustatory receptor 57 [Bombyx mori]
	C10156	0.00959181	-2.26821	SE_U53665				gi|217330566|ref|NP_001136085.1| acidic nucleoplasmic DNA-binding protein 1 [Bombyx mori] gi|209977945|gb|ACJ04420.1| AND1/Ctf4 [Bombyx mori]
	C3407	0.00494598	-2.26842	SE_U15781			nucleic acid binding; ATP-dependent RNA helicase activity; nucleotide binding;	gi|216397600|gb|ACJ72832.1| DEAD box polypeptide 18 (predicted) [Oryctolagus cuniculus]
	C17058	0.00116972	-2.26845	SE_U16269	autophagy; response to virus;	Golgi membrane;		gi|215820606|ref|NP_001135962.1| autophagy related protein Atg6 [Bombyx mori] gi|213390046|gb|ACJ46062.1| autophagy related protein Atg6 [Bombyx mori]
	C2194	0.0100361	-2.26864	SE_U19720				gi|215820602|ref|NP_001135960.1| uridine diphosphate glucosyltransferase [Bombyx mori] gi|213494483|gb|ACJ48963.1| uridine diphosphate glucosyltransferase [Bombyx mori]
	C10115	0.0312534	-2.27097	SE_U09297	metabolic process;		transferase activity, transferring hexosyl groups;	gi|215820602|ref|NP_001135960.1| uridine diphosphate glucosyltransferase [Bombyx mori] gi|213494483|gb|ACJ48963.1| uridine diphosphate glucosyltransferase [Bombyx mori]
	C6708	0.0172073	-2.27102	SE_U18983			transferase activity, transferring glycosyl groups;	gi|215820602|ref|NP_001135960.1| uridine diphosphate glucosyltransferase [Bombyx mori] gi|213494483|gb|ACJ48963.1| uridine diphosphate glucosyltransferase [Bombyx mori]
	C11631	0.00883521	-2.27117	SE_U18410			transferase activity, transferring glycosyl groups;	gi|215820602|ref|NP_001135960.1| uridine diphosphate glucosyltransferase [Bombyx mori] gi|213494483|gb|ACJ48963.1| uridine diphosphate glucosyltransferase [Bombyx mori]
	C1588	0.00470509	-2.27136	SE_U58229	lipid metabolic process;	endoplasmic reticulum; membrane part;	transferase activity, transferring hexosyl groups;	gi|215820602|ref|NP_001135960.1| uridine diphosphate glucosyltransferase [Bombyx mori] gi|213494483|gb|ACJ48963.1| uridine diphosphate glucosyltransferase [Bombyx mori]
	C2569_anti	0.0035478	-2.27229	SE_U13452			transferase activity, transferring glycosyl groups;	gi|215820602|ref|NP_001135960.1| uridine diphosphate glucosyltransferase [Bombyx mori] gi|213494483|gb|ACJ48963.1| uridine diphosphate glucosyltransferase [Bombyx mori]
	C7782	0.00123801	-2.27298	SE_U29545		integral to membrane; endoplasmic reticulum;	transferase activity, transferring hexosyl groups;	gi|215820602|ref|NP_001135960.1| uridine diphosphate glucosyltransferase [Bombyx mori] gi|213494483|gb|ACJ48963.1| uridine diphosphate glucosyltransferase [Bombyx mori]
	C8475	0.0137613	-2.27304	SE_U30218	metabolic process;		transferase activity, transferring hexosyl groups;	gi|215820602|ref|NP_001135960.1| uridine diphosphate glucosyltransferase [Bombyx mori] gi|213494483|gb|ACJ48963.1| uridine diphosphate glucosyltransferase [Bombyx mori]
	C10841	0.0495618	-2.2743	SE_U11529			transferase activity;	gi|215820602|ref|NP_001135960.1| uridine diphosphate glucosyltransferase [Bombyx mori] gi|213494483|gb|ACJ48963.1| uridine diphosphate glucosyltransferase [Bombyx mori]
	C15413_sense	0.0452168	-2.27631	SE_U07167	metabolic process;		transferase activity, transferring hexosyl groups;	gi|215820602|ref|NP_001135960.1| uridine diphosphate glucosyltransferase [Bombyx mori] gi|213494483|gb|ACJ48963.1| uridine diphosphate glucosyltransferase [Bombyx mori]
	C18075_sense	0.00374293	-2.27631	SE_U20034	oxygen transport; response to cadmium ion;	cell part;	oxygen transporter activity; heme binding; oxygen binding;	gi|215764931|dbj|BAG86629.1| globin [Samia cynthia ricini]
	C5406	0.0375946	-2.27662	SE_U10562			oxidoreductase activity; iron ion binding;	gi|21552589|gb|AAM54724.1| cytochrome P450 monooxygenase CYP321A1 [Helicoverpa zea]
	C1586	0.00773679	-2.27683	SE_U18795	oxidation reduction;		heme binding; monooxygenase activity; electron carrier activity;	gi|21552589|gb|AAM54724.1| cytochrome P450 monooxygenase CYP321A1 [Helicoverpa zea]
	C14064	0.0010456	-2.27788	SE_U11768	oxidation reduction;		heme binding; monooxygenase activity; electron carrier activity;	gi|21552587|gb|AAM54723.1| cytochrome P450 monooxygenase CYP4M7 [Helicoverpa zea]
	C7043_anti	0.000771436	-2.28098	SE_U15928			transferase activity;	gi|215422331|ref|NP_001135855.1| adenosine deaminase, tRNA-specific 2, TAD2 homolog [Nasonia vitripennis]
	C2840_sense	0.000863771	-2.28139	SE_U57834				gi|215277011|ref|NP_001135841.1| hypothetical protein LOC100216354 [Nasonia vitripennis]
	C14022	0.01829	-2.28163	SE_U21349	protein folding;	cytoplasm;	peptide binding; peptidyl-prolyl cis-trans isomerase activity;	gi|215259805|gb|ACJ64394.1| peptidyl-prolyl cis-trans isomerase f [Culex tarsalis]
	C10739	0.0437999	-2.2822	SE_U21349	protein folding;	cytoplasm;	peptide binding; peptidyl-prolyl cis-trans isomerase activity;	gi|215259805|gb|ACJ64394.1| peptidyl-prolyl cis-trans isomerase f [Culex tarsalis]
	C16704	0.0469734	-2.28324	SE_U24281	malate metabolic process; oxidation reduction; tricarboxylic acid cycle; glycolysis;	lipid particle;	binding; L-malate dehydrogenase activity;	gi|215259645|gb|ACJ64314.1| mitochondrial malate dehydrogenase [Culex tarsalis]
	C9494	0.0221576	-2.28467	SE_U16640	malate metabolic process; oxidation reduction; tricarboxylic acid cycle; glycolysis;	lipid particle;	binding; L-malate dehydrogenase activity;	gi|215259645|gb|ACJ64314.1| mitochondrial malate dehydrogenase [Culex tarsalis]
	C1049	0.022523	-2.2847	SE_U22309				gi|21355663|ref|NP_650536.1| CG10311 [Drosophila melanogaster] gi|195501005|ref|XP_002097616.1| GE26321 [Drosophila yakuba] gi|7300137|gb|AAF55304.1| CG10311 [Drosophila melanogaster] gi|21064621|gb|AAM29540.1| RE61190p [Drosophila melanogaster] gi|194183
	C10432	0.000402624	-2.28544	SE_U23924	response to stress;		ATP binding;	gi|21311271|gb|AAM46634.1|AF416608_1 cytoplasmic heat shock protein 70 [Ostrea edulis]
	C18889_anti	0.00047994	-2.28585	SE_U00202			hydrolase activity;	gi|212709885|ref|ZP_03318013.1| hypothetical protein PROVALCAL_00934 [Providencia alcalifaciens DSM 30120] gi|212687696|gb|EEB47224.1| hypothetical protein PROVALCAL_00934 [Providencia alcalifaciens DSM 30120]
	C616_sense	0.0277061	-2.28601	SE_U10634	regulation of synaptic transmission, GABAergic; ubiquitin-dependent protein catabolic process; behavior;		ubiquitin thiolesterase activity; cysteine-type peptidase activity;	gi|211904161|ref|NP_001127798.2| ubiquitin specific peptidase [Nasonia vitripennis]
	C10274	0.0465188	-2.28636	SE_U25323				gi|211065521|ref|NP_001122410.2| hypothetical protein LOC100169974 [Nasonia vitripennis]
	C17042	0.0098971	-2.2872	SE_U08814	cellular process;	nucleoplasm;	protein binding; transferase activity;	gi|211065519|ref|NP_001122409.2| polymerase (DNA directed) iota [Nasonia vitripennis]
	C5743	0.0204377	-2.29035	SE_U00725	signal transduction; G-protein coupled receptor protein signaling pathway;	plasma membrane; integral to membrane;	galanin receptor activity;	gi|210076540|gb|ACJ06649.1| Sl allatostatin A receptor [Spodoptera littoralis]
	C6804	0.00775376	-2.29218	SE_U18971	negative regulation of transcription from RNA polymerase II promoter; response to stress;	nucleus;	transcription corepressor activity;	gi|209969776|ref|NP_001129658.1| heat shock factor binding protein 1-like [Nasonia vitripennis]
	C8945	0.00527723	-2.29378	SE_U16712	response to stress;			gi|209969776|ref|NP_001129658.1| heat shock factor binding protein 1-like [Nasonia vitripennis]
	C16069	0.0444173	-2.29437	SE_U18823		extracellular region;		gi|209868384|gb|ACI90727.1| REPAT2 [Spodoptera exigua]
	C851	0.0130231	-2.2949	SE_U19481				gi|209868382|gb|ACI90726.1| REPAT1 [Spodoptera exigua]
	C10778	0.00559098	-2.29512	SE_U06542	proteolysis;		metalloendopeptidase activity; zinc ion binding;	gi|209571444|ref|NP_001129355.1| hatching enzyme-like protein [Bombyx mori] gi|205289909|gb|ACI02327.1| hatching enzyme-like protein [Bombyx mori]
	C12342	0.00489005	-2.29518	SE_U09753			hydrolase activity;	gi|209171178|gb|ACI42855.1| carboxylesterase [Spodoptera litura]
	C9533	0.00323875	-2.29579	SE_U08132			hydrolase activity;	gi|209171178|gb|ACI42855.1| carboxylesterase [Spodoptera litura]
	C10582	0.00100291	-2.29593	SE_U06094	proteolysis;		serine-type endopeptidase activity;	gi|208972549|gb|ACI32835.1| serine proteinase-like protein 1 [Helicoverpa armigera]
	C3222	0.0133914	-2.29594	SE_U21160	proteolysis;		serine-type endopeptidase activity;	gi|208972549|gb|ACI32835.1| serine proteinase-like protein 1 [Helicoverpa armigera]
	C17877	0.0426939	-2.29962	SE_U21160	proteolysis;		serine-type endopeptidase activity;	gi|208972549|gb|ACI32835.1| serine proteinase-like protein 1 [Helicoverpa armigera]
	C724	0.0395063	-2.30022	SE_U08522	carbohydrate metabolic process; regulation of innate immune response;	extracellular region;	hydrolase activity, hydrolyzing O-glycosyl compounds; protein binding;	gi|208972535|gb|ACI32828.1| beta-1,3-glucan recognition protein 3 [Helicoverpa armigera]
	C15163_sense	0.0197361	-2.30163	SE_U24587	carbohydrate metabolic process; regulation of innate immune response;	extracellular region;	hydrolase activity, hydrolyzing O-glycosyl compounds; protein binding;	gi|208972535|gb|ACI32828.1| beta-1,3-glucan recognition protein 3 [Helicoverpa armigera]
	C18626_sense	0.0156498	-2.30187	SE_U03464	carbohydrate metabolic process; regulation of innate immune response;	extracellular region;	hydrolase activity, hydrolyzing O-glycosyl compounds; protein binding;	gi|208972535|gb|ACI32828.1| beta-1,3-glucan recognition protein 3 [Helicoverpa armigera]
	C7041	0.00320058	-2.30413	SE_U20847	carbohydrate metabolic process; regulation of innate immune response;	extracellular region;	hydrolase activity, hydrolyzing O-glycosyl compounds;	gi|208972531|gb|ACI32826.1| beta-1,3-glucan recognition protein 2a [Helicoverpa armigera]
	C12206	0.0116544	-2.3053	SE_U20847	carbohydrate metabolic process; regulation of innate immune response;	extracellular region;	hydrolase activity, hydrolyzing O-glycosyl compounds;	gi|208972531|gb|ACI32826.1| beta-1,3-glucan recognition protein 2a [Helicoverpa armigera]
	C2596	0.00421545	-2.30542	SE_U20847	carbohydrate metabolic process; regulation of innate immune response;	extracellular region;	hydrolase activity, hydrolyzing O-glycosyl compounds;	gi|208972531|gb|ACI32826.1| beta-1,3-glucan recognition protein 2a [Helicoverpa armigera]
	C1927	0.0248268	-2.30584	SE_U02916				gi|208972529|gb|ACI32825.1| beta-1,3-glucan recognition protein 1 [Helicoverpa armigera]
	C16105_anti	0.00080439	-2.30633	SE_U02916				gi|208972529|gb|ACI32825.1| beta-1,3-glucan recognition protein 1 [Helicoverpa armigera]
	C13089	0.00309425	-2.30663	SE_U25129	fatty acid biosynthetic process; oxidation reduction;	integral to membrane;	oxidoreductase activity, acting on paired donors, with oxidation of a pair of donors resulting in the reduction of molecular oxygen to two molecules of water; iron ion binding;	gi|20799483|gb|AAM28515.1|AF482940_1 acyl-CoA desaturase SexiVPAE [Spodoptera exigua]
	C1279	0.00584585	-2.30693	SE_U15619	oxidation reduction;		heme binding; monooxygenase activity; electron carrier activity;	gi|205277485|dbj|BAG71410.1| cytochrome P450 9A9 [Spodoptera exigua]
	C8962	0.000367684	-2.30817	SE_U12973	oxidation reduction;		heme binding; monooxygenase activity; electron carrier activity;	gi|205277485|dbj|BAG71410.1| cytochrome P450 9A9 [Spodoptera exigua]
[truncated: 1,954 more rows]
