# Supplementary material for: Increase in Gut Microbiota after Immune Suppression in Baculovirus-infected Larvae
Source: PLoS Pathog. 2013 May 23;9(5):e1003379. doi: 10.1371/journal.ppat.1003379 (PMC3662647; doi:10.1371/journal.ppat.1003379)
Supplement: Table S8 — Unigenes showing homology to immune-related gene. (XLSX) [file ppat.1003379.s008.xlsx]

## Sheet: Table S2
Table S8	Target Name*	Unigene	Fold-change SeMNPV 36h	p-value	Fold-change AcMNPV 36h	p-value	E-value	First Hit		* Target Name represents mean from two probes for the unigenes with known orientation
Immune-related	Recognition									Gene functional class
unigenes	C4522_anti	SE_U20576	-36.1169	0.000282837	-4.45364	0.00159894	1.51e-071	gi|154240658|dbj|BAF74637.1| peptidoglycan recognition protein-D [Samia cynthia ricini]		up regulated
	C2788	SE_U20847	-17.9038	0.029074	-3.25783	0.0011285	8.76e-159	gi|208972531|gb|ACI32826.1| beta-1,3-glucan recognition protein 2a [Helicoverpa armigera]		down regulated
	C14043_sense	SE_U09954	-15.9172	0.000724519	-4.49754	0.00610013	1.33e-075	gi|18202160|sp|O76537.1|PGRP_TRINI RecName: Full=Peptidoglycan recognition protein; Flags: Precursor gi|3342529|gb|AAC31820.1| peptidoglycan recognition protein precursor [Trichoplusia ni]
	C1305	SE_U15331	-11.3953	0.00864494	-3.05283	0.0138058	2.4e-081	gi|52782740|sp|Q8MU95.1|BGBP_PLOIN RecName: Full=Beta-1,3-glucan-binding protein; Short=BGBP; AltName: Full=Beta-1,3-glucan recognition protein; Short=BetaGRP; Flags: Precursor gi|22347756|gb|AAM95970.1| beta-1,3-glucan recognition protein [Plodia interpu
	C16565	SE_U20847	-11.1725	0.00996912	-3.17308	0.00297382	8.76e-159	gi|208972531|gb|ACI32826.1| beta-1,3-glucan recognition protein 2a [Helicoverpa armigera]
	C8397	SE_U26287	-10.5928	0.00170414	-2.24735	0.000364931	1.05e-014	gi|39655053|gb|AAR29602.1| pattern recognition serine proteinase precursor [Manduca sexta]
	C3504_sense	SE_U21904	-10.2858	0.000354251	-33.4608	0.000123683	1.76e-050	gi|113208232|dbj|BAF03520.1| peptidoglycan recognition protein B [Samia cynthia ricini]
	C4523	SE_U20576	-9.6322	0.000559254	-3.69445	0.00814558	1.51e-071	gi|154240658|dbj|BAF74637.1| peptidoglycan recognition protein-D [Samia cynthia ricini]
	C16411	SE_U00225	-7.73955	0.00663321	-3.3911	0.00270713	6.39e-087	gi|208972531|gb|ACI32826.1| beta-1,3-glucan recognition protein 2a [Helicoverpa armigera]
	C9310	SE_U06111	-6.76206	0.000319614	-2.51407	0.032525	1.21e-040	gi|39655053|gb|AAR29602.1| pattern recognition serine proteinase precursor [Manduca sexta]
	C16489_anti	SE_U14484	-6.6846	0.000707637	-4.60372	0.0189943	1.71e-075	gi|18202160|sp|O76537.1|PGRP_TRINI RecName: Full=Peptidoglycan recognition protein; Flags: Precursor gi|3342529|gb|AAC31820.1| peptidoglycan recognition protein precursor [Trichoplusia ni]
	C3511	SE_U24587	-5.41152	0.0110668			2.74e-008	gi|208972535|gb|ACI32828.1| beta-1,3-glucan recognition protein 3 [Helicoverpa armigera]
	C5919	SE_U15834	-5.22681	0.00470986	-6.80953	0.00122377	1.49e-033	gi|112982725|ref|NP_001037560.1| peptidoglycan recognition protein [Bombyx mori] gi|16930796|gb|AAL32058.1|AF441723_1 peptidoglycan recognition protein [Bombyx mori]
	C9964	SE_U23730	-3.89113	0.0425118			3.98e-028	gi|242021569|ref|XP_002431217.1| Signal recognition particle 72 kDa protein, putative [Pediculus humanus corporis] gi|212516466|gb|EEB18479.1| Signal recognition particle 72 kDa protein, putative [Pediculus humanus corporis]
	C19091_sense	SE_U28603	-3.69898	0.0205897	-3.71153	0.0179193	1.27e-075	gi|18202160|sp|O76537.1|PGRP_TRINI RecName: Full=Peptidoglycan recognition protein; Flags: Precursor gi|3342529|gb|AAC31820.1| peptidoglycan recognition protein precursor [Trichoplusia ni]
	C18688	SE_U35288	-3.04377	0.00662299	-4.91293	1.10719e-05	6.79e-008	gi|113208234|dbj|BAF03521.1| peptidoglycan recognition protein C [Samia cynthia ricini]
	C11906	SE_U24408	-2.71254	0.000353763			3.99e-008	gi|91083991|ref|XP_975229.1| PREDICTED: similar to origin recognition complex subunit [Tribolium castaneum] gi|270006709|gb|EFA03157.1| hypothetical protein TcasGA2_TC013076 [Tribolium castaneum]
	C1186	SE_U21904	-2.68377	0.00627015	-4.1108	0.00118582	1.76e-050	gi|113208232|dbj|BAF03520.1| peptidoglycan recognition protein B [Samia cynthia ricini]
	C8076	SE_U03464	-2.48392	0.0153561			1.07e-096	gi|208972535|gb|ACI32828.1| beta-1,3-glucan recognition protein 3 [Helicoverpa armigera]
	C1210	SE_U15827	-2.46096	0.0018452			2e-153	gi|148298713|ref|NP_001091777.1| putative signal recognition particle 68 kDa protein [Bombyx mori] gi|111608121|gb|ABH10804.1| putative signal recognition particle 68 kDa protein [Bombyx mori]
	C15163_sense	SE_U01331	-2.30163	0.0197361			3.96e-020	gi|148298802|ref|NP_001091807.1| signal recognition particle receptor alpha subunit [Bombyx mori] gi|111608125|gb|ABH10806.1| signal recognition particle receptor alpha subunit [Bombyx mori]
	C16942_anti	SE_U10815	-2.22396	0.00294684	-4.97354	0.000408787	6.62e-037	gi|112702923|emb|CAL36191.1| peptidoglycan-recognition protein-LB [Galleria mellonella]
	C7129	SE_U24377	-2.21552	0.0418026			5.15e-012	gi|91083991|ref|XP_975229.1| PREDICTED: similar to origin recognition complex subunit [Tribolium castaneum] gi|270006709|gb|EFA03157.1| hypothetical protein TcasGA2_TC013076 [Tribolium castaneum]
	C16489_sense	SE_U14484	4.18742	0.00265013			1.71e-075	gi|18202160|sp|O76537.1|PGRP_TRINI RecName: Full=Peptidoglycan recognition protein; Flags: Precursor gi|3342529|gb|AAC31820.1| peptidoglycan recognition protein precursor [Trichoplusia ni]
	C2375	SE_U03464	4.48751	0.0145004			1.07e-096	gi|208972535|gb|ACI32828.1| beta-1,3-glucan recognition protein 3 [Helicoverpa armigera]
	C10674_anti	SE_U02916	6.3243	0.00282052			0.0933	gi|208972529|gb|ACI32825.1| beta-1,3-glucan recognition protein 1 [Helicoverpa armigera]
	C3504_anti	SE_U21399	9.9539	0.000873763			2.78e-046	gi|113208232|dbj|BAF03520.1| peptidoglycan recognition protein B [Samia cynthia ricini]
	C10674_sense	SE_U02916	48.1162	0.00105243			0.0933	gi|208972529|gb|ACI32825.1| beta-1,3-glucan recognition protein 1 [Helicoverpa armigera]
	C9965	SE_U23730					3.98e-028	gi|242021569|ref|XP_002431217.1| Signal recognition particle 72 kDa protein, putative [Pediculus humanus corporis] gi|212516466|gb|EEB18479.1| Signal recognition particle 72 kDa protein, putative [Pediculus humanus corporis]
	C19851	SE_U04737					6.92e-129	gi|227551902|ref|ZP_03981951.1| Sec family type I general secretory pathway protein signal recognition particle protein [Enterococcus faecium TX1330] gi|257884147|ref|ZP_05663800.1| signal recognition particle protein [Enterococcus faecium 1,231,501] gi|2
	C13601_anti	SE_U24587					2.74e-008	gi|208972535|gb|ACI32828.1| beta-1,3-glucan recognition protein 3 [Helicoverpa armigera]
	C365	SE_U15491					2.55e-081	gi|208972533|gb|ACI32827.1| beta-1,3-glucan recognition protein 2b [Helicoverpa armigera]
	C1710	SE_U11347			-2.50422	0.0331336	0	gi|208972529|gb|ACI32825.1| beta-1,3-glucan recognition protein 1 [Helicoverpa armigera]
	C19091_anti	SE_U28603					1.27e-075	gi|18202160|sp|O76537.1|PGRP_TRINI RecName: Full=Peptidoglycan recognition protein; Flags: Precursor gi|3342529|gb|AAC31820.1| peptidoglycan recognition protein precursor [Trichoplusia ni]
	C10736	SE_U05085					6.94e-042	gi|170040479|ref|XP_001848025.1| origin recognition complex subunit 2 [Culex quinquefasciatus] gi|167864109|gb|EDS27492.1| origin recognition complex subunit 2 [Culex quinquefasciatus]
	C4522_sense	SE_U20576			-2.59733	0.00246647	1.51e-071	gi|154240658|dbj|BAF74637.1| peptidoglycan recognition protein-D [Samia cynthia ricini]
	C4490	SE_U00323					2.72e-036	gi|148748655|gb|ABR09538.1| origin recognition complex subunit 6 [Choristoneura fumiferana]
	C1911	SE_U10225					0	gi|148298873|ref|NP_001091776.1| putative signal recognition particle 54 kDa protein [Bombyx mori] gi|111608119|gb|ABH10803.1| putative signal recognition particle 54 kDa protein [Bombyx mori]
	C925	SE_U20078					9.5e-022	gi|148298835|ref|NP_001091816.1| signal recognition particle 9 kDa protein [Bombyx mori] gi|111608115|gb|ABH10801.1| signal recognition particle 9 kDa protein [Bombyx mori]
	C6526_anti	SE_U11705					3.76e-103	gi|148298802|ref|NP_001091807.1| signal recognition particle receptor alpha subunit [Bombyx mori] gi|111608125|gb|ABH10806.1| signal recognition particle receptor alpha subunit [Bombyx mori]
	C15163_anti	SE_U01331					3.96e-020	gi|148298802|ref|NP_001091807.1| signal recognition particle receptor alpha subunit [Bombyx mori] gi|111608125|gb|ABH10806.1| signal recognition particle receptor alpha subunit [Bombyx mori]
	C13064	SE_U24920					0.0139	gi|148298802|ref|NP_001091807.1| signal recognition particle receptor alpha subunit [Bombyx mori] gi|111608125|gb|ABH10806.1| signal recognition particle receptor alpha subunit [Bombyx mori]
	C6526_sense	SE_U11705					3.76e-103	gi|148298802|ref|NP_001091807.1| signal recognition particle receptor alpha subunit [Bombyx mori] gi|111608125|gb|ABH10806.1| signal recognition particle receptor alpha subunit [Bombyx mori]
	C952	SE_U05691					0.138	gi|148298791|ref|NP_001091775.1| signal recognition particle 14 kDa protein-like protein [Bombyx mori] gi|111608117|gb|ABH10802.1| signal recognition particle 14 kDa protein-like protein [Bombyx mori]
	C3877_anti	SE_U14046					2.08e-029	gi|148298791|ref|NP_001091775.1| signal recognition particle 14 kDa protein-like protein [Bombyx mori] gi|111608117|gb|ABH10802.1| signal recognition particle 14 kDa protein-like protein [Bombyx mori]
	C3877_sense	SE_U14046					2.08e-029	gi|148298791|ref|NP_001091775.1| signal recognition particle 14 kDa protein-like protein [Bombyx mori] gi|111608117|gb|ABH10802.1| signal recognition particle 14 kDa protein-like protein [Bombyx mori]
	C1441	SE_U10464					5.06e-093	gi|148298679|ref|NP_001091817.1| signal recognition particle receptor beta subunit [Bombyx mori] gi|111608123|gb|ABH10805.1| signal recognition particle receptor beta subunit [Bombyx mori]
	C13551	SE_U10464					5.06e-093	gi|148298679|ref|NP_001091817.1| signal recognition particle receptor beta subunit [Bombyx mori] gi|111608123|gb|ABH10805.1| signal recognition particle receptor beta subunit [Bombyx mori]
	C2538	SE_U10464					5.06e-093	gi|148298679|ref|NP_001091817.1| signal recognition particle receptor beta subunit [Bombyx mori] gi|111608123|gb|ABH10805.1| signal recognition particle receptor beta subunit [Bombyx mori]
	C1945_anti	SE_U10464					5.06e-093	gi|148298679|ref|NP_001091817.1| signal recognition particle receptor beta subunit [Bombyx mori] gi|111608123|gb|ABH10805.1| signal recognition particle receptor beta subunit [Bombyx mori]
	C78	SE_U10464					5.06e-093	gi|148298679|ref|NP_001091817.1| signal recognition particle receptor beta subunit [Bombyx mori] gi|111608123|gb|ABH10805.1| signal recognition particle receptor beta subunit [Bombyx mori]
	C391	SE_U04773					1.48e-045	gi|114051175|ref|NP_001040389.1| signal recognition particle 19 kDa protein [Bombyx mori] gi|95102718|gb|ABF51300.1| signal recognition particle 19 kDa protein [Bombyx mori]
	C18687_sense	SE_U35288			-3.16509	0.000596275	6.79e-008	gi|113208234|dbj|BAF03521.1| peptidoglycan recognition protein C [Samia cynthia ricini]
	C574	SE_U21399			-2.69175	0.0116499	2.78e-046	gi|113208232|dbj|BAF03520.1| peptidoglycan recognition protein B [Samia cynthia ricini]
	C362	SE_U04294			-4.16492	0.00676442	2.82e-038	gi|113208232|dbj|BAF03520.1| peptidoglycan recognition protein B [Samia cynthia ricini]
	C5920_sense	SE_U21524			-8.03798	0.000885501	1.64e-042	gi|112982725|ref|NP_001037560.1| peptidoglycan recognition protein [Bombyx mori] gi|16930796|gb|AAL32058.1|AF441723_1 peptidoglycan recognition protein [Bombyx mori]
	C14205	SE_U21524					1.64e-042	gi|112982725|ref|NP_001037560.1| peptidoglycan recognition protein [Bombyx mori] gi|16930796|gb|AAL32058.1|AF441723_1 peptidoglycan recognition protein [Bombyx mori]
	C5920_anti	SE_U15834					1.49e-033	gi|112982725|ref|NP_001037560.1| peptidoglycan recognition protein [Bombyx mori] gi|16930796|gb|AAL32058.1|AF441723_1 peptidoglycan recognition protein [Bombyx mori]
	C14759	SE_U07849					2.37e-077	gi|110766132|ref|XP_001120264.1| PREDICTED: similar to Single-strand recognition protein (SSRP) (Chorion-factor 5) [Apis mellifera]
	C7762	SE_U13232	-14.0326	0.00173145			5.87e-018	gi|91080515|ref|XP_971732.1| PREDICTED: similar to galectin (AGAP008844-PA) [Tribolium castaneum]
	C1645	SE_U14274	-4.22814	0.000280909	-6.93156	4.35601e-05	7.85e-034	gi|41691715|gb|AAS10157.1| lectin [Cotesia Plutellae Polydnavirus]
	C659	SE_U13539	-2.65472	0.00325749			2.71e-018	gi|112983734|ref|NP_001037313.1| 50kDa lectin [Bombyx mori] gi|500858|dbj|BAA03210.1| 50kDa lectin [Bombyx mori]
	C14500_sense	SE_U13232	-2.41384	0.00161542			5.87e-018	gi|91080515|ref|XP_971732.1| PREDICTED: similar to galectin (AGAP008844-PA) [Tribolium castaneum]
	C14911_anti	SE_U22327	-2.38235	0.0149333	-4.90288	0.000493121	1.12e-033	gi|41691715|gb|AAS10157.1| lectin [Cotesia Plutellae Polydnavirus]
	C14358	SE_U20691	-2.32849	0.0222821			9.18e-120	gi|156541676|ref|XP_001602865.1| PREDICTED: similar to vesicular mannose-binding lectin [Nasonia vitripennis]
	C6804	SE_U26307	-2.29218	0.00775376			1.14e-005	gi|112983734|ref|NP_001037313.1| 50kDa lectin [Bombyx mori] gi|500858|dbj|BAA03210.1| 50kDa lectin [Bombyx mori]
	C14022	SE_U49052	-2.28163	0.01829			0.237	gi|56462354|gb|AAV91460.1| lectin 5 [Lonomia obliqua]
	C19252	SE_U27531	2.51621	0.0146692			2.04e-018	gi|224381231|gb|ACN41859.1| immulectin-2b [Manduca sexta]
	C19274	SE_U02710	2.95079	0.0291729			1.04e-011	gi|237869126|gb|AAF91316.3|AF242202_1 immulectin-2 [Manduca sexta]
	C1682	SE_U17978	3.16857	0.0130532			6.72e-012	gi|195963381|ref|NP_001124371.1| low-expression lectin 1 [Bombyx mori] gi|193805876|dbj|BAG54784.1| low-expression lectin 1 [Bombyx mori]
	C1845	SE_U27531	3.84613	0.0162809			2.04e-018	gi|224381231|gb|ACN41859.1| immulectin-2b [Manduca sexta]
	C13991	SE_U13809	4.30802	0.0292775			4.36e-104	gi|114052520|ref|NP_001040251.1| lectin 4 C-type lectin [Bombyx mori] gi|87248519|gb|ABD36312.1| lectin 4 C-type lectin [Bombyx mori]
	C16050	SE_U20725	4.91376	0.0394432			5.82e-092	gi|3510719|gb|AAC33576.1| immunolectin-A precursor [Manduca sexta]
	C14500_anti	SE_U13232					5.87e-018	gi|91080515|ref|XP_971732.1| PREDICTED: similar to galectin (AGAP008844-PA) [Tribolium castaneum]
	C5500	SE_U21461					5.32e-006	gi|66509265|ref|XP_392379.2| PREDICTED: similar to Galectin-4 (Lactose-binding lectin 4) (L-36 lactose-binding protein) (L36LBP) [Apis mellifera]
	C13945	SE_U21307					1.41e-022	gi|66509265|ref|XP_392379.2| PREDICTED: similar to Galectin-4 (Lactose-binding lectin 4) (L-36 lactose-binding protein) (L36LBP) [Apis mellifera]
	C15331	SE_U03391			-7.19499	0.0326833	7.9e-012	gi|41691715|gb|AAS10157.1| lectin [Cotesia Plutellae Polydnavirus]
	C533	SE_U03391			-8.88806	0.0238589	7.9e-012	gi|41691715|gb|AAS10157.1| lectin [Cotesia Plutellae Polydnavirus]
	C3780	SE_U15570					1.15e-107	gi|238915971|gb|ACR78452.1| C-type lectin [Heliothis virescens]
	C3779	SE_U15570					1.15e-107	gi|238915971|gb|ACR78452.1| C-type lectin [Heliothis virescens]
	C14405	SE_U09466					3.89e-056	gi|157129832|ref|XP_001661775.1| galactose-specific C-type lectin, putative [Aedes aegypti] gi|108872057|gb|EAT36282.1| galactose-specific C-type lectin, putative [Aedes aegypti]
	C10472_anti	SE_U09466					3.89e-056	gi|157129832|ref|XP_001661775.1| galactose-specific C-type lectin, putative [Aedes aegypti] gi|108872057|gb|EAT36282.1| galactose-specific C-type lectin, putative [Aedes aegypti]
	C14021	SE_U05936					7.52e-034	gi|114050807|ref|NP_001040135.1| lectin 5 [Bombyx mori] gi|87248169|gb|ABD36137.1| lectin 5 [Bombyx mori]
	C723	SE_U13071	-3.86902	0.0133851			9.17e-020	gi|82880638|gb|ABB92836.1| scavenger receptor SR-C-like protein [Spodoptera frugiperda]
	C16586	SE_U13071	-3.67408	0.00269929			9.17e-020	gi|82880638|gb|ABB92836.1| scavenger receptor SR-C-like protein [Spodoptera frugiperda]
	C3383_sense	SE_U17656	4.06647	0.00152918			9.03e-112	gi|82880638|gb|ABB92836.1| scavenger receptor SR-C-like protein [Spodoptera frugiperda]
	C2653	SE_U19148					0.0194	gi|91080607|ref|XP_967476.1| PREDICTED: similar to scavenger receptor cysteine-rich protein isoform 1 [Tribolium castaneum] gi|270005833|gb|EFA02281.1| hypothetical protein TcasGA2_TC007945 [Tribolium castaneum]
	C3383_anti	SE_U17656					9.03e-112	gi|82880638|gb|ABB92836.1| scavenger receptor SR-C-like protein [Spodoptera frugiperda]
	C16157	SE_U09933					2.76e-035	gi|82880638|gb|ABB92836.1| scavenger receptor SR-C-like protein [Spodoptera frugiperda]
	C8179_anti	SE_U00476			-2.14471	0.0419696	2.17e-019	gi|170063054|ref|XP_001866937.1| scavenger receptor cysteine-rich protein [Culex quinquefasciatus] gi|167880823|gb|EDS44206.1| scavenger receptor cysteine-rich protein [Culex quinquefasciatus]
	C14543_sense	SE_U08103			-2.76579	0.00297874	6.56e-010	gi|170063054|ref|XP_001866937.1| scavenger receptor cysteine-rich protein [Culex quinquefasciatus] gi|167880823|gb|EDS44206.1| scavenger receptor cysteine-rich protein [Culex quinquefasciatus]
	C3077	SE_U18456			-4.51974	1.20176e-05	0.613	gi|170063054|ref|XP_001866937.1| scavenger receptor cysteine-rich protein [Culex quinquefasciatus] gi|167880823|gb|EDS44206.1| scavenger receptor cysteine-rich protein [Culex quinquefasciatus]
	C8179_sense	SE_U00476					2.17e-019	gi|170063054|ref|XP_001866937.1| scavenger receptor cysteine-rich protein [Culex quinquefasciatus] gi|167880823|gb|EDS44206.1| scavenger receptor cysteine-rich protein [Culex quinquefasciatus]
	C16991_anti	SE_U09525					0.00324	gi|170063054|ref|XP_001866937.1| scavenger receptor cysteine-rich protein [Culex quinquefasciatus] gi|167880823|gb|EDS44206.1| scavenger receptor cysteine-rich protein [Culex quinquefasciatus]
	C8180	SE_U00476					2.17e-019	gi|170063054|ref|XP_001866937.1| scavenger receptor cysteine-rich protein [Culex quinquefasciatus] gi|167880823|gb|EDS44206.1| scavenger receptor cysteine-rich protein [Culex quinquefasciatus]
	C16991_sense	SE_U09525					0.00324	gi|170063054|ref|XP_001866937.1| scavenger receptor cysteine-rich protein [Culex quinquefasciatus] gi|167880823|gb|EDS44206.1| scavenger receptor cysteine-rich protein [Culex quinquefasciatus]
	Signalling
	C17304	SE_U13244	-9.07794	0.019705			2.72e-143	gi|112984548|ref|NP_001037205.1| serpin-5 [Bombyx mori] gi|45594230|gb|AAS68506.1| serpin-5 [Bombyx mori]
	C16554	SE_U13244	-8.90519	0.0315097			2.72e-143	gi|112984548|ref|NP_001037205.1| serpin-5 [Bombyx mori] gi|45594230|gb|AAS68506.1| serpin-5 [Bombyx mori]
	C16567	SE_U13244	-8.87878	0.0338163			2.72e-143	gi|112984548|ref|NP_001037205.1| serpin-5 [Bombyx mori] gi|45594230|gb|AAS68506.1| serpin-5 [Bombyx mori]
	C17218	SE_U13244	-7.7402	0.0260003			2.72e-143	gi|112984548|ref|NP_001037205.1| serpin-5 [Bombyx mori] gi|45594230|gb|AAS68506.1| serpin-5 [Bombyx mori]
	C17074	SE_U09976	-5.36072	0.000551989			1.63e-063	gi|112982980|ref|NP_001037090.1| serpin-4A [Bombyx mori] gi|45594228|gb|AAS68505.1| serpin-4A [Bombyx mori]
	C14226_sense	SE_U09976	-4.55597	0.000763177			1.63e-063	gi|112982980|ref|NP_001037090.1| serpin-4A [Bombyx mori] gi|45594228|gb|AAS68505.1| serpin-4A [Bombyx mori]
	C17640	SE_U11258	-4.42682	0.0278077			6.47e-033	gi|226342886|ref|NP_001139705.1| serpin 13 [Bombyx mori] gi|195972028|gb|ACG61176.1| serpin-13 [Bombyx mori]
	C6873	SE_U24322	-4.28138	0.000220762			2.88e-007	gi|45594226|gb|AAS68504.1| serpin-4B [Manduca sexta]
	C19335	SE_U11258	-4.15033	0.0117053			6.47e-033	gi|226342886|ref|NP_001139705.1| serpin 13 [Bombyx mori] gi|195972028|gb|ACG61176.1| serpin-13 [Bombyx mori]
	C13956	SE_U10551	-3.86253	0.00153336			3.85e-074	gi|4090872|gb|AAD09285.1| putative serpin [Hyphantria cunea] gi|5163416|gb|AAD40672.1| serpin [Hyphantria cunea]
	C15300	SE_U15354	-3.37396	0.0336185			6.35e-031	gi|160333383|ref|NP_001103823.1| serpin-6 [Bombyx mori] gi|157786102|gb|ABV74209.1| serpin-6 [Bombyx mori]
	C13273_anti	SE_U09976	-3.29346	0.0020344	-2.29187	0.00156743	1.63e-063	gi|112982980|ref|NP_001037090.1| serpin-4A [Bombyx mori] gi|45594228|gb|AAS68505.1| serpin-4A [Bombyx mori]
	C10839	SE_U11456	-3.10386	0.021452			4.92e-103	gi|226342888|ref|NP_001139706.1| serpin 14 [Bombyx mori] gi|195972030|gb|ACG61177.1| serpin-14 [Bombyx mori]
	C1435	SE_U10556	-3.07294	0.0323241			9.61e-074	gi|112983872|ref|NP_001036857.1| Serpin-like protein (SEP-LP) [Bombyx mori] gi|13359088|dbj|BAB33293.1| Serpin-like protein (SEP-LP) [Bombyx mori]
	C14805	SE_U11456	-2.84325	0.0354657			4.92e-103	gi|226342888|ref|NP_001139706.1| serpin 14 [Bombyx mori] gi|195972030|gb|ACG61177.1| serpin-14 [Bombyx mori]
	C14226_anti	SE_U09976	-2.21727	0.00638295	-2.15384	0.00734095	1.63e-063	gi|112982980|ref|NP_001037090.1| serpin-4A [Bombyx mori] gi|45594228|gb|AAS68505.1| serpin-4A [Bombyx mori]
	C19090	SE_U02069	2.08968	0.0192007			2.51e-007	gi|226342878|ref|NP_001139701.1| serpin 7 [Bombyx mori] gi|195972020|gb|ACG61172.1| serpin-7 [Bombyx mori]
	C15857_sense	SE_U02069	4.83999	0.0202834			2.51e-007	gi|226342878|ref|NP_001139701.1| serpin 7 [Bombyx mori] gi|195972020|gb|ACG61172.1| serpin-7 [Bombyx mori]
	C2718	SE_U18934	5.2266	0.00875477			5.25e-079	gi|226342878|ref|NP_001139701.1| serpin 7 [Bombyx mori] gi|195972020|gb|ACG61172.1| serpin-7 [Bombyx mori]
	C18616	SE_U18934	15.1518	5.32016e-05			5.25e-079	gi|226342878|ref|NP_001139701.1| serpin 7 [Bombyx mori] gi|195972020|gb|ACG61172.1| serpin-7 [Bombyx mori]
	C2280_sense	SE_U18684	15.9267	0.0024157			4.12e-056	gi|226342880|ref|NP_001139702.1| serpin 8 [Bombyx mori] gi|195972022|gb|ACG61173.1| serpin-8 [Bombyx mori]
	C16848	SE_U20987	19.1254	0.00157973			7.89e-105	gi|226342878|ref|NP_001139701.1| serpin 7 [Bombyx mori] gi|195972020|gb|ACG61172.1| serpin-7 [Bombyx mori]
	C3661	SE_U07251					2.75e-008	gi|226342920|ref|NP_001139722.1| serpin 31 [Bombyx mori] gi|195972064|gb|ACG61194.1| serpin-31 [Bombyx mori]
	C18279	SE_U10611					1.81e-028	gi|226342920|ref|NP_001139722.1| serpin 31 [Bombyx mori] gi|195972064|gb|ACG61194.1| serpin-31 [Bombyx mori]
	C3662	SE_U07251					2.75e-008	gi|226342920|ref|NP_001139722.1| serpin 31 [Bombyx mori] gi|195972064|gb|ACG61194.1| serpin-31 [Bombyx mori]
	C10399	SE_U39758					1.28e-013	gi|226342916|ref|NP_001139720.1| serpin 29 [Bombyx mori] gi|195972060|gb|ACG61192.1| serpin-29 [Bombyx mori]
	C247	SE_U11258					6.47e-033	gi|226342886|ref|NP_001139705.1| serpin 13 [Bombyx mori] gi|195972028|gb|ACG61176.1| serpin-13 [Bombyx mori]
	C2952	SE_U11258					6.47e-033	gi|226342886|ref|NP_001139705.1| serpin 13 [Bombyx mori] gi|195972028|gb|ACG61176.1| serpin-13 [Bombyx mori]
	C13362	SE_U14987					3.61e-126	gi|226342882|ref|NP_001139703.1| serpin 10 [Bombyx mori] gi|195972024|gb|ACG61174.1| serpin-10 [Bombyx mori]
	C18484	SE_U18684			-2.2471	0.0298187	4.12e-056	gi|226342880|ref|NP_001139702.1| serpin 8 [Bombyx mori] gi|195972022|gb|ACG61173.1| serpin-8 [Bombyx mori]
	C7511	SE_U22651					5.35e-022	gi|226342880|ref|NP_001139702.1| serpin 8 [Bombyx mori] gi|195972022|gb|ACG61173.1| serpin-8 [Bombyx mori]
	C2280_anti	SE_U18684					4.12e-056	gi|226342880|ref|NP_001139702.1| serpin 8 [Bombyx mori] gi|195972022|gb|ACG61173.1| serpin-8 [Bombyx mori]
	C3936	SE_U03454					5e-046	gi|226342880|ref|NP_001139702.1| serpin 8 [Bombyx mori] gi|195972022|gb|ACG61173.1| serpin-8 [Bombyx mori]
	C15857_anti	SE_U20987					7.89e-105	gi|226342878|ref|NP_001139701.1| serpin 7 [Bombyx mori] gi|195972020|gb|ACG61172.1| serpin-7 [Bombyx mori]
	C3979_sense	SE_U07353					1.34e-059	gi|156254836|gb|ABU62829.1| serpin-2 [Spodoptera exigua]
	C17616	SE_U02392					1.75e-011	gi|156254836|gb|ABU62829.1| serpin-2 [Spodoptera exigua]
	C17615	SE_U02392					1.75e-011	gi|156254836|gb|ABU62829.1| serpin-2 [Spodoptera exigua]
	C3979_anti	SE_U07353					1.34e-059	gi|156254836|gb|ABU62829.1| serpin-2 [Spodoptera exigua]
	C13320	SE_U18431	-17.0837	0.00228696	-5.80519	0.000405885	1.72e-010	gi|242021463|ref|XP_002431164.1| class B secretin-like G-protein coupled receptor GPRmth4, putative [Pediculus humanus corporis] gi|212516413|gb|EEB18426.1| class B secretin-like G-protein coupled receptor GPRmth4, putative [Pediculus humanus corporis]
	C15471	SE_U10067	-3.59986	0.0013771			3.34e-088	gi|91089833|ref|XP_969797.1| PREDICTED: similar to G-protein coupled receptor 143 (Ocular albinism type 1 protein) [Tribolium castaneum] gi|270013589|gb|EFA10037.1| hypothetical protein TcasGA2_TC012209 [Tribolium castaneum]
	C15554	SE_U13439	-2.42065	0.00164643			2.76e-038	gi|198470598|ref|XP_001355354.2| GA18107 [Drosophila pseudoobscura pseudoobscura] gi|218526891|sp|Q29J90.2|MOODY_DROPS RecName: Full=G-protein coupled receptor moody gi|198145528|gb|EAL32411.2| GA18107 [Drosophila pseudoobscura pseudoobscura]
	C6879	SE_U08792	-2.33511	0.0206717			3.88e-027	gi|242018153|ref|XP_002429545.1| class A rhodopsin-like G-protein coupled receptor GPRpgn, putative [Pediculus humanus corporis] gi|212514493|gb|EEB16807.1| class A rhodopsin-like G-protein coupled receptor GPRpgn, putative [Pediculus humanus corporis]
	C10504	SE_U20617					5.36e-032	gi|242012965|ref|XP_002427194.1| class B secretin-like G-protein coupled receptor GPRmth1, putative [Pediculus humanus corporis] gi|212511481|gb|EEB14456.1| class B secretin-like G-protein coupled receptor GPRmth1, putative [Pediculus humanus corporis]
	C9548	SE_U09501					1.2e-030	gi|158286516|ref|XP_565221.2| Toll-like receptor (AGAP006974-PA) [Anopheles gambiae str. PEST] gi|157020506|gb|EAL41903.2| Toll-like receptor (AGAP006974-PA) [Anopheles gambiae str. PEST]
	C2849	SE_U19977					5.34e-026	gi|158286516|ref|XP_565221.2| Toll-like receptor (AGAP006974-PA) [Anopheles gambiae str. PEST] gi|157020506|gb|EAL41903.2| Toll-like receptor (AGAP006974-PA) [Anopheles gambiae str. PEST]
	C15642	SE_U09501	2.84473	0.0252637			1.2e-030	gi|158286516|ref|XP_565221.2| Toll-like receptor (AGAP006974-PA) [Anopheles gambiae str. PEST] gi|157020506|gb|EAL41903.2| Toll-like receptor (AGAP006974-PA) [Anopheles gambiae str. PEST]
	C7055	SE_U28145	-7.26205	0.0274111			7.68e-018	gi|91084173|ref|XP_966383.1| PREDICTED: similar to serine/threonine protein kinase death domain protein, pelle-like (AGAP002966-PA) [Tribolium castaneum] gi|270009272|gb|EFA05720.1| pelle [Tribolium castaneum]
	C11313	SE_U25489					4.39e-040	gi|110760410|ref|XP_001121955.1| PREDICTED: similar to Spz3 CG7104-PA [Apis mellifera]
	C6311_anti	SE_U18059					2.21e-041	gi|256274664|gb|ACU68553.1| Spz1A [Manduca sexta]
	C169	SE_U18059	-3.26427	0.00681796			2.21e-041	gi|256274664|gb|ACU68553.1| Spz1A [Manduca sexta]
	C14592_anti	SE_U19770			-2.26489	2.09142e-05	5.39e-014	gi|242005592|ref|XP_002423648.1| traf2 and nck interacting kinase, tnik, putative [Pediculus humanus corporis] gi|212506808|gb|EEB10910.1| traf2 and nck interacting kinase, tnik, putative [Pediculus humanus corporis]
	C14592_sense	SE_U19770					5.39e-014	gi|242005592|ref|XP_002423648.1| traf2 and nck interacting kinase, tnik, putative [Pediculus humanus corporis] gi|212506808|gb|EEB10910.1| traf2 and nck interacting kinase, tnik, putative [Pediculus humanus corporis]
	Effectors
	C2524	SE_U08212	-12.8569	0.00440385	-3.82206	0.022709	8.07e-068	gi|238915975|gb|ACR78454.1| attacin [Heliothis virescens]
	C2350	SE_U18185	-7.27071	0.00154547	-4.8609	0.00549418	3.14e-067	gi|238915975|gb|ACR78454.1| attacin [Heliothis virescens]
	C18887	SE_U08212	-3.01183	0.0246963	-4.37736	0.00397285	8.07e-068	gi|238915975|gb|ACR78454.1| attacin [Heliothis virescens]
	C16429	SE_U12714	-2.54756	0.029764	-4.00328	0.00516306	1.31e-066	gi|238915975|gb|ACR78454.1| attacin [Heliothis virescens]
	C2526	SE_U08482	3.23499	0.0187118	-2.64461	0.00291156	3.06e-066	gi|1703758|sp|P50725.1|ATTA_TRINI RecName: Full=Attacin-A; Flags: Precursor gi|1177888|gb|AAC47327.1| preproattacin A [Trichoplusia ni]
	C2063	SE_U11227	3.87584	0.0245106	-2.88582	0.00747949	3.25e-072	gi|1703758|sp|P50725.1|ATTA_TRINI RecName: Full=Attacin-A; Flags: Precursor gi|1177888|gb|AAC47327.1| preproattacin A [Trichoplusia ni]
	C18926_sense	SE_U20831	4.16801	0.0192689	-2.9892	0.00961262	1.26e-075	gi|1703758|sp|P50725.1|ATTA_TRINI RecName: Full=Attacin-A; Flags: Precursor gi|1177888|gb|AAC47327.1| preproattacin A [Trichoplusia ni]
	C1408	SE_U15586	4.32881	0.0166328	-3.06519	0.00767775	2.57e-066	gi|1703758|sp|P50725.1|ATTA_TRINI RecName: Full=Attacin-A; Flags: Precursor gi|1177888|gb|AAC47327.1| preproattacin A [Trichoplusia ni]
	C19063	SE_U09484	4.45362	0.0136438	-3.03718	0.00733833	1.98e-073	gi|1703758|sp|P50725.1|ATTA_TRINI RecName: Full=Attacin-A; Flags: Precursor gi|1177888|gb|AAC47327.1| preproattacin A [Trichoplusia ni]
	C19095	SE_U09484	5.33451	0.0149391	-2.96019	0.0057318	1.98e-073	gi|1703758|sp|P50725.1|ATTA_TRINI RecName: Full=Attacin-A; Flags: Precursor gi|1177888|gb|AAC47327.1| preproattacin A [Trichoplusia ni]
	C17497_anti	SE_U15849			-7.31631	0.00709005	1.44e-074	gi|1703758|sp|P50725.1|ATTA_TRINI RecName: Full=Attacin-A; Flags: Precursor gi|1177888|gb|AAC47327.1| preproattacin A [Trichoplusia ni]
	C17497_sense	SE_U15849			-9.97624	0.000410135	1.44e-074	gi|1703758|sp|P50725.1|ATTA_TRINI RecName: Full=Attacin-A; Flags: Precursor gi|1177888|gb|AAC47327.1| preproattacin A [Trichoplusia ni]
	C18926_anti	SE_U20831					1.26e-075	gi|1703758|sp|P50725.1|ATTA_TRINI RecName: Full=Attacin-A; Flags: Precursor gi|1177888|gb|AAC47327.1| preproattacin A [Trichoplusia ni]
	C17772_sense	SE_U12722	-12.1657	0.0105054	-6.63371	0.00052704	1.11e-010	gi|112983866|ref|NP_001036858.1| Bacteriophage T7 lysozyme-like protein 1 (BTL-LP1) [Bombyx mori] gi|13359090|dbj|BAB33294.1| Bacteriophage T7 lysozyme-like protein 1 (BTL-LP1) [Bombyx mori]
	C15351_sense	SE_U09640	-6.68944	0.0347277			4.24e-058	gi|145286562|gb|ABP52098.1| lysozyme-like protein 1 [Antheraea mylitta]
	C16831_sense	SE_U14068	-5.05316	0.00299043	-3.38205	0.0194664	7.97e-021	gi|260765455|gb|ACX49765.1| lysozyme-like protein 1 [Manduca sexta]
	C18687_anti	SE_U21489	-4.67375	0.00526382	-6.62162	7.21398e-06	5.28e-052	gi|112983866|ref|NP_001036858.1| Bacteriophage T7 lysozyme-like protein 1 (BTL-LP1) [Bombyx mori] gi|13359090|dbj|BAB33294.1| Bacteriophage T7 lysozyme-like protein 1 (BTL-LP1) [Bombyx mori]
	C19103	SE_U01316	-4.58294	7.26166e-05			4.13e-038	gi|29893332|gb|AAP03061.1| lysozyme [Spodoptera exigua]
	C2950	SE_U09640	-4.57936	0.00111225			4.24e-058	gi|145286562|gb|ABP52098.1| lysozyme-like protein 1 [Antheraea mylitta]
	C2118	SE_U13563	-3.16986	0.000783008			7.38e-070	gi|29893332|gb|AAP03061.1| lysozyme [Spodoptera exigua]
	C17630	SE_U11110	-2.61325	0.00881455	-4.73759	1.59093e-05	1.46e-051	gi|112983866|ref|NP_001036858.1| Bacteriophage T7 lysozyme-like protein 1 (BTL-LP1) [Bombyx mori] gi|13359090|dbj|BAB33294.1| Bacteriophage T7 lysozyme-like protein 1 (BTL-LP1) [Bombyx mori]
	C19611	SE_U13750	-2.55305	0.0015704			1.5e-070	gi|29893332|gb|AAP03061.1| lysozyme [Spodoptera exigua]
	C17186_sense	SE_U21489	-2.44279	0.00693568	-4.85147	3.54201e-05	5.28e-052	gi|112983866|ref|NP_001036858.1| Bacteriophage T7 lysozyme-like protein 1 (BTL-LP1) [Bombyx mori] gi|13359090|dbj|BAB33294.1| Bacteriophage T7 lysozyme-like protein 1 (BTL-LP1) [Bombyx mori]
	C17772_anti	SE_U12722	-2.25433	0.0119384	-3.84488	0.00900248	1.11e-010	gi|112983866|ref|NP_001036858.1| Bacteriophage T7 lysozyme-like protein 1 (BTL-LP1) [Bombyx mori] gi|13359090|dbj|BAB33294.1| Bacteriophage T7 lysozyme-like protein 1 (BTL-LP1) [Bombyx mori]
	C231	SE_U17329	-2.23798	0.0134754	-2.10218	0.0416253	2.11e-037	gi|44887636|gb|AAS48094.1| lysozyme [Pseudoplusia includens]
	C2090	SE_U04423	-2.20261	0.00196707			1.99e-033	gi|29893332|gb|AAP03061.1| lysozyme [Spodoptera exigua]
	C232	SE_U19682	-2.18717	0.0126155	-3.03371	0.0128067	3.69e-032	gi|44887636|gb|AAS48094.1| lysozyme [Pseudoplusia includens]
	C3611_anti	SE_U12722	6.91632	0.00251073			1.11e-010	gi|112983866|ref|NP_001036858.1| Bacteriophage T7 lysozyme-like protein 1 (BTL-LP1) [Bombyx mori] gi|13359090|dbj|BAB33294.1| Bacteriophage T7 lysozyme-like protein 1 (BTL-LP1) [Bombyx mori]
	C13561_anti	SE_U19682					3.69e-032	gi|44887636|gb|AAS48094.1| lysozyme [Pseudoplusia includens]
	C13561_sense	SE_U19682					3.69e-032	gi|44887636|gb|AAS48094.1| lysozyme [Pseudoplusia includens]
	C17288_sense	SE_U13949					3.81e-070	gi|29893332|gb|AAP03061.1| lysozyme [Spodoptera exigua]
	C17288_anti	SE_U13949					3.81e-070	gi|29893332|gb|AAP03061.1| lysozyme [Spodoptera exigua]
	C3444	SE_U13949					3.81e-070	gi|29893332|gb|AAP03061.1| lysozyme [Spodoptera exigua]
	C16831_anti	SE_U14068					7.97e-021	gi|260765455|gb|ACX49765.1| lysozyme-like protein 1 [Manduca sexta]
	C5984_anti	SE_U14068					7.97e-021	gi|260765455|gb|ACX49765.1| lysozyme-like protein 1 [Manduca sexta]
	C14103	SE_U22229					7.16e-019	gi|145286562|gb|ABP52098.1| lysozyme-like protein 1 [Antheraea mylitta]
	C1992	SE_U09640					4.24e-058	gi|145286562|gb|ABP52098.1| lysozyme-like protein 1 [Antheraea mylitta]
	C15351_anti	SE_U09640					4.24e-058	gi|145286562|gb|ABP52098.1| lysozyme-like protein 1 [Antheraea mylitta]
	C5984_sense	SE_U14081					1.98e-023	gi|145286562|gb|ABP52098.1| lysozyme-like protein 1 [Antheraea mylitta]
	C239	SE_U04396					2.61e-021	gi|145286562|gb|ABP52098.1| lysozyme-like protein 1 [Antheraea mylitta]
	C19178	SE_U15197					2.21e-058	gi|145286562|gb|ABP52098.1| lysozyme-like protein 1 [Antheraea mylitta]
	C16942_sense	SE_U12722			-3.57895	0.00401288	1.11e-010	gi|112983866|ref|NP_001036858.1| Bacteriophage T7 lysozyme-like protein 1 (BTL-LP1) [Bombyx mori] gi|13359090|dbj|BAB33294.1| Bacteriophage T7 lysozyme-like protein 1 (BTL-LP1) [Bombyx mori]
	C13640	SE_U12722					1.11e-010	gi|112983866|ref|NP_001036858.1| Bacteriophage T7 lysozyme-like protein 1 (BTL-LP1) [Bombyx mori] gi|13359090|dbj|BAB33294.1| Bacteriophage T7 lysozyme-like protein 1 (BTL-LP1) [Bombyx mori]
	C17186_anti	SE_U21489					5.28e-052	gi|112983866|ref|NP_001036858.1| Bacteriophage T7 lysozyme-like protein 1 (BTL-LP1) [Bombyx mori] gi|13359090|dbj|BAB33294.1| Bacteriophage T7 lysozyme-like protein 1 (BTL-LP1) [Bombyx mori]
	C3611_sense	SE_U12722					1.11e-010	gi|112983866|ref|NP_001036858.1| Bacteriophage T7 lysozyme-like protein 1 (BTL-LP1) [Bombyx mori] gi|13359090|dbj|BAB33294.1| Bacteriophage T7 lysozyme-like protein 1 (BTL-LP1) [Bombyx mori]
	C16143_sense	SE_U19718	-5.24653	0.000152817	-8.02945	4.00395e-05	5.92e-008	gi|61661433|gb|AAX51304.1| cecropin [Helicoverpa armigera]
	C5974	SE_U11950	-4.612	0.000683351	-7.10375	0.00112756	0.0126	gi|46396048|sp|Q9XZH0.1|CECB_SPOLT RecName: Full=Cecropin-B; Flags: Precursor gi|4762021|gb|AAD29439.1|AF142342_1 antibacterial protein cecropin B [Spodoptera litura]
	C5368_sense	SE_U20281	-4.57056	0.00435481	-5.69217	0.00195316	0.00251	gi|46396048|sp|Q9XZH0.1|CECB_SPOLT RecName: Full=Cecropin-B; Flags: Precursor gi|4762021|gb|AAD29439.1|AF142342_1 antibacterial protein cecropin B [Spodoptera litura]
	C2678	SE_U11950	-4.30854	0.000944081	-8.17645	0.00127819	0.0126	gi|46396048|sp|Q9XZH0.1|CECB_SPOLT RecName: Full=Cecropin-B; Flags: Precursor gi|4762021|gb|AAD29439.1|AF142342_1 antibacterial protein cecropin B [Spodoptera litura]
	C1119	SE_U08141	-4.21276	0.00525509	-6.05764	0.00144979	0.00256	gi|46396048|sp|Q9XZH0.1|CECB_SPOLT RecName: Full=Cecropin-B; Flags: Precursor gi|4762021|gb|AAD29439.1|AF142342_1 antibacterial protein cecropin B [Spodoptera litura]
	C1939	SE_U15628	-4.03557	0.000611798	-3.01091	0.0167752	0.0689	gi|1705743|sp|P50722.1|CE3F_HYPCU RecName: Full=Hyphancin-3F; AltName: Full=Hyphancin-IIIF; AltName: Full=Cecropin-A2; Flags: Precursor gi|1142664|gb|AAB39000.1| hyphantria cecropin A2 [Hyphantria cunea]
	C3352_sense	SE_U11516	-3.94533	0.0063094	-6.12858	0.000910026	0.00331	gi|46396048|sp|Q9XZH0.1|CECB_SPOLT RecName: Full=Cecropin-B; Flags: Precursor gi|4762021|gb|AAD29439.1|AF142342_1 antibacterial protein cecropin B [Spodoptera litura]
	C20047	SE_U09542	5.14299	0.00158667			0.0017	gi|147744339|gb|ABQ51092.1| cecropin D [Spodoptera litura] gi|147744341|gb|ABQ51093.1| cecropin D [Spodoptera litura]
	C15309_sense	SE_U09542	6.36967	0.00181428			0.0017	gi|147744339|gb|ABQ51092.1| cecropin D [Spodoptera litura] gi|147744341|gb|ABQ51093.1| cecropin D [Spodoptera litura]
	C15308	SE_U15514	6.39079	0.018776	-2.42482	0.0263822	0.0015	gi|147744339|gb|ABQ51092.1| cecropin D [Spodoptera litura] gi|147744341|gb|ABQ51093.1| cecropin D [Spodoptera litura]
	C13142	SE_U11516	8.36129	0.00405657			0.00331	gi|46396048|sp|Q9XZH0.1|CECB_SPOLT RecName: Full=Cecropin-B; Flags: Precursor gi|4762021|gb|AAD29439.1|AF142342_1 antibacterial protein cecropin B [Spodoptera litura]
	C15309_anti	SE_U03878	8.43322	0.000621502			0.00978	gi|147744339|gb|ABQ51092.1| cecropin D [Spodoptera litura] gi|147744341|gb|ABQ51093.1| cecropin D [Spodoptera litura]
	C16143_anti	SE_U19718					5.92e-008	gi|61661433|gb|AAX51304.1| cecropin [Helicoverpa armigera]
	C1020	SE_U13397			-2.88702	0.000621041	0.0288	gi|46396048|sp|Q9XZH0.1|CECB_SPOLT RecName: Full=Cecropin-B; Flags: Precursor gi|4762021|gb|AAD29439.1|AF142342_1 antibacterial protein cecropin B [Spodoptera litura]
	C5368_anti	SE_U08141			-3.29208	0.00265013	0.00256	gi|46396048|sp|Q9XZH0.1|CECB_SPOLT RecName: Full=Cecropin-B; Flags: Precursor gi|4762021|gb|AAD29439.1|AF142342_1 antibacterial protein cecropin B [Spodoptera litura]
	C3635_sense	SE_U13397			-3.45104	0.00319642	0.0288	gi|46396048|sp|Q9XZH0.1|CECB_SPOLT RecName: Full=Cecropin-B; Flags: Precursor gi|4762021|gb|AAD29439.1|AF142342_1 antibacterial protein cecropin B [Spodoptera litura]
	C17659_anti	SE_U08141			-3.78097	0.00475529	0.00256	gi|46396048|sp|Q9XZH0.1|CECB_SPOLT RecName: Full=Cecropin-B; Flags: Precursor gi|4762021|gb|AAD29439.1|AF142342_1 antibacterial protein cecropin B [Spodoptera litura]
	C3352_anti	SE_U11516			-5.36974	0.000935587	0.00331	gi|46396048|sp|Q9XZH0.1|CECB_SPOLT RecName: Full=Cecropin-B; Flags: Precursor gi|4762021|gb|AAD29439.1|AF142342_1 antibacterial protein cecropin B [Spodoptera litura]
	C3635_anti	SE_U13397					0.0288	gi|46396048|sp|Q9XZH0.1|CECB_SPOLT RecName: Full=Cecropin-B; Flags: Precursor gi|4762021|gb|AAD29439.1|AF142342_1 antibacterial protein cecropin B [Spodoptera litura]
	C17659_sense	SE_U11516					0.00331	gi|46396048|sp|Q9XZH0.1|CECB_SPOLT RecName: Full=Cecropin-B; Flags: Precursor gi|4762021|gb|AAD29439.1|AF142342_1 antibacterial protein cecropin B [Spodoptera litura]
	C18776_sense	SE_U04203					6.29e-023	gi|12005280|gb|AAG44367.1|AF233590_1 gloverin precursor [Trichoplusia ni]
	C3153	SE_U04203	-10.3402	0.000265696	-2.98975	3.22514e-05	6.29e-023	gi|12005280|gb|AAG44367.1|AF233590_1 gloverin precursor [Trichoplusia ni]
	C18905_anti	SE_U10179	-6.17887	0.00012423	-2.94565	3.27008e-05	2.94e-056	gi|12005280|gb|AAG44367.1|AF233590_1 gloverin precursor [Trichoplusia ni]
	C18776_anti	SE_U04203	-3.81722	0.00169846	-2.18391	0.000229983	6.29e-023	gi|12005280|gb|AAG44367.1|AF233590_1 gloverin precursor [Trichoplusia ni]
	C3046	SE_U20478	-4.19595	0.0360542	-2.51422	0.0482628	0.00573	gi|4090970|gb|AAD09282.1| immune-related Hdd23 [Hyphantria cunea]
	C3047	SE_U20839	-6.55346	0.0114249	-3.67997	0.00853051	8.49e-05	gi|4090970|gb|AAD09282.1| immune-related Hdd23 [Hyphantria cunea]
	C2843_anti	SE_U19306			-3.90819	0.00361221	0.00744	gi|4090970|gb|AAD09282.1| immune-related Hdd23 [Hyphantria cunea]
	C2843_sense	SE_U19306			-2.4975	0.0181976	0.00744	gi|4090970|gb|AAD09282.1| immune-related Hdd23 [Hyphantria cunea]
	C13545	SE_U17145	-4.04938	0.00699212	-3.51268	0.00258305	4.58e-014	gi|4090964|gb|AAD09279.1| immune-related Hdd1 [Hyphantria cunea]
	C17425	SE_U17145	-4.04652	0.0027755	-3.56552	0.00507633	4.58e-014	gi|4090964|gb|AAD09279.1| immune-related Hdd1 [Hyphantria cunea]
	C9	SE_U27546	-3.77537	0.00515465	-3.27595	0.00630779	9.27e-012	gi|4090964|gb|AAD09279.1| immune-related Hdd1 [Hyphantria cunea]
	C3109	SE_U05504	-3.70923	0.00588821	-3.66477	0.00191479	3.71e-023	gi|4090964|gb|AAD09279.1| immune-related Hdd1 [Hyphantria cunea]
	C16212_sense	SE_U11465	-3.03287	0.0014907	-3.26615	0.0104411	1.3e-016	gi|4090964|gb|AAD09279.1| immune-related Hdd1 [Hyphantria cunea]
	C2165	SE_U11465	-2.9372	0.000838431	-3.28499	0.00739541	1.3e-016	gi|4090964|gb|AAD09279.1| immune-related Hdd1 [Hyphantria cunea]
	C19564	SE_U11465	-2.88435	0.00171691	-3.59898	0.00145439	1.3e-016	gi|4090964|gb|AAD09279.1| immune-related Hdd1 [Hyphantria cunea]
	C8945	SE_U25098	-2.29378	0.00527723			3.89e-014	gi|157704337|gb|ABV68857.1| Hdd1-like protein [Trichoplusia ni]
	C3305	SE_U09098	2.15574	0.00866188			3.11e-039	gi|74873244|sp|O96382.1|DFP11_HYPCU RecName: Full=Putative defense protein Hdd11; AltName: Full=Hyphantria differentially displayed gene 11; Flags: Precursor gi|4090966|gb|AAD09280.1| immune-related Hdd11 [Hyphantria cunea]
	C16571	SE_U09098					3.11e-039	gi|74873244|sp|O96382.1|DFP11_HYPCU RecName: Full=Putative defense protein Hdd11; AltName: Full=Hyphantria differentially displayed gene 11; Flags: Precursor gi|4090966|gb|AAD09280.1| immune-related Hdd11 [Hyphantria cunea]
	C16212_anti	SE_U11465					1.3e-016	gi|4090964|gb|AAD09279.1| immune-related Hdd1 [Hyphantria cunea]
	C18205	SE_U02759					1.34e-011	gi|157704337|gb|ABV68857.1| Hdd1-like protein [Trichoplusia ni]
	C6388_sense	SE_U11234					9.73e-008	gi|61660433|gb|AAX51193.1| HacD [Helicoverpa armigera] gi|157313410|gb|ABV32572.1| HacD [Helicoverpa armigera]
	C6388_anti	SE_U11234					9.73e-008	gi|61660433|gb|AAX51193.1| HacD [Helicoverpa armigera] gi|157313410|gb|ABV32572.1| HacD [Helicoverpa armigera]
	C14975_sense	SE_U18253					5.74e-025	gi|33439724|gb|AAQ18900.1| cobatoxin long form B [Spodoptera frugiperda] gi|37929768|gb|AAP69839.1| cobatoxin [Spodoptera frugiperda]
	C14974_anti	SE_U18253					5.74e-025	gi|33439724|gb|AAQ18900.1| cobatoxin long form B [Spodoptera frugiperda] gi|37929768|gb|AAP69839.1| cobatoxin [Spodoptera frugiperda]
	C2301	SE_U18253					5.74e-025	gi|33439724|gb|AAQ18900.1| cobatoxin long form B [Spodoptera frugiperda] gi|37929768|gb|AAP69839.1| cobatoxin [Spodoptera frugiperda]
	C14975_anti	SE_U18253					5.74e-025	gi|33439724|gb|AAQ18900.1| cobatoxin long form B [Spodoptera frugiperda] gi|37929768|gb|AAP69839.1| cobatoxin [Spodoptera frugiperda]
	C20071	SE_U14423					1.1e-021	gi|33439724|gb|AAQ18900.1| cobatoxin long form B [Spodoptera frugiperda] gi|37929768|gb|AAP69839.1| cobatoxin [Spodoptera frugiperda]
	C16931_sense	SE_U18253					5.74e-025	gi|33439724|gb|AAQ18900.1| cobatoxin long form B [Spodoptera frugiperda] gi|37929768|gb|AAP69839.1| cobatoxin [Spodoptera frugiperda]
	C18751	SE_U18253					5.74e-025	gi|33439724|gb|AAQ18900.1| cobatoxin long form B [Spodoptera frugiperda] gi|37929768|gb|AAP69839.1| cobatoxin [Spodoptera frugiperda]
	C2205	SE_U05013					1.41e-030	gi|33439712|gb|AAQ18894.1| spodoptericin [Spodoptera frugiperda]
	C1559	SE_U09257					0.315	gi|33439712|gb|AAQ18894.1| spodoptericin [Spodoptera frugiperda]
	C19990	SE_U59058					1.15e-027	gi|33439712|gb|AAQ18894.1| spodoptericin [Spodoptera frugiperda]
	C3239	SE_U09384	4.0211	0.0260523			9.49e-006	gi|61660433|gb|AAX51193.1| HacD [Helicoverpa armigera] gi|157313410|gb|ABV32572.1| HacD [Helicoverpa armigera]
	C3393	SE_U14708	4.55952	0.0267288			1.43e-006	gi|61660433|gb|AAX51193.1| HacD [Helicoverpa armigera] gi|157313410|gb|ABV32572.1| HacD [Helicoverpa armigera]
	C18985_anti	SE_U05114	4.45153	0.0163077			1.31e-043	gi|74767320|sp|Q5MGE6.1|DFP3_LONON RecName: Full=Defense protein 3; Short=DFP-3; Flags: Precursor gi|56462342|gb|AAV91454.1| defense protein 3 [Lonomia obliqua]
	C18985_sense	SE_U05114	2.02272	0.0427999	-2.21228	0.0033677	1.31e-043	gi|74767320|sp|Q5MGE6.1|DFP3_LONON RecName: Full=Defense protein 3; Short=DFP-3; Flags: Precursor gi|56462342|gb|AAV91454.1| defense protein 3 [Lonomia obliqua]
	C9070	SE_U22664					1.58e-092	gi|82880634|gb|ABB92834.1| prophenoloxidase subunit 1 [Spodoptera frugiperda]
	C11162	SE_U03779			-2.22091	0.03979	7.15e-006	gi|56462350|gb|AAV91458.1| prophenoloxidase activating factor 1 [Lonomia obliqua]
	C13550	SE_U01954					3.08e-034	gi|154126219|gb|ABS59653.1| prophenoloxidase [Spodoptera exigua]
	C2190	SE_U20765					0	gi|154126219|gb|ABS59653.1| prophenoloxidase [Spodoptera exigua]
	C18723_sense	SE_U17332	-30.216	0.013408	-3.30186	0.0143543	6.24e-038	gi|56718390|gb|AAW24481.1| prophenol oxidase activating enzyme 3 [Spodoptera litura]
	C4232	SE_U16717	-21.9256	0.00841617	-3.23157	0.0165976	6.26e-74	gi|56718390|gb|AAW24481.1| prophenol oxidase activating enzyme 3 [Spodoptera litura]
	C18670	SE_U21232	-2.63434	0.00151046	-2.46207	0.00100021	0	gi|56718388|gb|AAW24480.1| prophenol oxidase activating enzyme 1 [Spodoptera litura]
	C19306	SE_U56479	-2.43004	0.00345311	-2.85166	0.00195948	6.25e-09	gi|56718388|gb|AAW24480.1| prophenol oxidase activating enzyme 1 [Spodoptera litura]
	Others
	C11098	SE_U16173	-3.5487	0.0132743			1.26e-054	gi|170039896|ref|XP_001847755.1| transmembrane 9 superfamily protein member 4 [Culex quinquefasciatus] gi|167863476|gb|EDS26859.1| transmembrane 9 superfamily protein member 4 [Culex quinquefasciatus]
	C18120	SE_U22073					9.28e-021	gi|194339231|gb|ACF49499.1| subolesin-like protein [Aedes albopictus]
	C3264	SE_U21989	4.18049	0.0320445			1.05e-072	gi|68564994|sp|O77248.1|APL3_SPOLT RecName: Full=Apolipophorin-3; AltName: Full=Apolipophorin-III; Short=ApoLp-III; Flags: Precursor gi|3719453|gb|AAC63377.1| apolipophorin-III precursor [Spodoptera litura]
	C4228_sense	SE_U20885	6.15228	0.0072072			5.65e-016	gi|237506881|gb|ACQ99193.1| proline-rich protein [Galleria mellonella]
	C1118	SE_U20885			-3.40759	0.00486393	5.65e-016	gi|237506881|gb|ACQ99193.1| proline-rich protein [Galleria mellonella]
	C4228_anti	SE_U20885			-4.5515	0.000139607	5.65e-016	gi|237506881|gb|ACQ99193.1| proline-rich protein [Galleria mellonella]
